# Supplementary material for: Meta-analysis of RNA-Seq studies reveals genes with dominant functions during flower bud endo- to eco-dormancy transition in Prunus species
Source: Sci Rep. 2021 Jun 23;11:13173. doi: 10.1038/s41598-021-92600-6 (PMC8222350; doi:10.1038/s41598-021-92600-6)
Supplement: Supplementary file 1 — Supplementary Information 1. [file 41598_2021_92600_MOESM1_ESM.xlsx]

## Sheet: FPKM
gene_id	HCR-En1	HCR-En2	HCR-Eco	LCR-En1	LCR-En2	LCR-Eco
PRUPE_1G000100	11.7562	17.7014	14.5242	13.5438	12.614	28.0251
PRUPE_1G000200	7.67458	10.8895	46.5024	10.5396	13.7597	6.77938
PRUPE_1G000300	16.6822	33.584	33.8023	24.2235	28.7805	36.4242
PRUPE_1G000400	209.767	305.379	179.733	162.275	247.602	122.888
PRUPE_1G000500	139.272	391.692	150.705	108.846	190.298	172.583
PRUPE_1G000600	76.904	120.04	88.0597	87.627	113.401	90.2679
PRUPE_1G000700	64.9048	87.1846	57.7599	67.8741	83.4545	84.4717
PRUPE_1G000800	76.9045	55.5759	68.6015	74.2209	71.4831	46.9351
PRUPE_1G000900	34.3945	38.5891	27.9039	28.7814	28.9407	40.0624
PRUPE_1G001000	83.8212	125.477	79.4844	79.1956	98.3417	101.188
PRUPE_1G001100	193.216	224.644	139.765	185.313	199.953	156.797
PRUPE_1G001200	219.917	198.453	235.348	229.17	196.434	207.516
PRUPE_1G001300	201.694	212.845	273.902	194.755	227.01	214.033
PRUPE_1G001400	6.86029	6.82923	35.6861	19.232	7.15308	851.606
PRUPE_1G001500	1.7597	5.60449	9.24731	8.73313	1.80905	0.146494
PRUPE_1G001600	4.7459	4.3345	3.88066	4.02172	3.34647	5.65179
PRUPE_1G001700	0.537828	0.587912	0.752224	0.487749	0.496101	0.745109
PRUPE_1G001800	22.4079	32.5742	36.1365	19.6102	29.1775	24.9614
PRUPE_1G001900	0.760953	0	3.44224	0.715125	0	1.24348
PRUPE_1G002000	0.510759	0	3.21173	0.585291	0	1.38691
PRUPE_1G002100	9.41283	9.5746	12.8741	12.1061	11.9582	15.9186
PRUPE_1G002300	11.8265	14.8733	14.6699	10.0357	14.4505	11.8398
PRUPE_1G002400	46.2872	66.8187	35.823	44.7871	51.6568	38.9936
PRUPE_1G002500	761.667	692.544	567.338	637.571	678.14	819.596
PRUPE_1G002600	2.5704	0.254224	1.52065	2.55164	0.507923	0.469033
PRUPE_1G002700	43.7014	50.9315	42.2196	41.0029	43.6898	51.918
PRUPE_1G002800	53.7707	70.1342	54.9357	48.5204	67.2392	95.6408
PRUPE_1G002900	2149.82	467.286	3624.49	3000.6	986.676	2687.55
PRUPE_1G003000	3179.27	921.871	3326.77	3653.21	1831.45	2417.47
PRUPE_1G003100	239.04	233.178	124.413	194.941	234.735	185.349
PRUPE_1G003200	31.6299	31.3114	28.3247	31.7319	30.7712	30.6167
PRUPE_1G003300	409.306	738.538	553.79	405.432	638.584	1542.65
PRUPE_1G003400	11.8116	14.2176	20.6715	16.8036	21.0133	31.5579
PRUPE_1G003500	0.906406	0.406365	1.80596	2.2117	0.875504	0.172605
PRUPE_1G003600	373.721	232.695	194.36	359.115	270.501	116.161
PRUPE_1G003700	6.06259	4.28558	10.8136	7.52135	2.03945	3.43171
PRUPE_1G003800	52.7866	48.4785	46.4164	72.5647	28.63	29.4372
PRUPE_1G003900	380.583	176.982	209.451	388.516	163.361	117.243
PRUPE_1G004000	56.8783	70.4994	95.0757	59.2835	92.1485	85.2957
PRUPE_1G004100	1.0695	2.88513	0.828894	0.680916	1.48225	2.4109
PRUPE_1G004200	7.1394	9.93888	11.8334	11.1466	11.1268	8.86825
PRUPE_1G004300	1.90893	0.282361	3.94864	3.73588	1.75395	2.36517
PRUPE_1G004400	76.6437	142.07	85.7983	77.1638	114.954	113.379
PRUPE_1G004500	89.1294	116.786	85.4831	83.3422	84.0728	130.059
PRUPE_1G004600	1.45338	0.394248	0.972864	0.0504074	0.822743	0.451922
PRUPE_1G004700	19.3221	40.3652	22.3379	16.5563	24.2217	27.328
PRUPE_1G004800	149.712	400.299	295.211	162.862	302.656	463.633
PRUPE_1G004900	35.9253	26.8471	31.6818	27.8132	23.7655	36.3892
PRUPE_1G005000	388.406	573.246	551.192	424.293	479.899	646.584
PRUPE_1G005100	14.3878	8.54293	9.60336	14.3893	6.50689	6.90602
PRUPE_1G005200	4.87175	0	0.342597	10.3561	0.525649	0.607891
PRUPE_1G005300	17.351	36.2065	23.6186	25.8346	35.6602	25.682
PRUPE_1G005400	53.4431	12.5568	41.0583	81.8402	21.7952	63.1382
PRUPE_1G005500	0.892295	0.352576	0.0980235	1.3556	0.528609	0.971018
PRUPE_1G005600	496.22	756.425	444.697	678.741	880.882	453.186
PRUPE_1G005700	61.3227	61.6471	58.2674	55.6617	46.9098	69.6538
ENSRNA049995957	6.11283	2.16367	5.42524	7.09928	0.768116	0.794138
PRUPE_1G005800	67.9188	63.7926	47.9928	48.538	62.8039	53.5825
PRUPE_1G005900	17.7521	25.4537	26.4058	25.5249	20.5448	16.2278
PRUPE_1G006000	48.9328	35.2684	18.3817	40.3051	35.8313	21.9754
PRUPE_1G006100	13.9428	28.6542	17.5799	14.9022	22.9387	19.8517
PRUPE_1G006200	0.219337	0.224964	0.161441	0.139574	0.156682	0.249639
PRUPE_1G006300	248.862	178.89	200.431	220.832	183.107	107.619
PRUPE_1G006400	560.291	284.73	531.162	604.893	317.406	542.086
PRUPE_1G006500	239.131	410.57	243.139	220.083	323.794	353.459
PRUPE_1G006600	1.61134	0.539054	3.14747	0.809808	0.72538	13.946
PRUPE_1G006700	2314.51	3106.69	2545.69	1877.06	3127.49	2117.61
PRUPE_1G006800	2.44357	0	5.31792	1.69905	1.74015	2.47557
PRUPE_1G006900	10.062	8.86438	7.06777	11.5924	8.12722	10.6936
PRUPE_1G007000	133.039	137.809	163.346	148.422	179.689	168.269
PRUPE_1G007100	48.9735	37.8636	37.7805	37.6629	35.415	20.4727
PRUPE_1G007200	21.1244	14.0103	15.6368	16.291	8.46769	8.31451
PRUPE_1G007400	2.15024	0.147797	0.22039	3.33397	0.821945	2.35375
PRUPE_1G007500	1.90438	0.128294	1.37668	1.5146	0.4701	0.903942
PRUPE_1G007700	1.52834	0.37138	6.0011	2.38609	1.14553	0.889277
PRUPE_1G007800	1.24305	0.0462858	8.49472	0.558712	0.972916	0.946606
PRUPE_1G007900	0.358758	0.315169	1.8366	1.17839	0.383785	0.885214
PRUPE_1G008000	54.0304	72.8323	47.4481	49.8634	58.171	62.8596
PRUPE_1G008100	0.969503	0.332696	2.35231	1.41666	0.565278	3.45833
PRUPE_1G008200	25.4461	16.4214	32.4392	23.3366	18.1238	21.5961
PRUPE_1G008300	17.8667	6.26806	15.7269	15.93	8.00664	7.69832
PRUPE_1G008400	2.97619	2.6935	7.64005	3.06841	4.40217	5.28677
PRUPE_1G008500	3880.26	3008.45	3816.98	2979.98	2529.59	1724.2
PRUPE_1G008600	3.22492	5.17625	25.3065	15.1769	2.71805	4.25677
PRUPE_1G008700	24.9042	20.4626	36.1638	21.2524	17.2313	19.5326
PRUPE_1G008800	12.73	8.41152	22.2669	16.6285	16.396	16.7877
PRUPE_1G008900	5.8461	3.40853	7.99959	9.8906	5.74155	7.93734
PRUPE_1G009000	147.633	205.838	204.474	140.409	203.484	189.663
PRUPE_1G009100	3.21451	0.851035	10.6473	3.21229	0.57544	1.64012
PRUPE_1G009200	3.77184	1.99153	1.51744	5.28063	3.64235	6.77286
PRUPE_1G009300	0.575919	0.309195	3.95914	0.996291	1.33946	2.03761
PRUPE_1G009400	8.28404	8.85143	7.87205	7.88246	7.67271	12.3006
PRUPE_1G009500	736.303	542.914	738.587	761.639	651.49	490.962
PRUPE_1G009600	14.9013	11.1668	17.2867	9.99483	7.29829	7.70391
PRUPE_1G009700	0.799918	0.26501	0.825477	1.43793	0.760199	0.636086
PRUPE_1G009800	356.322	517.382	1048.97	496.946	808.214	913.537
PRUPE_1G009900	1.67942	2.8059	3.77451	0.43167	3.41032	3.11239
PRUPE_1G010000	2.96572	1.95221	4.25902	8.20836	6.79415	4.29099
PRUPE_1G010100	9.18565	4.0668	9.07718	8.62568	1.53198	1.693
PRUPE_1G010200	33.0154	16.4303	42.1365	26.3413	21.581	17.3547
PRUPE_1G010300	54.7733	52.1695	73.381	52.0396	49.4912	59.9565
PRUPE_1G010400	10113.6	9298.39	14650.4	9484.41	10401	12620.8
PRUPE_1G010500	625.435	706.415	853.861	542.534	859.445	502.263
PRUPE_1G010600	102.092	77.6344	84.2633	85.2421	81.1774	81.6074
PRUPE_1G010700	3.14989	3.82004	8.45029	2.74075	2.40856	4.59963
PRUPE_1G010800	5.49705	6.47462	8.55903	2.55832	6.4067	9.35082
PRUPE_1G010900	9.86041	13.6357	33.0474	6.99653	11.9785	13.7957
PRUPE_1G011000	0.597988	0.236307	0.991398	0.370741	0.401281	0.164306
PRUPE_1G011100	0.330439	0.284464	0.0923548	0	0.362622	0.850814
PRUPE_1G011200	132.184	212.499	116.016	122.655	139.77	171.258
PRUPE_1G011300	84.4981	157.668	98.2946	89.7089	135.62	245.2
PRUPE_1G011400	52.9768	34.5677	37.5037	56.322	42.1313	52.7042
PRUPE_1G011500	709.101	304.146	1522.49	868.788	459.13	1004.22
PRUPE_1G011600	3392.16	161.134	361.91	1716.05	461.633	197.858
PRUPE_1G011700	93.0125	65.2118	62.7288	115.771	106.488	88.3034
PRUPE_1G011800	141.516	156.402	142.355	147.672	156.233	104.903
PRUPE_1G011900	5.01322	0.805231	8.02993	3.71858	2.33129	7.03266
PRUPE_1G012000	1.27675	0.174988	0.63487	0.309231	0.861279	7.2786
PRUPE_1G012100	4.17464	4.78957	7.92115	4.74288	11.2965	10.9273
PRUPE_1G012200	100.789	106.153	79.2404	97.8542	100.804	31.5732
PRUPE_1G012300	0.983446	0.397304	4.61423	0.673939	0.629903	2.39082
PRUPE_1G012400	0.839501	0.1296	2.31131	8.41715	3.40603	4.04607
PRUPE_1G012500	22.6992	7.12497	9.05951	17.257	6.90296	3.62087
PRUPE_1G012600	0	0.09641	6.13269	2.58651	0	0.290972
PRUPE_1G012700	17.3649	8.8126	20.7874	11.1005	5.90892	13.0759
PRUPE_1G012800	9.04826	5.42613	4.85352	11.0179	9.79541	10.1321
PRUPE_1G012900	334.464	157.888	47.0143	160.201	99.1809	22.4045
PRUPE_1G013000	357.27	404.83	433.675	291.703	361.255	445.307
PRUPE_1G013100	49.9529	65.6702	61.8941	66.8623	221.75	102.877
PRUPE_1G013200	53.756	59.5497	48.1778	55.9151	40.7512	52.1123
PRUPE_1G013300	139.705	112.299	129.555	122.535	107.997	113.938
PRUPE_1G013400	50.2579	34.9818	51.3297	52.9518	40.9034	50.3499
PRUPE_1G013500	5481.06	4760.23	6516.85	5030.44	5261.72	3416.35
PRUPE_1G013600	76.6692	74.1838	57.6604	61.3459	61.8213	57.2449
PRUPE_1G013700	6031.82	4853.23	4180.56	5015.83	4841.63	3747.97
PRUPE_1G013800	9.89488	8.59592	6.93139	9.9209	8.23262	8.36385
PRUPE_1G013900	2744.36	1173.91	3547.83	3832.99	1111.16	1233.32
PRUPE_1G014000	1412.18	1261.39	1676.61	1104.64	1044.92	1595.37
PRUPE_1G014100	153.635	166.993	139.863	118.484	155.338	145.956
PRUPE_1G014200	0.799569	0.106396	1.06246	0.0260924	0.0377895	1.17512
PRUPE_1G014300	142.387	129.63	169.451	138.271	178.435	116.893
PRUPE_1G014400	508.34	343.439	666.438	697.484	377.287	477.819
PRUPE_1G014500	0.584782	0.0957674	1.25785	0.696339	0.380613	0.426798
PRUPE_1G014600	68.6261	19.7285	8.63577	62.8624	24.2031	18.3919
PRUPE_1G014700	3.73087	8.1632	12.4123	8.03421	10.2588	6.56464
PRUPE_1G014800	1.5473	0.941144	5.48209	0.673993	1.76419	8.09764
PRUPE_1G014900	313.957	164.824	238.883	340.61	210.883	203.967
PRUPE_1G015000	0.66464	0.388564	4.18917	0.34117	2.29958	2.85934
PRUPE_1G015100	15.2526	18.8675	11.9559	8.89711	17.8837	12.3782
PRUPE_1G015200	3.93988	4.49044	7.17839	4.01305	3.78333	3.9647
PRUPE_1G015300	70.8512	79.7904	58.6226	60.0721	60.8113	57.0445
PRUPE_1G015400	556.559	671.965	256.313	658.261	678.179	193.69
PRUPE_1G015500	170.986	174.524	160.925	153.984	164.774	166.857
PRUPE_1G015600	8.47231	5.03605	10.0707	9.72795	6.3187	5.27798
PRUPE_1G015700	15.9359	10.934	11.8515	26.9306	15.9816	23.7484
PRUPE_1G015800	21.9694	6.16944	17.3992	29.4081	11.3123	11.8031
PRUPE_1G015900	27.3095	29.3895	37.802	25.0904	32.3738	52.7397
PRUPE_1G016000	359.297	252.514	526.615	384.961	224.911	527.7
PRUPE_1G016100	500.919	102.714	310.661	506.549	129.475	197.57
PRUPE_1G016200	10.4753	7.75078	10.7349	9.49133	6.05802	6.27454
PRUPE_1G016300	1.26857	0.0718692	2.57434	1.1149	0.191889	0.427988
PRUPE_1G016400	5.14616	1.92269	12.8056	12.111	3.84846	26.792
PRUPE_1G016500	25.7281	11.7831	36.6527	32.5642	18.9499	35.2494
PRUPE_1G016600	103.816	148.562	118.474	78.2621	172.136	106.076
PRUPE_1G016700	23.6466	10.8375	4.78206	13.1466	52.6739	13.8405
PRUPE_1G016800	106.985	90.5984	87.0825	105.571	83.5844	90.3443
PRUPE_1G016900	273	118.557	134.222	255.767	138.508	90.5348
PRUPE_1G017000	383.203	81.1989	113.659	297.606	125.184	54.9426
PRUPE_1G017100	1.02935	1.02766	12.8283	1.93437	0.665668	78.6604
PRUPE_1G017200	30.6882	27.2578	45.5836	28.7792	31.3233	45.9586
PRUPE_1G017300	30.8047	28.6626	30.7954	28.9603	29.6084	40.4266
PRUPE_1G017400	1018.17	1323.48	1209.6	1098.42	1352.51	1152.42
PRUPE_1G017600	1.15606	0	4.49354	4.58573	2.21817	0.793881
PRUPE_1G017700	1.38723	0.728799	4.53421	3.24231	0.564525	0.587691
PRUPE_1G017800	6.42712	3.42952	10.7547	7.93658	1.74456	4.75714
PRUPE_1G017900	1.92851	0.187869	0.569408	0.53051	0.307992	0
PRUPE_1G018000	2.08791	0.275436	0.808016	2.27584	0.180953	0.529049
PRUPE_1G018100	0.714103	0.331232	1.06688	0.0666305	0.485659	2.17447
PRUPE_1G018200	9.90483	8.8628	8.2795	11.1699	9.73059	9.69241
PRUPE_1G018300	10.2662	11.1734	16.3427	8.812	11.127	11.969
PRUPE_1G018400	31.3454	41.5164	39.4436	41.0082	44.9407	49.0254
PRUPE_1G018500	105.602	133.206	100.868	118.764	123.636	99.294
PRUPE_1G018600	0.949278	0.392965	2.12929	1.46732	0.961546	0.62717
PRUPE_1G018700	0.594035	0.16376	5.05654	0.500507	0.663719	0.603767
PRUPE_1G018800	2.51671	1.40381	1.89673	3.08961	2.76677	1.72256
PRUPE_1G018900	216.764	976.043	180.486	134.375	399.065	1088.67
PRUPE_1G019000	101.359	80.6278	91.2034	119.81	88.869	133.286
PRUPE_1G019100	185.833	106.064	61.2663	162.678	121.571	73.5242
PRUPE_1G019200	15.8021	11.8965	21.8805	24.0957	9.89357	8.12179
PRUPE_1G019300	10.4601	8.83907	5.95251	8.16455	3.48586	3.82143
PRUPE_1G019400	222.174	181.308	87.2195	151.79	109.159	76.0655
PRUPE_1G019500	2706.53	3896.78	2626.61	2444.02	3845.08	2988.17
PRUPE_1G019600	0.546045	1.43401	1.36588	0.0610195	1.06933	1.67526
PRUPE_1G019700	290.85	575.844	304.081	201.217	454.687	472.172
PRUPE_1G019800	92.2874	120.58	81.6381	104.631	113.655	98.7869
ENSRNA050004189	617.485	410.318	656.455	1127.92	515.221	242.899
PRUPE_1G019900	2.62232	0.26539	0.799348	2.10379	0.401846	3.04767
PRUPE_1G020000	18.5106	15.1569	106.25	26.0923	22.7364	64.0345
PRUPE_1G020100	26.4345	5.26049	91.8964	37.1054	18.2338	100.542
PRUPE_1G020200	51.6747	48.5084	67.3132	41.4144	49.355	102.599
PRUPE_1G020300	234.431	141.989	119.039	236.838	234.14	155.108
PRUPE_1G020400	6.94886	1.8487	13.7234	5.94808	1.54965	4.27742
PRUPE_1G020500	1.48804	0.676868	2.06012	0.505406	0.329294	10.4076
PRUPE_1G020600	38.5393	28.1929	44.3453	52.2059	32.499	34.17
PRUPE_1G020700	48.9405	36.6994	30.7023	47.5825	46.164	35.4673
PRUPE_1G020800	240.982	41.355	87.7888	177.218	54.6114	30.2524
PRUPE_1G020900	47.4398	39.2736	37.1488	33.8673	41.0923	31.8525
PRUPE_1G021000	137.905	71.9106	110.349	175.042	96.0127	46.0768
PRUPE_1G021100	2341.03	2385.73	3004.26	2476.92	2352.8	2442.05
PRUPE_1G021200	11.874	16.1892	38.2482	12.6445	15.3718	26.0015
PRUPE_1G021300	55.1886	154.789	66.3474	52.9646	96.2643	62.004
PRUPE_1G021400	322.713	2037.37	1001.75	529.75	2008.22	1921.18
PRUPE_1G021500	14.5754	759.664	199.374	39.4005	322.759	180.821
PRUPE_1G021600	20.74	1122.36	557.254	44.0203	285.786	43.2171
PRUPE_1G021700	18.5815	286.995	1206.42	47.6549	60.1775	61.3945
PRUPE_1G021800	268.231	790.978	857.86	326.894	858.431	674.37
PRUPE_1G021900	21.675	10.5726	9.53202	26.4719	15.8633	21.6145
PRUPE_1G022000	0.936459	0.989241	5.07636	3.69825	1.60437	1.59887
PRUPE_1G022100	38.2727	49.329	35.6175	42.7705	41.889	62.4861
PRUPE_1G022200	0.578208	0.263397	0.849136	1.08432	0.591576	0.152636
PRUPE_1G022300	662.794	768.915	725.429	697.664	761.356	825.418
PRUPE_1G022400	888.142	755.352	1117.81	866.159	958.679	1332.71
PRUPE_1G022500	258.27	218.023	367.981	243.868	280.721	374.264
PRUPE_1G022600	88.9174	115.603	73.7147	78.4237	98.0999	85.6993
PRUPE_1G022700	2.09279	3.45794	7.09023	3.21426	4.49795	3.70455
PRUPE_1G022800	0.764069	0.176987	8.12655	5.15286	0.151157	4.64507
ENSRNA049995965	0	0	0.988637	0.427361	0	12.0967
PRUPE_1G022900	52.9286	58.6608	44.9675	51.4523	56.0725	64.5236
PRUPE_1G023000	1150.38	1602.33	862.97	882.24	1169.66	1327.3
PRUPE_1G023100	8.14254	3.4767	6.31874	3.91872	4.01394	3.24416
PRUPE_1G023200	94.0502	82.8719	17.7609	45.0356	82.4837	24.734
PRUPE_1G023300	30.518	67.6612	11.0785	18.8144	81.1382	4.71141
PRUPE_1G023400	151.948	88.2388	36.1274	67.7207	97.4884	13.8501
PRUPE_1G023500	0.751461	0.57645	0.76543	0.913787	0.379758	1.42597
PRUPE_1G023600	36.1142	65.2112	39.3927	36.2425	43.4933	37.3182
PRUPE_1G023700	289.672	393.228	290.499	297.801	387.603	363.324
PRUPE_1G023800	745.252	590.276	374.283	678.571	504.239	236.212
PRUPE_1G023900	3.76061	0	7.30299	3.87464	1.42248	3.67288
PRUPE_1G024000	101.75	69.9152	133.928	90.7826	64.6478	81.4878
PRUPE_1G024100	235.741	255.604	206.647	252.27	265.774	255.535
PRUPE_1G024200	265.602	225.848	239.748	271.076	231.232	247.537
PRUPE_1G024300	1.95004	0	0	0	0	0.516276
PRUPE_1G024400	3.58095	0.222962	1.64272	2.26805	2.62319	0.181336
PRUPE_1G024500	5.47615	4.08205	3.22959	5.88697	4.81076	4.6387
PRUPE_1G024600	1.24889	3.15334	5.22106	2.68073	2.92247	1.41297
PRUPE_1G024700	2.00821	0.839435	2.66171	0.928662	1.37895	25.2371
PRUPE_1G024800	0.788075	0.152716	0.846283	0.579335	0.129745	0.396042
PRUPE_1G024900	346.591	284.824	254.088	308.538	269.854	127.801
PRUPE_1G025000	438.782	187.828	237.43	337.402	232.674	98.6065
PRUPE_1G025100	42.7148	38.119	39.9122	64.3498	98.9199	57.4941
PRUPE_1G025200	13.4982	12.4095	18.4203	15.1905	13.2549	25.0356
PRUPE_1G025300	1.57642	0	0.974182	0	0.39466	0.448312
PRUPE_1G025400	2.18739	4.62764	7.75357	7.38419	0.85099	2.87106
PRUPE_1G025500	316.866	352.934	314.985	324.077	380.766	341.342
PRUPE_1G025600	736.809	390.684	510.241	805.607	442.964	578.638
PRUPE_1G025700	24.1823	8.79914	6.66235	14.435	6.7946	4.76831
PRUPE_1G025800	1680.88	1181.69	1360.92	1754.11	1295.69	881.807
PRUPE_1G025900	21.1403	6.25689	9.88032	24.3367	6.71215	21.1189
PRUPE_1G026000	1.56367	0.131816	6.81752	2.44775	1.06825	24.9247
PRUPE_1G026100	1.65318	0.152644	2.58218	3.34264	0.236217	1.95845
PRUPE_1G026200	19.8906	13.5358	2.74227	9.40185	10.1157	11.2542
PRUPE_1G026300	108.666	57.1408	134.619	135.796	71.4425	63.7699
PRUPE_1G026400	1704.34	616.622	1458.25	2609.55	664.365	529.292
PRUPE_1G026500	13.5591	15.8254	6.36604	16.9548	16.6564	10.5306
PRUPE_1G026600	1.19347	0	2.85828	0	0.118247	1.1651
PRUPE_1G026700	13.7367	13.4538	11.223	9.46351	13.767	11.8736
PRUPE_1G026800	80.4625	111.213	71.4985	78.908	85.5269	114.836
PRUPE_1G026900	48.7823	66.1202	115.047	61.2673	58.3803	77.9736
PRUPE_1G027000	192.211	123.113	113.87	163.239	122.917	108.729
PRUPE_1G027100	7.12612	8.91033	14.9654	5.3407	8.68908	21.0952
PRUPE_1G027200	203.016	234.795	160.429	208.539	239.161	197.358
PRUPE_1G027300	16.061	23.3316	20.3146	12.7653	18.9782	28.2823
PRUPE_1G027400	10.2485	11.2646	9.28791	9.46994	15.0973	12.6802
PRUPE_1G027500	44.7198	59.3309	21.0882	39.7159	72.7613	27.1361
PRUPE_1G027600	3.77884	1.88527	6.14206	3.33349	1.15041	4.49099
PRUPE_1G027700	28.1176	35.4183	33.5516	24.7063	42.383	38.6618
PRUPE_1G027800	19.7203	36.729	30.0325	17.9675	28.8444	56.7446
PRUPE_1G027900	74.804	101.519	68.1943	72.7352	79.9781	66.3011
PRUPE_1G028000	0.511833	0.194651	1.88666	1.10263	0.22823	0.820263
PRUPE_1G028100	74.4631	67.4451	73.2512	68.8403	71.4809	77.316
PRUPE_1G028200	0.966931	1.15707	0	0.0974261	0.485827	0.700761
PRUPE_1G028300	0.162761	0.0335299	1.24134	0.59525	0.0752965	0.135392
PRUPE_1G028400	904.414	490.597	132.408	890.901	622.406	128.472
PRUPE_1G028500	1410.78	609.689	159.388	2279.84	986.104	89.6795
PRUPE_1G028700	0.0328335	0.118033	0.0688831	0.0230797	0.0668525	0.0540484
PRUPE_1G028800	3602.87	640.173	182.969	2397.54	414.602	56.3835
PRUPE_1G028900	1.71599	0.170547	3.2533	1.62905	0.799531	0.595355
PRUPE_1G029000	0.825467	0	1.22391	0.109129	0.829669	0.910403
PRUPE_1G029100	0.866891	0	0.530981	2.66364	0	0.104157
PRUPE_1G029200	2.84062	1.87636	15.4638	1.59592	0.201494	0.356899
PRUPE_1G029300	0.505514	1.12195	1.15244	0.176318	0.074224	0.0455042
PRUPE_1G029400	0.489236	0	0.634947	1.08658	0.657352	0.0774363
PRUPE_1G029500	0.592786	0.110034	2.16756	0.406752	0.245525	0.108032
PRUPE_1G029600	0.286703	0.0697554	0.549566	1.41482	0.127706	0.206194
PRUPE_1G029700	0.375256	0.539165	6.7293	0.899252	0.838248	1.24938
PRUPE_1G029800	1.90709	0.136469	2.67023	1.7839	0.291986	0.205306
PRUPE_1G029900	8.36822	8.88297	22.1286	9.12226	6.86986	3.84952
PRUPE_1G030000	349.727	204.762	276.314	360.255	267.087	169.15
PRUPE_1G030100	1.91657	0.661812	0.920682	2.14196	0.349961	1.53953
PRUPE_1G030200	38.2834	42.5837	35.1374	34.2427	39.7714	73.6859
PRUPE_1G030300	33.4437	32.7752	22.8908	26.627	23.1723	26.5968
PRUPE_1G030400	0.516879	0.698945	1.40611	0.130266	1.43713	0.152492
PRUPE_1G030500	384.537	25.8172	41.5891	82.5639	54.7732	6.18621
PRUPE_1G030600	2062.65	2669.79	2203.32	2175.31	3104.71	1942.27
PRUPE_1G030700	29.434	8.37906	24.6014	43.9832	22.4846	33.8605
PRUPE_1G030800	9.65666	16.2103	16.023	8.46958	14.6625	29.2126
PRUPE_1G030900	477.635	530.812	487.713	455.354	489.804	529.422
PRUPE_1G031000	1.46103	1.07734	3.31074	1.42194	0.401469	0.748283
ENSRNA049995970	2.47336	12.5319	7.3557	2.14192	1.63657	0.962599
PRUPE_1G031100	136.024	121.936	98.5255	138.38	112.333	71.4338
PRUPE_1G031200	0.602972	0.0513797	0.800993	0.194424	0.100827	0.143298
PRUPE_1G031300	53.4471	61.6632	89.7599	51.5933	62.2399	120.461
PRUPE_1G031400	185.251	211.331	179.481	193.839	198.778	318.93
PRUPE_1G031500	97.7237	117.629	59.546	76.4782	103.094	45.2913
PRUPE_1G031600	0.78367	0.0594211	0.824955	0.671554	1.8455	0.599344
PRUPE_1G031700	52.2094	48.4055	48.2452	37.78	39.9357	44.345
ENSRNA049995981	5.01255	0	0	4.235	0	0
PRUPE_1G031800	4.20095	2.6599	9.37367	3.77181	4.49877	20.6001
PRUPE_1G031900	2.62425	0.873453	21.6734	1.66964	1.67544	8.34299
PRUPE_1G032000	0.33508	0.764222	1.87049	2.96209	1.43901	90.3673
ENSRNA049995989	7.1	4.03145	1.74955	5.75384	3.005	0.394464
PRUPE_1G032100	2.06068	0	1.14963	6.19933	2.66686	2.47236
PRUPE_1G032200	0.325527	0.187193	2.42084	3.37047	0.226895	0.17862
PRUPE_1G032300	0.63311	0.100399	2.81616	0.35755	0.429205	1.60235
PRUPE_1G032400	4.32475	6.41742	20.2732	20.6687	4.35389	515.217
PRUPE_1G032500	8.56577	6.95026	80.8078	20.902	6.966	898.091
PRUPE_1G032600	44.2955	27.8458	34.8427	51.4757	31.7585	23.6739
PRUPE_1G032700	10.8813	1.40553	17.3657	5.13862	0.359558	31.3301
PRUPE_1G032800	4.41827	3.80426	28.8744	5.47853	2.34117	320.516
PRUPE_1G032900	13.2666	1.17825	31.0402	7.80545	0.872727	37.9575
PRUPE_1G033000	0.678451	0.469585	20.7446	2.61044	0.813128	33.9697
PRUPE_1G033100	36.4541	18.8526	71.9216	23.8495	9.45646	315.971
PRUPE_1G033200	166.108	192.026	156.857	152.522	162.357	171.564
PRUPE_1G033300	1.77927	0	0.199245	0	0.476614	0.33416
PRUPE_1G033400	4.96623	1.18288	24.9153	2.53266	0.678429	0.274245
PRUPE_1G033500	14.4102	18.9338	19.5954	12.9826	14.7511	21.498
PRUPE_1G033600	8.96678	7.19105	8.90401	8.89271	8.59568	7.39379
PRUPE_1G033700	1.32904	1.35655	3.36865	2.04622	1.39312	17.3446
PRUPE_1G033800	4.81585	4.3162	19.5017	3.94026	6.14561	25.522
PRUPE_1G033900	2.02499	1.05733	8.12184	1.42553	1.47769	58.8927
PRUPE_1G034000	0.68119	1.40063	0.819927	2.26242	1.79144	4.44147
PRUPE_1G034100	1.57545	0.280561	1.67032	2.2348	0.8842	0.552997
PRUPE_1G034200	1.45064	1.2826	0.356725	0.316147	0.373026	0.800948
PRUPE_1G034300	130.779	127.953	118.312	126.256	137.13	208.823
PRUPE_1G034400	6.38307	0.659346	9.72815	2.8815	1.69296	2.99296
PRUPE_1G034500	25.5724	29.0323	28.0508	28.0602	26.0084	21.3302
PRUPE_1G034600	47.8614	46.4902	49.8354	41.2664	36.8158	52.3831
PRUPE_1G034700	1007.86	220.837	395.082	993.077	328.199	593.702
PRUPE_1G034800	15.4201	7.50119	17.7498	18.4828	10.2696	28.0304
PRUPE_1G034900	1116.74	1197.6	1079.15	1267.02	1247.52	1323.51
ENSRNA050004188	248.052	750.133	970.151	350.724	655.855	197.936
PRUPE_1G035000	54.7447	43.4186	65.5599	58.5518	49.4432	47.6845
PRUPE_1G035100	570.885	647.176	765.455	594.906	776.977	758.277
PRUPE_1G035200	571.115	666.927	522.148	507.572	820.358	570.231
PRUPE_1G035300	1.41613	0.729194	2.02221	2.41471	1.18438	1.40545
PRUPE_1G035400	29.6536	41.5409	19.3144	32.4451	31.6408	31.2522
PRUPE_1G035500	7.45348	15.0577	36.3915	14.0721	10.5342	57.8145
PRUPE_1G035600	0.988772	2.12692	1.17834	0.837426	0.467213	2.53239
PRUPE_1G035700	0.852753	0.195045	1.13225	5.97141	0.987506	2.11895
PRUPE_1G035800	19.5426	10.1656	20.4492	18.1115	14.7244	22.0073
PRUPE_1G035900	0.148768	0.270561	0.903025	0.667472	0.130548	0.62381
PRUPE_1G036000	42.9433	21.8557	38.9357	35.3401	20.1218	21.7945
PRUPE_1G036100	0.960512	0.316186	0.885944	1.95131	0.95276	0.797034
PRUPE_1G036200	0.230677	0.41463	0.967896	0.0810749	0	0
PRUPE_1G036300	0	0	0.0816092	0.316572	0.292165	0.390197
PRUPE_1G036400	2.35482	0.581769	4.09577	1.86444	0.973293	1.08984
PRUPE_1G036500	1.41769	1.09539	1.48709	1.80168	1.21257	0.876043
PRUPE_1G036600	1.24087	0.151317	4.46235	1.32605	0.10118	1.25366
PRUPE_1G036700	26.5094	7.43481	16.972	12.197	5.04574	2.21208
PRUPE_1G036800	2.90051	2.02128	11.5242	6.16018	6.32227	9.90871
PRUPE_1G036900	50.2848	29.6272	41.3598	52.0707	35.1309	31.5477
PRUPE_1G037000	44.4512	17.5603	28.1939	41.5142	17.1391	33.7798
PRUPE_1G037100	18.3925	9.89396	21.479	37.2796	14.7864	34.9531
PRUPE_1G037200	1.06843	0.0951529	0.751497	0.547988	0.839342	0.309267
PRUPE_1G037300	0.311879	0.0669967	1.35413	0.260339	1.39507	0
PRUPE_1G037400	441.881	364.314	495.991	489.474	453.01	583.831
PRUPE_1G037500	70.7282	99.8726	99.6287	87.4884	115.795	203.52
PRUPE_1G037600	23.5554	20.0347	19.2596	20.2051	28.4145	27.4993
PRUPE_1G037700	6.77279	6.3711	3.30935	5.84521	21.7363	12.9637
PRUPE_1G037800	0.370638	0.213133	1.25201	1.26468	2.70892	1.12857
PRUPE_1G037900	52.5177	101.859	42.6268	41.3568	117.014	44.197
PRUPE_1G038000	47643.3	97422.6	43745.7	32312	69312.5	21139.5
PRUPE_1G038100	3249.1	14729.1	25742.3	3154.87	14383.7	15076.5
PRUPE_1G038200	17.3753	288.011	156.928	28.2583	78.5677	504.792
PRUPE_1G038300	10.914	30.9672	3.71997	0.446111	4.18393	4.6728
PRUPE_1G038400	2.21964	0.758441	2.71573	0.332044	0.716219	0.203834
PRUPE_1G038500	168.577	149.428	111.788	111.507	118.544	141.504
PRUPE_1G038600	156.212	162.717	197.547	80.5808	77.1209	176.123
PRUPE_1G038700	33.9458	12.9263	25.8562	27.7324	13.6442	62.0928
PRUPE_1G038800	928.46	376.869	528.639	2139.66	475.626	337.549
PRUPE_1G038900	212.934	234.916	144.355	201.663	167.153	227.987
PRUPE_1G039000	2161.93	1375.96	1368.19	2006.38	1542.12	1513.48
PRUPE_1G039100	6470.14	4949.42	3909.15	4921.97	5292.54	2479.92
PRUPE_1G039200	2.88586	1.41266	5.99146	4.40034	5.02318	4.46899
PRUPE_1G039300	3537.5	3669.15	4012.85	3479.64	4200.72	4996.29
PRUPE_1G039400	254.89	439.685	591.19	281.661	482.02	525.82
PRUPE_1G039500	7.12108	4.52687	7.33055	5.04932	5.30366	7.49687
PRUPE_1G039600	39.1355	17.878	10.2163	30.3884	29.0061	35.8623
PRUPE_1G039700	16.3284	16.9639	16.7762	16.1843	13.5835	10.297
PRUPE_1G039800	55.9021	26.7633	41.0519	49.7076	29.2442	46.6008
PRUPE_1G039900	0.441033	0.246793	0.216039	5.39395	1.73257	1.12336
PRUPE_1G040000	50.5054	67.6144	61.4872	55.5922	61.2601	67.9657
PRUPE_1G040100	3.41545	2.8414	3.68152	4.75158	2.01824	3.35164
PRUPE_1G040200	227.605	310.429	307.536	217.419	276.293	362.183
PRUPE_1G040300	10.1553	7.37406	8.55663	13.1813	10.2143	5.23068
PRUPE_1G040400	128.713	368.244	103.65	88.3787	164.957	73.4657
PRUPE_1G040500	74.1533	99.1542	82.2038	86.3514	103.176	95.2153
PRUPE_1G040600	7.2217	4.9624	8.32344	6.66633	8.90327	6.93685
PRUPE_1G040700	208.38	274.56	178.054	184.972	216.244	254.758
PRUPE_1G040800	1.20447	0.0722431	2.22685	1.77577	1.67046	0.481999
PRUPE_1G040900	5.0835	0.713255	8.16219	3.29624	1.70663	0.288077
ENSRNA049761042	1.37445	0	11.5341	0	0	0
PRUPE_1G041000	1.51424	0.435835	0.741611	0.873818	1.45038	0.28144
PRUPE_1G041100	73.5804	46.2074	36.7252	55.2062	37.2114	33.2814
PRUPE_1G041200	35.9178	3.58012	7.85986	41.8968	6.01389	7.40408
PRUPE_1G041300	2.10993	0.259946	2.293	1.96844	0.99059	0.483476
PRUPE_1G041400	7.16961	11.2399	6.87087	6.85183	11.2753	8.2433
PRUPE_1G041500	2304.96	3014.23	2693.43	2193.71	3288.52	2085.91
PRUPE_1G041600	3.40404	1.19986	35.5952	6.18397	4.22836	102.207
PRUPE_1G041700	300.731	334.122	329.495	258.541	331.1	333.941
PRUPE_1G041800	1.24344	0.328524	3.21918	1.73674	1.06001	1.60443
PRUPE_1G041900	3.15625	2.03127	14.7179	3.80028	1.55701	56.1507
PRUPE_1G042000	13.7598	4.81902	5.76843	37.1528	11.1562	7.3334
PRUPE_1G042100	16.3301	16.7451	18.1615	20.622	27.712	36.6352
PRUPE_1G042200	40.6996	55.066	109.446	36.8456	77.5084	143.726
PRUPE_1G042300	16.4496	16.7023	25.8431	22.996	22.3945	25.3215
PRUPE_1G042400	10.2804	3.76481	1.01611	5.10059	3.42478	11.5336
PRUPE_1G042500	1.91442	1.57375	8.42737	1.30778	1.27424	47.038
PRUPE_1G042600	1.5166	0.55694	7.23152	1.14084	1.90487	0.230087
PRUPE_1G042700	1.00685	0.21097	3.25573	0.934333	0.303012	0.227791
PRUPE_1G042800	12.9544	0.558786	10.2937	6.83051	1.9586	1.30042
PRUPE_1G042900	0.190746	0.0382463	0.75617	0.387693	0.507177	0.0443016
PRUPE_1G043000	0.550924	0	0.687463	0.693401	0.1112	0
PRUPE_1G043100	1.73088	0.262129	0.99287	1.77959	0.833034	0.376135
PRUPE_1G043200	4.58351	0.356109	37.7098	1.18248	4.22053	2.35802
PRUPE_1G043300	705.383	49.9627	42.9041	374.805	123.982	12.3725
PRUPE_1G043400	11.3924	1.41936	6.50117	5.51899	2.54404	1.69288
PRUPE_1G043500	9.05312	1.32753	1.69822	3.99273	3.86404	1.28526
PRUPE_1G043600	0.0659473	0	0.75348	0	0.0462565	0.136915
PRUPE_1G043700	33.2502	31.4146	28.7267	20.0697	30.3	19.1593
PRUPE_1G043800	0.651055	0.913641	1.32239	1.57449	0	0.385636
PRUPE_1G043900	1.24895	0	1.41234	0.236606	1.08622	0.379068
PRUPE_1G044000	184.865	166.713	180.474	180.253	175.228	204.268
PRUPE_1G044100	38.5087	36.9278	49.7863	38.8044	38.2933	41.1266
PRUPE_1G044200	1.03455	0.137235	2.62878	3.70755	0.987288	0.90156
PRUPE_1G044300	129.69	147.496	148.626	133.586	200.231	127.792
PRUPE_1G044400	101.683	158.645	130.327	194.619	144.595	151.104
PRUPE_1G044500	3.37747	0.339775	5.38625	1.88547	1.1465	1.74159
PRUPE_1G044600	82.876	71.763	85.2032	82.8054	68.8507	84.9253
PRUPE_1G044700	603.088	717.26	672.946	583.489	751.816	716.55
PRUPE_1G044800	1.05218	0.635424	1.94446	0.0198817	1.0458	1.80601
PRUPE_1G044900	3.10508	0.169181	2.68602	2.39012	0.203062	0.171446
PRUPE_1G045000	0.431741	0.128022	0.445906	2.06855	0.353212	0.666169
PRUPE_1G045100	344.162	203.256	390.281	371.001	271.046	451.3
PRUPE_1G045200	18.3751	30.9674	19.4126	19.2018	28.2061	26.4042
PRUPE_1G045300	1365.59	1107.71	1270.88	1283.11	1234.68	993.794
PRUPE_1G045400	2.16444	0.815727	18.0884	2.73331	1.57434	5.50227
PRUPE_1G045500	435.075	330.649	447.222	397.148	288.652	471.432
PRUPE_1G045600	33.0366	16.3092	22.8807	35.8078	19.9137	27.4317
PRUPE_1G045700	13.8256	7.13563	11.9168	16.5192	9.12456	11.497
PRUPE_1G045800	5.88433	7.86496	19.3613	9.19136	11.3216	18.8859
PRUPE_1G045900	689.105	1163.23	543.694	608.054	1151.91	468.29
PRUPE_1G046000	8.29662	4.48441	9.42723	7.58304	11.0903	24.7469
PRUPE_1G046100	141.04	137.69	107.91	140.395	159.346	148.347
PRUPE_1G046200	4.95882	1.63329	2.90711	10.5744	1.32336	7.28177
PRUPE_1G046300	6.0503	7.42282	4.48662	13.8649	13.4882	6.85217
PRUPE_1G046400	10.1076	6.95629	8.60383	13.3009	7.90902	7.90497
PRUPE_1G046500	7.59529	20.1079	30.594	15.5077	31.7868	24.4105
PRUPE_1G046600	545.994	798.693	570.492	668.542	847.188	591.315
PRUPE_1G046700	9.75175	10.3117	11.9346	9.13526	13.0294	13.1992
PRUPE_1G046800	5.42184	2.06157	7.65404	4.69016	1.81132	7.27302
PRUPE_1G046900	76.1509	104.218	38.0114	45.4452	80.2568	54.2857
PRUPE_1G047000	5691.65	5476.78	6157.74	5119.45	5823.15	3945.56
PRUPE_1G047100	16.6701	7.18307	2.87444	10.6938	10.0265	0.899806
PRUPE_1G047200	11.6842	3.96214	17.2912	13.654	4.84735	7.72493
PRUPE_1G047300	40.7567	41.7166	36.0839	45.9806	38.0787	69.4457
PRUPE_1G047400	2.2271	0.752401	5.90211	2.5682	0.817778	2.38068
PRUPE_1G047500	413.582	611.598	656.696	417.04	572.113	472.403
PRUPE_1G047600	72.4847	86.1764	62.3367	68.5611	74.3928	81.6212
PRUPE_1G047700	11.2801	18.313	6.7162	10.4008	11.4333	4.76399
PRUPE_1G047800	284.785	420.387	309.488	232.226	479.52	259.694
PRUPE_1G047900	2.36266	0.497935	0.986388	1.35575	1.11671	0.570367
PRUPE_1G048000	5.99263	11.6811	5.71001	5.51609	8.28201	3.24471
PRUPE_1G048100	209.884	101.35	180.913	374.961	99.6038	97.6184
PRUPE_1G048200	3.79595	4.70717	4.73736	6.84426	5.25185	7.64307
PRUPE_1G048300	188.692	407.686	207.054	208.013	440.97	220.651
PRUPE_1G048400	86.4701	111.616	80.5868	99.6725	104.39	92.6032
PRUPE_1G048500	21.2077	30.9415	18.5972	14.6798	22.2388	12.8705
PRUPE_1G048600	53.4459	64.5383	59.2913	63.1727	79.1932	45.0146
PRUPE_1G048700	3.83851	2.91629	2.86122	3.34354	4.16426	3.69009
PRUPE_1G048800	249.469	74.1708	169.573	200.942	81.7274	120.275
PRUPE_1G048900	151.985	203.051	149.672	141.109	211.361	174.983
PRUPE_1G049000	235.621	239.058	218.068	259.071	206.557	142.694
PRUPE_1G049100	4.06283	0.34712	4.70464	6.71271	2.78079	2.40883
PRUPE_1G049200	87.9612	72.823	86.9921	119.03	111.57	64.2338
PRUPE_1G049300	594.55	765.894	470.625	543.462	611.388	526.693
PRUPE_1G049400	73.1009	91.3545	93.0588	87.2979	95.7348	95.5071
PRUPE_1G049500	1.8002	0.1464	1.10768	2.41127	0.124379	0.0723662
PRUPE_1G049600	76.4937	35.588	30.7652	54.4453	29.1103	12.1422
PRUPE_1G049700	0.280592	0.33294	3.55471	0.931711	0.129598	0.0918378
PRUPE_1G049800	0.2244	0.268899	0.470779	0.407011	0.228451	0.210184
PRUPE_1G049900	2.19032	1.29831	4.99017	1.91209	2.58147	1.34311
PRUPE_1G050000	2.0724	0.307168	1.66674	1.78661	0.564213	0.347233
PRUPE_1G050100	1.81236	0.27968	0.97931	4.21678	0.396017	0.124597
PRUPE_1G050200	24.0516	17.7486	31.3442	29.0789	20.6857	13.6096
PRUPE_1G050300	1.32442	2.36881	0.356725	0.345945	0.471928	1.96007
ENSRNA049761044	15.9587	6.06889	12.2077	0	2.63764	1.12984
PRUPE_1G050400	0.572738	0	0.924308	0.58729	0.303972	1.3276
PRUPE_1G050500	0.562488	0.0524245	0.642483	0.488131	2.36273	0.394998
PRUPE_1G050600	46.1187	50.9643	61.6832	46.1818	49.7525	80.9014
PRUPE_1G050700	158.089	91.7997	157.152	161.527	108.16	195.867
PRUPE_1G050800	18.2067	27.1373	18.6772	18.9104	25.9125	21.9626
PRUPE_1G050900	2108.07	2673.01	2226.47	2341.02	2199.29	778.092
PRUPE_1G051000	117.717	120.359	113.569	119.071	152.377	101.638
PRUPE_1G051100	2.07359	0.163785	0.485532	1.38841	0.311329	0.399919
PRUPE_1G051200	22.8671	27.9438	19.9386	23.5525	22.5178	30.3332
PRUPE_1G051300	14.8437	13.8854	10.3946	14.6555	10.5179	7.08377
PRUPE_1G051400	6.7134	10.6496	6.27589	3.94449	8.93831	8.60438
PRUPE_1G051500	2.72862	3.15229	5.72226	1.57027	3.67206	2.33112
PRUPE_1G051600	7.20233	12.8542	8.04713	10.8291	15.5142	6.19931
PRUPE_1G051700	4.23287	3.17883	8.04566	8.54148	2.52928	25.1123
PRUPE_1G051800	1.25316	0.0295348	3.60145	0.147188	0.426623	0.305356
PRUPE_1G051900	0.98842	0.133842	2.47562	0.827226	0.114684	0.493547
PRUPE_1G052100	0.967669	0.959644	0.205152	2.68651	1.05874	1.94637
PRUPE_1G052200	1.92967	1.27363	1.6541	2.08025	1.79206	0.701614
PRUPE_1G052300	267.88	85.682	190.795	231.277	141.512	136.122
PRUPE_1G052400	1213.71	554.544	1078.51	1795.51	821.195	705.476
PRUPE_1G052500	23.5551	20.6765	29.0315	20.2249	21.5384	39.3386
PRUPE_1G052600	30.4338	70.8787	54.5324	37.4339	104.257	34.267
PRUPE_1G052700	580.566	383.611	701.037	671.389	473.443	393.571
PRUPE_1G052800	1.14451	0.0768033	4.40009	0	0.289914	0.0379641
PRUPE_1G052900	0.0798899	1.16771	0.0905819	2.58578	0.263735	0.305873
PRUPE_1G053000	0.407527	0	0.968864	0.57052	1.20652	1.12409
ENSRNA049761121	13.9753	3.19609	59.2398	10.4543	15.2741	3.37782
PRUPE_1G053100	0.478302	0.0309613	0.358202	1.16345	0.104293	0.312691
PRUPE_1G053200	0.920955	1.13575	0.962903	2.48826	1.56558	0.28785
PRUPE_1G053300	0.331192	1.88718	1.34761	1.64603	0.573537	3.62152
PRUPE_1G053400	8.22479	25.691	9.74186	7.26557	17.9464	8.34453
PRUPE_1G053500	0.143266	1.67089	0.217169	0.156461	0.537532	0.392438
PRUPE_1G053600	53.2449	78.9551	57.3372	46.7314	57.978	74.8914
PRUPE_1G053700	5.25338	5.8873	15.4206	4.18473	5.84052	7.27665
PRUPE_1G053800	2698.54	8241.8	2067.12	1634.26	5436.3	1810.47
PRUPE_1G053900	4.85306	5.33452	30.837	24.7826	2.60592	253.792
PRUPE_1G054000	17.2869	16.0024	17.0514	16.8955	15.8457	14.6599
PRUPE_1G054100	310.855	35.896	208.062	205.569	54.7413	116.968
PRUPE_1G054200	4.89865	3.99113	6.44724	5.13444	3.2753	3.5132
PRUPE_1G054300	1.89318	0.402852	5.30149	1.47988	1.22755	0.393601
PRUPE_1G054400	3.37721	4.87187	4.03195	5.81831	3.62549	3.73186
PRUPE_1G054500	1.89159	0.353975	1.03634	1.39596	0.0838159	0.165295
PRUPE_1G054600	18.3655	22.5094	40.22	26.5165	30.0312	28.0653
PRUPE_1G054700	40.5202	41.7446	48.296	38.5244	38.1772	37.2827
PRUPE_1G054800	7.45364	3.46641	12.1427	9.64533	4.61818	6.02714
PRUPE_1G054900	58.17	30.7235	68.1536	58.0171	36.9329	53.8411
PRUPE_1G055000	80.5079	21.3027	69.3705	57.2886	24.2933	92.956
PRUPE_1G055200	0.316505	0.32336	3.82559	0.620361	0.0977145	0.330682
PRUPE_1G055300	2.50679	0.183317	11.729	1.62555	2.06495	2.47161
PRUPE_1G055400	1.03811	0.0834513	1.32255	0.517141	0.141797	0.271845
PRUPE_1G055500	0.478069	2.4041	3.39619	2.56152	0.856273	0
PRUPE_1G055600	0.682485	0	1.82394	0	0.231602	0.280865
PRUPE_1G055800	1.07442	0.15611	4.33312	0.675574	0.192448	0.0992661
PRUPE_1G055900	0.663966	0.318905	5.08657	2.53755	1.31079	0.502389
PRUPE_1G056000	1.91196	0.421797	5.59805	0.517687	0.821916	1.75201
PRUPE_1G056100	0.779753	1.50001	1.53001	1.63646	0.891639	0.331463
PRUPE_1G056200	1846.71	1637.42	1739.27	1678.06	1659.48	1504.85
PRUPE_1G056300	83.7289	85.7248	95.2755	68.3488	75.2724	91.4093
PRUPE_1G056400	115.617	106.116	110.716	97.6616	82.8002	77.2093
PRUPE_1G056500	80.2605	109.851	87.8877	76.1313	83.504	121.395
PRUPE_1G056600	2.17602	1.40409	0.748072	2.55033	1.60531	1.31372
PRUPE_1G056700	0.376091	0.0790562	1.10727	1.34227	0.909367	1.98532
PRUPE_1G056800	4.02753	5.73911	4.73261	4.89598	2.46431	5.20386
PRUPE_1G056900	188.886	112.131	172.248	221.145	156.299	160.855
PRUPE_1G057000	1.61695	0	0	0.844384	0	0
PRUPE_1G057100	0.93681	0	1.00783	0	1.7335	0.651273
PRUPE_1G057200	0.166975	0	0.700609	0	0.555874	0
PRUPE_1G057300	1.63675	0.379181	5.49647	1.79822	0.256353	0.178663
PRUPE_1G057400	98.0843	117.756	85.8527	104.313	113.15	82.8083
PRUPE_1G057500	115.183	142.235	143.78	103.007	133.968	133.317
PRUPE_1G057600	43.174	49.9052	24.683	40.3726	41.3825	47.036
PRUPE_1G057700	1.27358	0	3.00889	0.709969	0.343539	0
PRUPE_1G057800	0.670463	0.364739	13.5432	4.19649	1.26851	0.515404
PRUPE_1G057900	7.17138	1.04252	7.25195	5.61941	1.2421	4.89023
PRUPE_1G058000	2.78087	0.163339	0.857908	4.07422	0.13877	0.711272
PRUPE_1G058100	1.47849	0	1.89602	0.614698	0.115008	0
PRUPE_1G058200	1.46886	0	5.25685	0.792117	0.273213	0
PRUPE_1G058300	0.484595	0.208532	0.212284	2.77316	1.10173	0.546076
PRUPE_1G058400	0.659283	0.811585	3.48726	0.637214	1.32904	5.42269
PRUPE_1G058500	14.7859	11.3202	30.999	14.6759	14.9613	13.4951
PRUPE_1G058600	1.2086	1.93064	8.86802	2.12206	1.98217	1.288
PRUPE_1G058700	51.0505	38.9749	48.4344	42.8426	46.4518	43.1582
PRUPE_1G058800	80.6754	78.3652	127.323	62.8817	107.177	67.2752
PRUPE_1G058900	1.53634	0.768286	7.52745	1.71735	0.649877	1.40204
PRUPE_1G059000	0.526931	0	3.90635	0.921535	0.144889	0.184299
PRUPE_1G059100	0.167405	0	1.93579	0	0.11742	0
PRUPE_1G059200	0.659735	0.316225	1.10727	1.09713	0.306993	0.819328
PRUPE_1G059300	2.11815	0.158112	3.31694	4.87911	0.553043	0.325804
PRUPE_1G059400	3.4911	3.08617	12.5751	17.0222	3.87976	0.387529
PRUPE_1G059500	1.90368	5.33967	6.50581	3.90772	5.12643	0.53941
PRUPE_1G059600	0.341242	0	0.715909	0.618937	0	0
PRUPE_1G059700	0.560999	0.236179	0.941559	0	3.45957	0.184696
PRUPE_1G059800	0.585192	1.46676	8.00145	3.64781	0.488819	1.45603
PRUPE_1G059900	1.53325	2.51297	2.84779	2.01639	4.08803	36.7214
PRUPE_1G060000	21.8561	24.7642	124.111	64.8915	19.3051	3497.23
PRUPE_1G060100	1.32136	1.28546	4.75162	0.45258	3.22703	126.535
PRUPE_1G060200	3.25159	1.19752	42.0755	6.03287	1.05384	7.69534
PRUPE_1G060300	5.45671	3.78488	3.87882	5.83223	5.95917	5.0251
PRUPE_1G060400	16.6611	11.2451	81.9959	21.3298	49.3668	15.3333
PRUPE_1G060500	4.48644	0	6.32705	8.52145	1.84707	0.520845
PRUPE_1G060600	1.04767	0.574828	6.6047	4.11428	1.11118	2.0951
PRUPE_1G060700	1.08831	0.840723	1.0041	1.73362	1.08609	1.45671
PRUPE_1G060800	242.256	239.111	218.453	265.145	276.38	176.233
PRUPE_1G060900	408.246	291.943	252.395	428.876	346.798	573.654
PRUPE_1G061000	10.8023	18.0831	17.0758	15.3668	20.9841	31.2034
PRUPE_1G061100	541.169	652.979	617.569	526.205	720.47	817.355
PRUPE_1G061200	2.53401	3.77869	1.61406	1.81246	2.49227	2.54375
PRUPE_1G061300	1.2796	0.155133	1.64338	0.522495	0.266095	0.201494
PRUPE_1G061400	2.2212	0.208347	10.5873	3.32593	1.11769	1.67148
PRUPE_1G061500	54.8913	223.97	69.0152	49.8464	128.261	170.327
PRUPE_1G061600	4.50666	4.77446	1.41338	2.87742	5.32947	4.41288
PRUPE_1G061700	1.07884	0.189152	1.07967	1.14052	0.854997	0.286678
PRUPE_1G061800	320.127	216.095	227.408	254.856	234.676	252.194
PRUPE_1G061900	157.397	41.8955	36.4571	82.4844	45.0418	42.1659
PRUPE_1G062000	2.802	0	1.62561	1.35128	0	0.414526
PRUPE_1G062100	4.55847	0.278856	2.41707	1.42192	0.410323	5.90564
PRUPE_1G062200	7.17641	6.58729	7.41648	1.33691	3.16698	3.56069
PRUPE_1G062300	4.60922	1.20307	3.22996	0	0.381616	0
PRUPE_1G062400	0.37485	0.405654	3.13643	0.351325	1.94715	0.205684
PRUPE_1G062500	0.85037	0	1.83497	0	0.127205	0.102842
PRUPE_1G062600	0.649346	0.155622	7.11669	2.70607	3.28219	1.28052
PRUPE_1G062800	0.386564	0.154407	4.18109	2.62162	0	0.635758
PRUPE_1G062900	0.933893	0.521419	1.52657	0	0.751887	0.853658
PRUPE_1G063000	494.664	646.783	629.624	526.75	743.534	541.275
PRUPE_1G063100	33.7995	31.3594	24.4835	31.459	28.4243	37.9386
PRUPE_1G063200	19.8962	12.4203	21.9835	11.4697	15.4871	13.6633
PRUPE_1G063300	23.5833	21.7425	22.9661	30.1874	35.8278	34.4534
PRUPE_1G063400	363.659	436.773	287.813	338.051	334.463	346.942
PRUPE_1G063500	1.04251	0.66326	5.64442	1.966	0.68899	0.296309
PRUPE_1G063600	28.2076	39.7318	22.3283	26.4485	33.3953	25.2051
PRUPE_1G063700	1.27846	0.585979	0.977553	0	0.465998	0.566151
PRUPE_1G063800	197.906	301.947	180.495	198.589	271.73	224.325
PRUPE_1G064000	18.2661	25.2726	29.3825	15.5334	23.4423	32.0619
PRUPE_1G064100	1.85486	0.596545	0.802324	0.803238	0.228666	0.411344
PRUPE_1G064200	0.321747	0.226873	0.281892	0.121855	0.177391	0.268796
PRUPE_1G064300	0.603797	0.0690817	0.131623	0.309847	0.47512	1.5896
PRUPE_1G064400	15.014	7.20354	11.2434	11.0174	9.79686	6.32488
PRUPE_1G064600	520.293	539.611	449.752	465.366	541.714	288.107
PRUPE_1G064700	260.322	330.636	356.217	251.361	404.966	367.378
PRUPE_1G064800	26.8981	19.5747	20.6075	25.8003	21.3762	27.0401
PRUPE_1G064900	125.868	54.4464	87.3555	153.617	51.3548	41.3981
PRUPE_1G065000	55.1614	69.8259	37.908	47.037	52.3168	42.8835
PRUPE_1G065100	0.586608	0.849193	9.45733	0	0.66285	0.340301
PRUPE_1G065200	579.745	624.101	591.616	521.67	687.089	754.83
PRUPE_1G065300	90.8737	75.6334	56.4343	70.9611	66.4872	42.7576
PRUPE_1G065500	22.2589	29.8155	21.9969	21.6397	26.8076	39.0862
PRUPE_1G065600	81.4194	110.062	53.172	68.0171	93.4089	72.2645
PRUPE_1G065700	2259.96	1474.38	1985.41	1969.53	1596.86	1186.12
PRUPE_1G065800	1024.37	1083.56	1175.99	999.242	1265.33	1124.5
PRUPE_1G065900	24.4204	29.2085	32.8025	43.6892	38.1564	21.6614
PRUPE_1G066000	0.232301	0.0695917	0.20235	2.71269	0.0591237	0.181313
PRUPE_1G066100	84.6406	56.4019	55.1559	73.745	55.7238	75.042
PRUPE_1G066200	0.98618	0.430551	0.450551	1.49609	0.752282	2.4689
PRUPE_1G066300	3.25578	3.30804	4.26168	2.40659	2.3954	1.51298
PRUPE_1G066400	3.83862	0.474957	7.63525	2.84847	1.32334	1.03129
PRUPE_1G066500	109.48	127.091	117.399	97.5377	130.141	78.3825
PRUPE_1G066600	4.24332	2.64336	15.8578	11.3232	4.39511	6.11586
PRUPE_1G066700	5.2557	3.46493	14.7173	9.16296	2.92012	7.37014
PRUPE_1G066800	0.502056	0.441332	5.34761	1.87909	0.747149	0.173508
PRUPE_1G066900	2.7096	1.28482	8.81887	4.6525	1.45205	1.46387
PRUPE_1G067000	0.474313	0.0941145	0.329546	0.61783	0.240321	0.121924
PRUPE_1G067100	0.239306	0	0.448652	0.0994044	0.0544283	0.346291
PRUPE_1G067200	39.3564	32.2252	40.4578	35.8386	28.9434	37.8543
PRUPE_1G067300	3.99147	1.97415	14.8564	3.9509	1.48105	1.45783
PRUPE_1G067400	41.4671	19.9724	32.0776	51.7603	27.3528	17.1729
PRUPE_1G067500	33.652	12.6274	15.7771	24.331	15.2404	10.3243
PRUPE_1G067600	2.58061	1.0724	7.84718	1.63151	2.11032	2.72604
PRUPE_1G067700	34.2339	46.7871	26.3287	32.9782	43.0816	35.3192
PRUPE_1G067800	166.478	159.419	158.722	187.617	156.97	229.399
PRUPE_1G067900	161.537	266.365	190.143	158.284	246.812	259.748
PRUPE_1G068000	1129.13	754.666	1163.5	991.745	839.257	757.474
PRUPE_1G068100	4.59209	2.01348	3.56282	3.84645	2.46099	3.24645
PRUPE_1G068200	49.6087	24.8384	75.0523	69.8331	34.3069	34.4884
PRUPE_1G068300	2.57298	0.600958	0.879719	1.89807	0.409441	0.729355
PRUPE_1G068400	0.423994	0.166136	3.8902	4.53442	0.392426	0.659879
PRUPE_1G068500	0.799128	1.93698	1.07003	0.800357	2.77072	2.62497
PRUPE_1G068600	36.1026	28.6785	39.7493	28.2785	26.4246	30.4905
PRUPE_1G068700	21.3987	6.63477	13.526	22.822	12.8461	3.55946
PRUPE_1G068800	1.76295	0.350806	0.693072	1.78368	1.21324	0.176362
PRUPE_1G068900	17.725	7.06321	10.7278	13.1171	8.24756	6.2991
PRUPE_1G069000	57.6138	43.6912	116.308	53.4092	59.2363	48.5099
PRUPE_1G069100	3.34925	3.96912	12.2838	3.38948	3.98547	6.15233
PRUPE_1G069200	0.77834	0.218745	0.77484	11.2364	0.546004	0.116777
PRUPE_1G069300	52.651	16.3855	67.8168	46.4289	36.9455	47.7934
PRUPE_1G069400	153.914	231.75	137.202	178.79	217.373	175.823
PRUPE_1G069500	111.952	88.8833	156.573	146.707	114.907	126.192
PRUPE_1G069600	35.464	32.9068	55.8852	41.8695	53.8364	46.898
PRUPE_1G069700	121.032	193.324	197.921	105.76	191.582	209.349
PRUPE_1G069800	742.943	4472.53	2227.55	603.648	1855.57	6309.93
PRUPE_1G069900	1084.57	624.585	566.537	919.908	671.531	615.549
PRUPE_1G070000	4.03401	2.26928	2.44548	4.30442	2.96174	3.79286
PRUPE_1G070100	22.1465	12.3619	10.8164	19.1911	13.183	12.6522
PRUPE_1G070200	35.6044	21.4456	20.3224	34.4919	26.1386	29.4916
PRUPE_1G070300	3.83197	3.10194	1.19601	6.47154	1.37149	1.39209
PRUPE_1G070400	3.58301	1.3211	1.60203	1.90777	1.76603	0.533985
PRUPE_1G070500	348.864	162.711	202.505	249.408	201.18	156.668
PRUPE_1G070600	76.0577	67.3305	61.631	82.7409	86.1683	107.268
PRUPE_1G070700	26.6295	21.3738	49.0667	24.7238	23.5847	32.0974
PRUPE_1G070800	1.22089	0.127858	1.68526	0.45196	0.0427892	0.102666
PRUPE_1G070900	1.39125	0.192904	0.290363	3.5699	0.842648	0.498634
PRUPE_1G071000	98.5015	114.79	81.4388	87.1814	100.165	85.3808
PRUPE_1G071100	43.0022	38.7501	37.9164	35.2869	26.8242	40.7152
PRUPE_1G071200	48.8774	32.6768	36.7164	46.9376	29.0101	44.3717
PRUPE_1G071300	17.8512	11.0258	24.3867	18.0852	29.4338	27.4013
PRUPE_1G071400	821.187	351.534	140.651	582.212	268.623	170.382
PRUPE_1G071600	0.238304	0.139318	1.56236	5.86907	0.842224	4.67809
PRUPE_1G071700	3.93343	5.64719	2.79238	1.02737	4.71199	1.8417
PRUPE_1G071800	36.5423	79.0482	23.76	20.0587	35.7546	2.74215
PRUPE_1G071900	66.3223	95.048	55.1163	58.1845	61.2183	38.2597
PRUPE_1G072000	2642.45	2226.97	3083.94	2614.59	2504.61	2140.31
PRUPE_1G072100	13.4478	21.2671	38.4661	13.1039	8.85426	36.2653
PRUPE_1G072200	2.40969	0.207699	0.961174	0.0805119	0.629685	0.29822
PRUPE_1G072300	1.09707	0.185753	3.35829	0.47222	0.65991	0.271455
PRUPE_1G072400	0.691493	0.0542978	2.17164	0.592176	0.486194	0.409035
PRUPE_1G072500	13.7586	8.70526	16.6094	15.1329	11.0287	14.4315
PRUPE_1G072600	225.763	525.002	249.247	203.688	320.498	333.954
PRUPE_1G072800	1.47636	3.82036	2.97717	2.8029	2.12282	4.77273
PRUPE_1G072900	0.126872	0	0.679695	0.735171	0.0861083	0
PRUPE_1G073000	352.105	504.582	445.601	291.066	497.403	270.435
PRUPE_1G073100	1041.74	1742.61	1157.57	1043.65	1855.29	1191.31
PRUPE_1G073200	94.2251	107.308	83.9682	95.4161	112.603	70.2348
PRUPE_1G073300	2.56666	3.27425	1.69536	3.34969	3.16709	1.70238
PRUPE_1G073400	49.8298	91.8285	103.826	55.5775	90.8234	126.492
PRUPE_1G073500	3.18778	5.71568	2.36576	4.75385	2.64887	3.59301
PRUPE_1G073600	32.6028	39.4798	41.6732	29.4918	29.0345	43.5677
PRUPE_1G073700	29.7657	35.2552	22.7187	42.8176	38.7361	26.6474
PRUPE_1G073800	22.2109	22.2923	21.5469	23.0662	18.4628	26.8738
PRUPE_1G073900	18.162	16.948	23.9106	13.3008	16.186	9.76682
PRUPE_1G074000	4.22717	2.14745	6.86479	5.93171	1.67082	0.526801
PRUPE_1G074100	10.5127	11.5735	28.3458	7.86556	14.4083	3.13218
PRUPE_1G074200	81.1614	74.4152	57.5452	72.5385	77.6641	47.1944
PRUPE_1G074300	0.629746	0.230722	4.66043	1.29344	0.541149	0.504863
PRUPE_1G074400	885.495	83.326	84.4411	389.759	127.253	33.1796
PRUPE_1G074500	122.314	156.162	111.752	103.218	158.646	142.448
PRUPE_1G074600	8.64694	11.0178	7.64966	7.6682	11.5665	7.48095
PRUPE_1G074700	21.0286	18.1035	27.7787	27.229	19.64	15.906
PRUPE_1G074800	208.029	269.95	172.666	199.401	242.345	242.314
PRUPE_1G074900	28.3207	12.3279	31.5038	31.4133	17.937	19.107
PRUPE_1G075000	30.7168	21.3777	30.4862	21.1908	22.9721	15.4311
PRUPE_1G075100	30.4609	24.5954	24.2658	28.1351	24.0823	29.5656
PRUPE_1G075200	5.80059	7.3721	5.00987	5.26357	7.54706	5.67659
PRUPE_1G075300	23.9793	32.6315	28.3185	16.1322	40.7855	20.7424
PRUPE_1G075400	25.4615	28.5248	16.2479	21.3414	25.673	19.4707
PRUPE_1G075500	50.46	46.6343	52.0542	43.1932	39.7809	44.511
PRUPE_1G075600	347.622	313.91	632.233	423.676	404.414	647.031
PRUPE_1G075700	0.746911	0.963146	2.69816	2.19665	1.71909	0.839104
PRUPE_1G075800	1.81946	1.75735	2.22794	3.23097	0.965458	4.89357
PRUPE_1G075900	299.506	408.011	384.639	266.797	364.419	448.101
PRUPE_1G076000	1.95052	0.126828	6.6642	2.93264	2.32031	0.435286
PRUPE_1G076100	1.00435	0	0.559647	0.217972	0.0479746	0.503477
PRUPE_1G076200	183.854	193.491	225.603	229.507	244.849	183.829
PRUPE_1G076300	194.144	155.483	178.852	187.008	165.93	182.307
PRUPE_1G076400	73.0963	76.7962	83.2799	66.7779	74.0681	134.845
PRUPE_1G076500	30.8128	27.4093	65.0103	27.6725	23.8165	27.1828
PRUPE_1G076600	195.926	323.282	253.087	220.074	297.66	319.743
PRUPE_1G076700	143.302	202.047	175.174	149.53	227.747	171.476
PRUPE_1G076800	114.04	135.326	122.282	114.452	101.936	165.212
PRUPE_1G076900	178.555	66.6691	128.225	168.816	70.0648	28.0389
PRUPE_1G077000	32.2793	25.8453	42.0888	34.4036	38.1299	53.1971
PRUPE_1G077100	3.13124	2.67975	3.20809	3.40356	1.81474	2.50946
PRUPE_1G077200	114.896	137.95	121.45	106.059	113.724	113.566
PRUPE_1G077300	7.70129	3.85272	21.9873	8.91718	5.91709	15.4199
PRUPE_1G077400	110.795	194.996	92.1391	115.827	175.824	144.266
PRUPE_1G077500	0.641766	0	1.54385	4.2892	0.693838	0.308872
PRUPE_1G077600	0.672917	0.0495339	0.867225	0.174341	0.118818	0.306537
PRUPE_1G077700	135.045	154.673	134.566	128.897	139.362	204.039
PRUPE_1G077800	2.413	0.586765	7.62693	0.864286	1.9217	2.55058
PRUPE_1G077900	22.6779	14.6837	25.9489	16.744	14.9957	25.8129
PRUPE_1G078000	3.7086	1.24393	28.9305	3.93587	1.9547	4.21323
PRUPE_1G078100	1637.46	2189.39	1458.72	1368.44	2071.17	1492.96
PRUPE_1G078200	727.161	966.217	607.577	596.381	861.983	877.751
PRUPE_1G078300	4.7479	4.61176	7.49131	8.83392	7.07077	12.8677
PRUPE_1G078400	0.602208	0	1.40174	0.435317	0.259182	8.08291
ENSRNA049996005	0.727649	0	3.98899	0	1.17111	2.04362
PRUPE_1G078500	0.33674	0.22268	2.17923	0.634858	0.928048	12.3683
ENSRNA049996011	0.959288	0	0	3.84726	1.99432	2.71297
PRUPE_1G078600	0.549141	0.536789	2.1213	0	0	26.4402
ENSRNA049996034	0.31516	1.14301	0	0	0	2.65401
PRUPE_1G078700	4.99045	10.6284	10.2483	7.69612	8.26575	79.6025
PRUPE_1G078800	1.94127	0	0.217169	0	1.98132	2.40274
PRUPE_1G078900	0.747129	0.164877	1.06131	0.812377	0.502354	0.113611
PRUPE_1G079000	2.29679	2.01118	1.99364	1.97866	3.35525	3.78891
PRUPE_1G079100	12.6594	17.8478	9.64291	13.586	17.3932	11.9708
PRUPE_1G079200	58.1622	84.1046	55.3998	66.0894	98.7528	91.015
PRUPE_1G079300	54.6938	76.3543	66.2336	55.179	64.302	91.5168
PRUPE_1G079400	177.553	201.198	169.357	144.002	206.331	122.621
PRUPE_1G079500	1804.41	2494.56	2722.76	1789.23	3164.5	1686.82
PRUPE_1G079600	13.992	24.5504	24.4747	16.6475	19.8663	22.7294
PRUPE_1G079700	32.8967	33.4981	34.3125	25.2326	35.8787	46.04
PRUPE_1G079800	23.6528	24.987	103.166	54.9979	17.5102	3178.59
PRUPE_1G079900	1.57828	0.745214	4.34799	0.743906	1.28374	0.831088
PRUPE_1G080000	6.2748	0.614381	14.4899	5.76733	1.55353	0.128311
PRUPE_1G080100	1.16017	0.248224	2.55469	0.439551	0.414849	0.603645
PRUPE_1G080200	40.4731	39.5722	43.339	42.0628	39.3217	31.8664
PRUPE_1G080300	15.5097	1.38633	9.10954	18.8545	8.30226	2.35646
PRUPE_1G080400	0.696904	0.821916	1.94942	5.35774	0.30977	0.869921
PRUPE_1G080500	1899.81	437.711	628.423	1335.41	583.276	348.46
PRUPE_1G080600	1857.66	442.003	551.023	1280.4	576.052	382.28
PRUPE_1G080700	5.25809	6.06608	26.21	10.7059	11.7734	58.6948
PRUPE_1G080900	267.16	183.852	175.749	230.283	211.635	135.924
PRUPE_1G081000	0.254196	0	2.80302	2.65346	0.0401921	0.221831
PRUPE_1G081100	0.520674	0.216782	5.89625	2.62952	1.58287	0.847396
PRUPE_1G081200	0.636123	0.0426869	0.497794	0.289906	0.525718	0.6574
PRUPE_1G081300	0.720249	0	1.31206	0.32525	0.569763	1.23536
PRUPE_1G081400	38.1315	32.1736	32.427	31.4823	22.4453	30.1345
PRUPE_1G081500	179.734	185.499	130.885	173.786	162.198	103.847
PRUPE_1G081600	16.4121	5.98287	34.3876	31.3321	9.50894	130.778
PRUPE_1G081700	7.32816	3.26506	7.89394	7.56643	4.28302	8.73458
PRUPE_1G081800	67.6617	45.2478	80.8797	78.9649	65.6963	38.5834
PRUPE_1G081900	13.3423	7.06541	41.2435	10.589	6.14317	26.5214
PRUPE_1G082000	44.3412	34.4225	101.544	37.2381	31.9458	653.574
PRUPE_1G082100	0	0	1.20356	1.16719	1.43238	0.224468
PRUPE_1G082200	1.03586	0.10569	3.39021	0	0.476781	0
PRUPE_1G082300	14.5268	15.2448	10.6781	8.68688	9.20079	11.4797
PRUPE_1G082400	285.728	427.464	290.891	294.762	398.342	402.275
PRUPE_1G082500	74.4484	52.4114	59.1219	96.1815	59.1057	70.7081
PRUPE_1G082600	70.5672	70.1379	73.2566	65.5743	58.4365	56.1705
PRUPE_1G082700	814.316	492.464	586.899	769.614	545.416	268.717
PRUPE_1G082800	0.606993	0.858113	0.64287	1.82188	1.01064	4.6862
PRUPE_1G082900	0.162329	0.105128	0.276082	0.163118	0.438096	0.0361041
PRUPE_1G083000	2.36951	18.636	8.27528	2.3348	20.5843	1.04051
PRUPE_1G083100	1.0212	0.874159	3.32934	1.52424	1.42671	0.337829
PRUPE_1G083200	3.18373	2.50095	3.16076	2.02772	4.61192	7.38504
PRUPE_1G083300	10.3433	3.82674	1.93081	8.49522	4.27839	4.51506
PRUPE_1G083500	37.489	38.2197	42.6973	29.959	26.5015	41.3648
PRUPE_1G083400	37.7541	31.7786	62.6529	22.1323	13.1672	15.8609
PRUPE_1G083700	1.58438	2.56851	2.80882	2.95577	1.9247	3.8074
PRUPE_1G083800	2.38672	1.39535	4.88233	1.73707	1.99129	2.76191
PRUPE_1G083900	40.8158	54.1771	47.1585	50.5219	48.0359	55.4473
PRUPE_1G084000	2.52796	2.89857	5.72002	6.5974	3.72015	2.73213
PRUPE_1G084100	2.26306	4.56679	3.20847	3.2904	2.83753	3.71948
PRUPE_1G084200	27.9009	39.2371	31.7926	25.3589	29.8893	26.7951
PRUPE_1G084300	152.328	144.381	68.825	142.7	106.612	41.5531
PRUPE_1G084400	463.407	376.29	545.979	483.565	435.938	458.815
PRUPE_1G084500	3780.64	2652.71	3679.86	3381.51	3242.66	1739.15
PRUPE_1G084600	1.47009	1.93039	5.92519	3.56544	1.4348	2.50756
PRUPE_1G084700	131.001	67.5589	89.738	121.555	71.8166	129.745
PRUPE_1G084800	1.09051	0.683662	1.88538	2.63323	0.559863	0.171683
PRUPE_1G084900	38.6055	41.8845	27.7867	38.8396	35.6686	16.5959
PRUPE_1G085000	95.4478	86.1542	79.8336	100.961	96.1608	67.9264
PRUPE_1G085100	0.0760064	0	0	0.282638	0.386892	14.3502
PRUPE_1G085200	0.713528	0.541772	3.42011	0.257959	0.790917	2.32632
PRUPE_1G085300	208.551	163.701	137.85	199.543	183.574	90.2824
PRUPE_1G085400	344.966	315.27	379.36	270.501	281.011	360.903
PRUPE_1G085500	389.02	470.404	381.472	312.775	530.912	396.354
PRUPE_1G085600	0.582119	0.232518	0.676086	3.0726	0.677191	1.06525
PRUPE_1G085700	4.38218	7.11683	5.21324	4.52745	8.71476	3.76871
PRUPE_1G085800	2.85164	3.37668	12.538	2.49953	4.03442	4.86124
PRUPE_1G085900	7.50588	1.74063	11.9711	20.6406	2.76244	18.2959
PRUPE_1G086000	254.85	315.528	355.339	193.331	284.662	398.039
PRUPE_1G086100	9.65394	2.00909	2.09458	18.6823	2.15507	12.0034
PRUPE_1G086200	181.8	404.575	253.781	198.607	349.944	329.792
PRUPE_1G086300	17.0391	18.283	17.9821	16.2889	21.7127	20.3046
PRUPE_1G086400	5.17199	1.25136	15.0484	1.32739	3.12321	2.26973
PRUPE_1G086500	23.6079	45.5948	70.7539	26.6028	54.7791	117.206
PRUPE_1G086600	606.539	625.479	652.807	566.76	692.669	666.624
PRUPE_1G086700	155.814	201.365	151.732	151.746	209.247	249.98
PRUPE_1G086800	1154.12	1265.83	997.836	991.522	1330.94	915.176
PRUPE_1G086900	0.250659	0.143694	0.210348	0.203992	1.21413	1.47148
PRUPE_1G087000	14.2169	3.59875	7.36203	12.0464	3.59853	100.913
PRUPE_1G087100	48.7463	27.6421	49.0459	69.912	36.5002	39.6105
PRUPE_1G087200	0.683588	0.183	0.513584	0.20714	0.861341	0.0796722
PRUPE_1G087300	4.43037	0.297152	0.91272	2.99595	1.78617	0.476119
PRUPE_1G087400	0.949386	0.873282	1.23301	0.803497	0.37655	0.767513
PRUPE_1G087500	7.78763	3.30321	34.6863	17.5619	13.6789	6.68356
PRUPE_1G087600	1.3402	0.180614	9.24772	2.76788	0.069866	0.414339
PRUPE_1G087700	4.28398	0.0988202	12.677	1.70618	1.61167	1.15816
PRUPE_1G087800	765.791	60.5997	109.026	472.095	144.713	466.318
PRUPE_1G087900	339.148	176.875	142.267	276.168	176.49	399.821
PRUPE_1G088000	0.910888	0	0.35429	0.0593535	0	0.581022
PRUPE_1G088100	135.058	149.484	162.429	175.365	122.434	129.862
PRUPE_1G088200	0.722065	0.0566305	6.55233	6.38118	1.47965	0.0279927
PRUPE_1G088300	4.62328	5.25132	7.09132	4.06621	4.6296	12.5337
PRUPE_1G088400	1.7351	0.209951	7.37159	1.06604	1.05835	1.34796
PRUPE_1G088500	0.332082	0.150547	3.23604	0.395299	2.09314	0.612596
PRUPE_1G088600	60.3895	20.3435	29.5631	26.7467	20.5516	18.2255
PRUPE_1G088700	0.637134	0.301022	5.36587	3.66155	0.517785	7.32245
PRUPE_1G088800	1.74127	0.0508509	1.69154	0.166457	0.129606	0.952683
PRUPE_1G088900	818.548	167.897	88.2285	467.023	208.94	76.184
PRUPE_1G089000	1.27187	0.527781	9.21528	3.088	1.15337	0.411117
PRUPE_1G089100	264.68	207.709	191.196	228.422	176.444	191.297
PRUPE_1G089200	3.04692	0.848925	15.6864	2.23779	1.36264	0.468122
PRUPE_1G089300	7.26079	9.23703	7.09057	5.47454	8.23275	10.8676
PRUPE_1G089400	65.5277	83.87	74.5047	54.546	65.5191	117.85
PRUPE_1G089500	6.80599	3.13173	4.45713	8.24272	1.95276	2.8083
PRUPE_1G089600	67.8536	82.2103	55.4958	62.1503	64.0353	84.5169
PRUPE_1G089700	0.86125	0.162737	1.12723	0.0586958	1.03495	0.0872575
PRUPE_1G089800	3.12619	3.70393	15.9495	3.12047	3.42072	7.42321
PRUPE_1G089900	3.11197	1.9353	11.7598	6.72508	4.39615	7.02125
PRUPE_1G090000	1.87438	0.762726	4.85965	3.51652	0.70473	2.53832
PRUPE_1G090100	26.7345	13.6365	19.9265	24.2615	15.3113	24.9971
PRUPE_1G090200	11.2564	9.94239	31.2612	8.64872	9.20222	8.35645
PRUPE_1G090300	222.328	123.744	93.8586	182.532	86.7938	27.4407
PRUPE_1G090400	1.55324	0.0984045	1.64538	1.92096	0.368766	0.367872
PRUPE_1G090500	145.291	188.881	355.634	167.021	209.392	743.256
PRUPE_1G090600	0.622036	0.704267	0.355909	0.182066	0.433196	2.03161
PRUPE_1G090700	21.5775	15.7688	89.0788	16.6375	23.1028	8.27698
PRUPE_1G090800	15.4853	26.0385	23.5209	21.7374	30.7884	22.2522
PRUPE_1G090900	0.628677	0.047474	0.109849	0.648194	0.298875	0.246641
PRUPE_1G091000	11.8029	25.4156	103.555	21.7232	38.5798	137.564
PRUPE_1G091100	1.81011	1.76681	9.63952	2.61104	1.71746	4.48959
PRUPE_1G091200	1.18921	0.471915	2.53508	1.58242	1.44961	3.54604
PRUPE_1G091300	0.362147	0.0980611	4.06904	0.880175	2.40568	1.03911
PRUPE_1G091400	252.919	12.6002	191.234	325.918	27.3492	81.7801
PRUPE_1G091500	3.55311	6.59586	3.87539	1.4653	0.959719	0.517447
PRUPE_1G091600	69.9445	69.1858	59.4867	50.9607	62.9617	61.8976
PRUPE_1G091700	23.5935	10.841	40.6255	24.5785	27.8757	15.3072
PRUPE_1G091800	0.650484	0.473521	0.424568	0.284508	1.50598	0
PRUPE_1G091900	394.217	600.599	467.664	458.608	558.039	878.897
PRUPE_1G092000	10.0701	6.0932	18.1885	13.3911	12.4574	11.9194
PRUPE_1G092100	502.848	460.785	404.821	499.821	439.79	241.292
PRUPE_1G092200	1.59153	0.51163	6.55905	1.54251	0.718577	0.531455
PRUPE_1G092300	1.17784	0.319784	1.94671	1.92486	1.01246	0.25543
PRUPE_1G092400	7.4654	6.53987	3.03629	10.0765	9.70387	6.71784
PRUPE_1G092500	227.7	222.642	78.4956	253.732	260.392	147.391
PRUPE_1G092600	2.61313	3.613	3.524	3.19478	5.08194	1.66952
PRUPE_1G092700	3100.76	2647.59	352.686	1590.35	1797.89	740.472
PRUPE_1G092800	4.44176	2.90595	6.65861	1.33669	1.62563	1.01718
PRUPE_1G092900	25.4355	35.1511	50.8078	23.3231	36.3153	202.792
PRUPE_1G093000	23.1016	33.9328	46.9258	21.8982	34.2739	180.642
PRUPE_1G093100	2.11805	0.62554	2.64718	2.18775	1.36308	1.37058
PRUPE_1G093200	23.725	4.37286	5.6367	13.942	4.95947	37.8648
PRUPE_1G093300	0.645521	0.160231	1.19132	0.226758	0.141751	0.196175
PRUPE_1G093400	0.624226	0.130595	6.06436	3.20979	2.21821	0.299596
PRUPE_1G093500	0.721878	0.208596	2.01093	3.07979	0.61572	0.341849
PRUPE_1G093600	6.61979	4.70242	98.192	11.9896	3.11746	409.654
PRUPE_1G093700	0.690052	0.235895	4.52358	2.53007	0.916078	0.116081
PRUPE_1G093800	141.719	35.4444	49.8679	80.5885	19.5006	81.2754
PRUPE_1G093900	321.182	488.452	596.446	709.86	955.984	665.501
PRUPE_1G094000	0.885457	0	0.464252	0.754262	0.1532	0.489437
PRUPE_1G094100	0.221501	0.0478162	2.86928	1.25907	0.29094	1.73476
PRUPE_1G094200	0.661477	0.485031	1.61446	2.24529	0.383281	2.72763
PRUPE_1G094300	1.38201	0.0804286	1.3581	3.08226	0.374707	0.323165
PRUPE_1G094400	247.723	202.63	355.204	294.812	456.328	580.683
PRUPE_1G094500	1485.68	1333.38	1481.87	854.508	1027.65	846.802
PRUPE_1G094600	0.373356	0.430073	0.556893	0.110566	0.313055	0.535842
PRUPE_1G094700	0.472276	0	0.116506	0.405326	0.431671	0.35428
PRUPE_1G094800	4.56202	1.04485	12.8045	31.5408	32.5314	26.8149
PRUPE_1G094900	354.323	309.849	230.2	294.445	270.262	186.742
PRUPE_1G095000	10.9044	10.3532	11.2429	12.3635	11.1504	10.8248
PRUPE_1G095100	28.2098	23.7296	19.9634	33.2484	27.124	30.109
PRUPE_1G095200	113.689	114.483	104.324	108.958	108.984	80.1057
PRUPE_1G095300	8.68341	4.63353	10.7898	7.8528	6.66078	6.86256
PRUPE_1G095400	49.5853	47.6847	42.4419	44.9034	47.2305	59.4582
PRUPE_1G095500	11.8343	14.8257	27.3937	13.8574	10.073	168.479
PRUPE_1G095600	26.6369	36.948	48.9262	25.5155	41.349	102.543
PRUPE_1G095700	0.312178	0.0745668	0.218311	0.478195	0.549688	0.0856476
PRUPE_1G095800	0.485482	1.80308	0.376112	0.823848	0	0.220933
PRUPE_1G095900	125.377	16.6292	33.3413	112.428	18.2116	24.4021
PRUPE_1G096000	338.992	183.135	302.739	467.859	194.32	356.869
PRUPE_1G096100	382.21	346.489	449.71	378.864	437.932	290.971
PRUPE_1G096200	0.694887	0	0.955278	0	0.505288	0.29539
PRUPE_1G096300	2.75502	0	0	0	0	2.19131
PRUPE_1G096400	1.5059	0.130166	2.93864	1.27201	0.350071	0.394279
PRUPE_1G096500	1.74666	0.791151	9.21702	0.860004	0.762069	0.328309
PRUPE_1G096600	1.46003	0.660746	14.2103	0.775582	1.50562	0
PRUPE_1G096700	3413.17	3276.7	3400.04	3592.1	3726.39	2445.37
PRUPE_1G096800	3.44972	2.71922	10.9179	2.19915	1.722	22.787
PRUPE_1G096900	6.75099	12.1851	47.0083	9.89247	9.86979	87.7674
PRUPE_1G097000	3.31615	4.29603	8.63788	2.91141	7.67032	7.6011
PRUPE_1G097100	94.1188	58.2368	94.3209	92.2419	80.6714	88.3556
PRUPE_1G097200	40.7639	28.3903	34.8512	24.6978	27.1994	33.3147
PRUPE_1G097300	7.74639	8.91163	11.6316	6.36607	8.7136	15.5464
PRUPE_1G097400	13.0029	15.3483	18.821	18.8857	13.6707	19.5511
PRUPE_1G097500	3.00913	0.462985	3.22099	1.75397	1.62698	1.76395
PRUPE_1G097600	4.95848	6.53847	19.5273	8.90915	6.08192	35.3577
PRUPE_1G097700	117.996	44.9637	466.839	129.838	119.921	866.598
PRUPE_1G097800	1.0274	1.05174	8.02667	1.21019	0.214371	1.08338
PRUPE_1G097900	28.638	43.399	26.8188	32.9831	36.4733	21.504
PRUPE_1G098000	353.409	375.943	511.214	331.669	336.245	525.912
PRUPE_1G098100	1.62197	0.331766	1.65847	0	0.734075	0.38946
PRUPE_1G098200	1980.12	1464.99	1444.93	1342.69	1392.28	1768.54
PRUPE_1G098300	0.838699	0.0504614	1.86653	9.16182	0.387442	0.350154
PRUPE_1G098400	1.99693	1.1331	4.28108	6.51228	2.08109	15.03
PRUPE_1G098500	3349.83	1554.52	4734.6	5274.79	1209.2	915.245
ENSRNA050004176	4562.07	2117.63	6448.8	7185.03	1646.76	1246.37
PRUPE_1G098600	1049.77	846.432	1560.14	1128.22	1009.63	1733.33
PRUPE_1G098700	54.2986	34.9591	34.0327	44.159	37.2961	32.4092
PRUPE_1G098800	11.927	44.2129	31.2518	15.8184	85.1518	114.641
PRUPE_1G098900	82.0701	92.2746	152.912	134.431	200.591	647.248
PRUPE_1G099000	5265.43	5530.91	2083.64	4751.59	4859.28	1663.05
PRUPE_1G099100	15.2831	25.155	26.8081	10.0019	17.8688	30.3887
PRUPE_1G099200	143.764	184.676	341.242	156.069	213.57	213.047
PRUPE_1G099300	68.7758	76.7726	78.9356	59.1503	53.1559	90.1771
PRUPE_1G099400	19.1506	30.6446	37.4047	19.3047	25.2034	39.7298
PRUPE_1G099500	246.738	118.764	148.51	217.77	158.472	411.265
PRUPE_1G099600	8.13487	11.1435	15.888	17.0885	12.6668	27.8684
PRUPE_1G099700	138.411	123.045	133.876	145.93	133.386	129.704
PRUPE_1G099800	0.335515	0.66913	0	0.845669	0.321361	0.630613
PRUPE_1G099900	8.54007	8.37563	9.86288	7.95668	5.40179	12.4541
PRUPE_1G100000	22.9214	26.9627	31.6625	19.6787	23.0849	77.5742
PRUPE_1G100100	0.702197	0.0998656	1.12784	1.27529	0.866619	0.400394
PRUPE_1G100200	185.77	167.808	231.539	195.53	198.606	286.654
PRUPE_1G100300	189.396	191.59	268.36	163.958	248.951	271.947
PRUPE_1G100400	63.0299	76.2597	86.7738	69.0864	67.1781	84.9529
PRUPE_1G100500	1.11615	0.314769	5.20247	0.919406	0.349459	1.70742
PRUPE_1G100600	0.286086	0.261672	6.57708	0.496749	0.570576	5.27501
PRUPE_1G100700	106.576	71.9116	83.1085	87.367	59.2426	71.1875
PRUPE_1G100800	90.1001	100.376	64.3326	76.8884	103.555	114.789
PRUPE_1G100900	876.901	889.205	1054.37	1417.06	1011.04	1071.88
PRUPE_1G101000	12.5569	6.6439	35.5733	16.3273	14.9187	14.0571
PRUPE_1G101100	648.154	579.637	600.354	597.905	836.658	491.231
PRUPE_1G101200	6.04015	5.70314	6.3696	5.03689	8.05534	7.64924
PRUPE_1G101300	143.601	181.834	148.278	147.823	192.836	133.523
PRUPE_1G101400	5.41268	1.11179	9.2721	5.5269	1.77944	0.456798
PRUPE_1G101500	35.2177	21.267	37.8534	28.6701	23.0569	21.8359
PRUPE_1G101600	1.08113	0.073155	3.91359	2.03663	0.794093	5.76752
PRUPE_1G101700	132.395	32.3308	77.6958	138.413	43.4489	84.8794
PRUPE_1G101800	15.4141	6.12912	15.6208	14.7065	8.1436	19.6211
PRUPE_1G101900	110.442	69.5626	134.862	114.384	75.6666	94.668
PRUPE_1G102000	74.8547	78.6957	59.5079	67.4157	68.4827	62.2195
PRUPE_1G102100	216.879	194.645	293.885	196.038	239.299	414.874
PRUPE_1G102200	53.6829	71.5277	59.5391	54.772	63.0584	78.927
PRUPE_1G102300	155.855	116.024	109.365	136.045	121.298	200.723
PRUPE_1G102400	49.3688	75.7741	61.9095	44.5869	62.072	72.5044
PRUPE_1G102500	11.7243	14.0771	27.5735	16.5492	16.2934	11.8847
PRUPE_1G102600	205.551	209.706	246.032	202.702	229.309	324.338
PRUPE_1G102700	2.54485	0.504237	21.5126	11.4769	1.11898	2.02477
PRUPE_1G102800	1.91442	2.14154	6.04165	0.969125	1.34721	1.38647
PRUPE_1G102900	1.72243	0.150999	2.44214	3.82586	0.614811	0.613589
PRUPE_1G103000	65.6809	8.59181	26.1284	36.9577	11.4254	10.433
PRUPE_1G103100	2.3623	0.19764	2.30479	0.373941	1.46676	1.17198
PRUPE_1G103200	13.0096	16.9784	14.3001	15.4425	15.3691	20.7817
PRUPE_1G103300	55.4241	42.2994	52.5615	41.5424	41.3502	46.5109
PRUPE_1G103400	21.0729	16.5231	13.742	13.3765	7.05689	17.7092
PRUPE_1G103500	286.182	421.389	261.531	269.689	370.373	380.683
PRUPE_1G103600	279.773	204.261	347.114	333.861	209.379	477.726
PRUPE_1G103700	10.9598	6.74937	12.2893	14.7883	11.9193	16.3619
PRUPE_1G103800	1.26168	0.818938	0.716182	1.24906	0.86779	0.482476
PRUPE_1G103900	0.776984	0.941136	1.68931	1.41066	0.935001	0.752463
PRUPE_1G104000	4.64941	4.4187	4.02416	4.49015	4.81115	2.10508
PRUPE_1G104100	3.17206	4.64873	2.06974	3.65097	3.61133	6.69326
PRUPE_1G104300	1.31223	0.642256	1.2662	1.13591	0.966184	2.8806
PRUPE_1G104400	1.55056	1.21816	1.60344	0.909419	1.72809	11.1887
PRUPE_1G104500	61.881	50.5236	28.0244	59.8484	46.4641	27.2391
PRUPE_1G104600	34.6283	29.3416	32.6065	28.7636	29.5063	61.8993
PRUPE_1G104700	21.6452	17.4517	26.3408	18.272	16.0875	19.9244
PRUPE_1G104800	56.9068	46.2638	44.9187	49.6811	43.5661	59.4621
PRUPE_1G104900	2076.6	18805	2442.08	1734.13	15391.2	901.873
PRUPE_1G105000	113.95	44.1393	54.0782	71.854	48.2171	84.679
PRUPE_1G105100	60.7946	45.8963	60.552	66.3213	51.1186	46.88
PRUPE_1G105200	464.373	382.541	316.869	392.833	365.743	280.793
PRUPE_1G105300	280.546	213.681	316.28	376.044	280	327.214
PRUPE_1G105400	0.457576	0.0963671	0.348178	0.237311	0.458825	0.227599
PRUPE_1G105500	5.53512	8.02572	5.29447	5.04881	4.32386	4.99481
PRUPE_1G105600	21.7943	19.3107	19.9458	16.0223	18.1016	23.5605
PRUPE_1G105700	159.201	207.96	149.673	165.532	219.991	209.386
PRUPE_1G105800	298.248	276.286	270.07	323.812	287.067	413.335
PRUPE_1G105900	135.894	148.347	132.372	140.751	129.862	127.852
PRUPE_1G106000	35.1951	32.3374	45.2708	33.0062	31.8349	34.6857
PRUPE_1G106100	1.72465	0.592626	2.18897	1.54634	0.625631	1.55135
PRUPE_1G106200	90.3641	158.352	124.616	81.2688	111.343	168.063
PRUPE_1G106300	63.3553	59.8312	48.1738	59.1572	56.5531	64.515
PRUPE_1G106400	119.357	123.694	101.172	123.787	115.483	110.694
PRUPE_1G106500	181.694	255.943	162.474	159.003	174.431	220.817
PRUPE_1G106600	97.1961	104.773	85.5009	84.7256	91.3028	140.45
PRUPE_1G106700	85.4292	64.928	76.2749	85.7349	69.3072	82.1305
PRUPE_1G106800	1.40637	0.745063	1.66783	1.10583	0.524445	0.67361
PRUPE_1G106900	22.1281	10.4201	12.3933	14.3051	5.87006	6.6844
PRUPE_1G107000	7263.56	12374.9	3407.11	4533.41	8959.77	1943.36
PRUPE_1G107100	617.555	305.396	361.565	448.668	274.009	334.899
PRUPE_1G107200	4.05962	6.33202	2.19347	7.0742	12.5104	12.2853
PRUPE_1G107300	2.06381	0.783944	1.60251	3.56911	1.7762	2.65334
PRUPE_1G107400	7.32664	3.39121	14.1762	5.4899	4.13646	7.06393
PRUPE_1G107500	1.43869	1.91533	2.8519	2.54023	0.528666	0.739074
PRUPE_1G107600	3.2422	1.42027	1.7419	5.14511	1.43728	2.50621
PRUPE_1G107700	33.2592	30.9201	45.587	31.7201	41.1279	33.9438
PRUPE_1G107800	2.27828	0.297716	9.08345	1.56396	0.937646	2.58253
PRUPE_1G107900	0.581883	0.323751	0.551431	0.0990812	0.200137	7.2132
PRUPE_1G108000	8.67471	4.2041	3.41151	7.74746	4.96377	17.1551
PRUPE_1G108100	111.456	90.0472	99.434	83.513	85.3368	92.0521
PRUPE_1G108200	12.5823	11.8305	32.4426	11.2622	13.224	22.8353
PRUPE_1G108300	388.079	448.748	458.271	392.746	401.617	797.125
PRUPE_1G108400	62.4429	53.1084	57.7183	54.9682	41.089	42.1271
PRUPE_1G108500	121.057	90.221	112.413	107.755	95.056	94.0067
PRUPE_1G108600	83.3583	76.8441	92.2471	60.9311	78.0297	55.5873
PRUPE_1G108700	22.7238	43.1265	21.5214	17.4756	30.1551	38.8395
PRUPE_1G108800	5.29876	6.08182	8.47869	4.58605	7.16278	8.34992
PRUPE_1G108900	27.945	10.6821	56.2781	46.0324	15.7416	55.2943
ENSRNA049761119	2.60978	2.56257	11.3761	13.095	3.40159	1.11334
ENSRNA049761116	2.03343	20.4513	11.8334	7.06172	6.68477	3.53751
PRUPE_1G109000	1.08022	1.31019	3.58633	2.00522	3.4878	10.77
PRUPE_1G109100	16.4332	12.5056	15.1945	20.3426	13.2994	13.2137
PRUPE_1G109200	7.92133	5.3112	11.3369	9.69642	9.91834	14.4338
PRUPE_1G109300	0.700811	6.11861	1.16146	2.56537	1.5782	1.52858
PRUPE_1G109400	4.30562	0.167643	5.93039	9.33978	1.34393	0.97179
PRUPE_1G109500	16	38.605	28.6293	25.4922	34.4601	16.9528
PRUPE_1G109600	70.9901	106.744	64.1312	61.2581	85.8632	85.3185
PRUPE_1G109700	97.5569	149.81	59.8244	84.2806	119.124	94.4056
PRUPE_1G109800	26.0457	31.1665	18.4155	28.1255	27.2209	28.078
PRUPE_1G109900	62.5885	83.812	49.0466	44.7617	55.5694	42.5545
PRUPE_1G110000	96.8849	62.5565	69.5281	86.1827	76.7579	57.424
PRUPE_1G110100	103.755	73.7859	107.254	96.6658	51.9307	43.5522
PRUPE_1G110200	23.6966	27.0181	22.7658	17.8094	18.2213	25.6561
PRUPE_1G110300	0.454363	0	0.476615	0.973801	0.106845	0.108509
PRUPE_1G110400	4.23917	1.87384	12.0183	7.77344	4.99589	7.58775
PRUPE_1G110500	1.06995	0.711693	6.10971	0.77208	1.25655	9.35022
PRUPE_1G110600	2.14911	0.766685	2.0006	1.2487	0.568719	0.945691
PRUPE_1G110700	15.6131	13.9621	13.1278	12.9478	13.2996	16.9295
PRUPE_1G110800	171.797	185.075	131.135	122.064	159.486	188.902
PRUPE_1G110900	499.91	744.626	559.478	454.83	643.077	1021.87
PRUPE_1G111000	116.74	116.558	112.52	133.187	138.417	133.967
PRUPE_1G111100	138.357	47.2149	126.316	133.837	79.3406	116.439
PRUPE_1G111200	924.841	491.61	943.488	854.945	647.378	677.242
PRUPE_1G111300	70.4602	90.5731	27.511	23.221	38.4471	3.08135
ENSRNA049761113	3.88751	0	0	3.79208	1.63879	2.17006
PRUPE_1G111400	303.229	212.429	270.256	310.623	258.359	308.583
PRUPE_1G111500	83.0653	85.4407	89.2545	73.1348	84.3074	80.9878
PRUPE_1G111600	28.5831	35.4063	31.635	29.186	25.5366	35.0828
PRUPE_1G111700	35.2002	17.0194	69.3833	29.0205	20.4786	254.601
PRUPE_1G111800	306.945	67.8617	70.5242	138.196	85.2187	55.6702
PRUPE_1G111900	126.902	323.39	252.676	138.923	281.842	848.187
PRUPE_1G112000	0.390904	0.243113	1.51101	0	1.14626	2.29221
PRUPE_1G112100	51.8217	68.8456	54.3571	52.252	60.4208	74.1071
PRUPE_1G112200	6.18102	0.829415	12.4276	5.86588	5.05851	6.60981
PRUPE_1G112300	9.28454	0.876197	18.9387	0.423561	0.483758	1.33727
PRUPE_1G112400	1.43546	0	0.528279	0	0.402819	0.235856
PRUPE_1G112500	411.867	183.156	575.033	345.748	224.244	347.263
PRUPE_1G112600	153.319	64.9902	56.2023	118.785	86.8452	28.5362
PRUPE_1G112700	81.4243	122.869	93.4904	86.009	89.1948	151.826
PRUPE_1G112800	1.01247	0.845632	0	1.43838	2.49684	0.739216
PRUPE_1G112900	71.9018	74.5337	77.9421	65.2258	57.3651	88.2955
PRUPE_1G113000	70.0958	54.0426	68.9347	68.6028	74.3607	60.7226
PRUPE_1G113100	76.3108	238.841	550.532	117.144	482.604	2537.27
PRUPE_1G113200	8.0618	11.917	7.5984	8.0668	11.557	8.18278
PRUPE_1G113300	796.253	894.237	1044.41	785.769	1037.2	1126.17
PRUPE_1G113400	169.599	430.453	157.797	162.559	275.062	143.155
PRUPE_1G113500	327.768	205.813	349.633	282.186	303.088	291.223
PRUPE_1G113600	46.9461	7.99732	54.6852	27.9339	12.4083	32.0923
PRUPE_1G113700	5055.55	2389.91	5736.07	8152.28	1685.77	1317.55
ENSRNA050004170	6885.62	3255.21	7813.93	11105.4	2296.43	1794.62
PRUPE_1G113800	24.8143	18.5042	137.547	18.114	18.7344	126.067
PRUPE_1G113900	111.164	133.837	83.0969	95.5959	118.041	92.1112
PRUPE_1G114000	117.36	69.203	134.463	131.497	68.6236	160.161
PRUPE_1G114100	0.125266	0.293104	0.131401	0	0.326284	0.450064
PRUPE_1G114200	0.721689	0.489923	1.55027	0.475366	0.552818	0.318607
PRUPE_1G114300	0.335624	0.0855586	0.896122	0	0.218067	0.789855
PRUPE_1G114400	152.738	185.006	107.528	135.521	155.681	109.062
PRUPE_1G114500	3.17992	1.67831	19.0829	5.64271	2.38632	159.715
PRUPE_1G114600	41.2455	46.9686	48.49	42.1408	37.6239	147.308
PRUPE_1G114700	30.6181	34.6421	109.32	36.8601	27.9785	664.961
PRUPE_1G114800	408.98	658.151	213.703	203.432	752.691	94.0286
PRUPE_1G114900	4.00904	2.23094	3.38939	0.610427	4.00792	4.42739
PRUPE_1G115000	363.636	273.432	358.5	374.171	310.561	255.368
PRUPE_1G115100	567.861	425.3	969.777	981.661	508.979	439.371
PRUPE_1G115200	3.85763	1.38118	3.65906	2.68055	2.45292	1.91753
PRUPE_1G115300	0.54344	0	3.05728	0.100815	0.897495	0.425736
PRUPE_1G115400	0.17971	0	2.14767	0	0.0609847	0
PRUPE_1G115500	38.9197	26.7981	42.0788	32.2385	27.1177	37.6823
ENSRNA049996042	19.3721	10.2907	21.1944	15.5107	19.4324	5.27815
PRUPE_1G115600	1054.57	661.833	565.951	797.729	733.885	544.372
ENSRNA050004184	8.27809	46.6282	17.9788	33.0552	24.0894	27.0477
ENSRNA050004182	2.15421	12.7661	16.3977	0	5.31426	6.8779
PRUPE_1G115700	115.941	146.64	83.7318	105.543	107.034	139.352
PRUPE_1G115800	134.935	131.493	136.246	131.406	139.113	142.087
PRUPE_1G115900	27.0842	21.8036	21.6576	23.39	19.26	31.7194
PRUPE_1G116000	426.064	215.172	356.202	369.225	217.396	266.467
PRUPE_1G116100	2.17404	0.689892	6.66943	2.68984	0.969309	24.6171
PRUPE_1G116200	0.408584	0.216557	0.361382	2.90971	0	2.46434
PRUPE_1G116300	0.502667	0.158283	0.834269	2.37694	0	0.744577
PRUPE_1G116400	0.0341242	0	1.4828	0.219735	0.0396974	0.533423
PRUPE_1G116500	12.4208	10.0365	29.0873	16.2028	19.6722	44.6301
PRUPE_1G116600	1.04736	0.127088	1.50323	1.17815	0.449124	0.50537
PRUPE_1G116700	14.2683	16.2481	20.5338	15.0827	16.6202	10.5717
PRUPE_1G116800	506.677	456.33	614.755	489.514	646.359	531.56
PRUPE_1G116900	26.0163	39.1578	42.1532	31.2824	33.1418	130.224
PRUPE_1G117000	24.972	17.3609	32.2369	30.0065	16.3162	28.263
PRUPE_1G117100	0.501032	1.38663	0.433431	0.800987	0.450667	1.79632
PRUPE_1G117200	874.633	625.028	755.572	797.943	607.279	900.744
PRUPE_1G117300	3512.19	1778.32	4678.27	4636.13	914.234	642.927
ENSRNA050004174	4527.23	2322.21	6109.24	5984.8	1173.65	830.522
PRUPE_1G117400	5532.1	2711.41	6498.38	8520.35	1849.09	1416.69
ENSRNA050004172	7530.65	3690.33	8851.37	11605	2516.57	1926.67
PRUPE_1G117500	47.5707	33.146	28.6128	49.4588	36.9404	36.7037
ENSRNA050004178	93.5771	213.952	325.684	216.083	114.609	81.5538
ENSRNA050004168	7.0871	1.1968	3.20391	10.1964	1.95335	15.4789
PRUPE_1G117600	0.468376	0.249217	1.81169	0.401716	0.414705	1.55125
PRUPE_1G117700	1.23729	0.335959	3.13669	0.838111	0.743083	1.183
PRUPE_1G117800	21.3473	22.4904	25.9816	27.2428	30.8231	29.058
PRUPE_1G117900	5.47461	7.17644	4.53912	5.71891	3.74106	3.71834
PRUPE_1G118000	1.82717	4.33816	4.14769	4.11248	5.47534	7.08502
PRUPE_1G118100	192.22	207.209	172.907	185.554	192.133	202.064
PRUPE_1G118200	133.089	115.589	99.7723	147.227	103.853	68.1914
PRUPE_1G118300	39.7375	26.7118	39.6316	44.0808	20.6943	27.802
PRUPE_1G118400	2.9989	2.66304	9.5952	4.07013	4.16445	31.8788
PRUPE_1G118500	92.7294	73.4472	66.6012	96.8287	70.5063	87.5255
PRUPE_1G118600	0.302832	0.137882	0.723013	0.949147	0.120752	0.144128
PRUPE_1G118700	2176.33	1694.89	2304.42	2180.64	2042.43	2545.69
PRUPE_1G118800	8.72138	3.65933	13.9136	5.16283	5.43659	2.70581
PRUPE_1G118900	47.8072	27.8624	33.757	44.0948	38.5608	30.7299
PRUPE_1G119000	683.259	969.249	773.574	650.523	848.297	1024.45
PRUPE_1G119100	0.43822	0.0250911	0.680999	2.54284	0.0885392	0.356716
PRUPE_1G119200	0.13809	0.232365	2.44167	2.4032	1.12572	0.141798
PRUPE_1G119300	3.44019	7.26622	4.4567	4.5608	8.01757	2.55375
PRUPE_1G119400	78.1489	60.7799	83.3845	80.7505	123.55	52.8306
PRUPE_1G119500	6.71742	5.54781	13.7236	5.30594	5.27349	3.01941
PRUPE_1G119600	1.66174	0.121415	1.80993	1.33366	1.34562	2.54776
PRUPE_1G119700	434.507	161.089	148.577	354.636	138.308	148.916
PRUPE_1G119800	69.6596	42.4197	41.1233	69.3815	36.59	16.8859
PRUPE_1G119900	494.939	130.354	178.651	291.282	183.599	89.1447
PRUPE_1G120000	53.0591	11.0316	36.9291	33.0515	9.97545	65.193
PRUPE_1G120100	3381.78	1987.7	1662.65	3187.22	1765.22	1550.13
PRUPE_1G120200	348.646	440.624	437.692	383.1	470.3	339.071
PRUPE_1G120300	4.76676	3.26749	10.8469	5.61983	4.08678	35.7352
PRUPE_1G120400	35.0545	26.0929	14.8318	40.7319	41.5826	31.7647
PRUPE_1G120600	7.25118	3.39924	5.91815	8.6966	4.70528	5.22636
PRUPE_1G120700	595.733	217.789	213.978	652.289	453.235	320.661
PRUPE_1G120800	4.23111	1.87787	4.70611	1.94989	1.07465	3.9477
PRUPE_1G120900	1.97101	0.307392	1.22236	1.98729	0.422813	4.07132
PRUPE_1G121000	819.055	524.38	98.3272	565.397	295.339	91.3524
PRUPE_1G121100	1.18517	0.281041	1.04746	1.30265	0.410603	2.03869
PRUPE_1G121200	182.529	51.6164	38.8578	142.051	57.4556	75.8349
PRUPE_1G121300	167.897	37.8207	23.1599	101.78	92.9444	101.368
PRUPE_1G121400	22.5105	5.99322	15.0279	20.2389	13.8725	26.1475
PRUPE_1G121500	4.68255	1.16034	5.89638	7.13787	4.01075	8.40345
PRUPE_1G121600	12.7438	3.42136	1.65589	16.1803	8.34979	18.2427
PRUPE_1G121700	64.3517	11.1352	10.4616	65.4416	15.4047	24.5084
PRUPE_1G121800	12.2232	7.10061	27.0259	18.7596	14.7782	403.178
PRUPE_1G121900	13.7251	10.7705	12.1434	8.55406	9.32471	12.9383
PRUPE_1G122000	228.674	239.703	215.839	250.806	270.821	193.799
PRUPE_1G122100	125.222	109.026	72.7312	107.371	103.54	83.695
PRUPE_1G122200	3.69576	23.3434	25.9919	7.69432	14.6656	43.5463
PRUPE_1G122300	80.2305	132.255	82.7489	80.6323	98.264	100.871
PRUPE_1G122400	94.6945	91.1964	78.975	100.902	90.542	128.801
PRUPE_1G122500	4162.35	5758.17	6465.07	4338.66	6698.83	4662.08
PRUPE_1G122600	561.186	1041.07	880.379	566.795	1029.27	738.258
ENSRNA050004186	5.28399	4.05891	19.1818	5.43117	6.78422	5.67426
PRUPE_1G122700	1186.6	1134.87	1096.95	1126.17	1157.05	831.456
PRUPE_1G122800	145.578	99.7515	134.49	155.479	110.578	95.2494
PRUPE_1G122900	536.627	80.6302	56.7915	682.98	136.879	494.233
PRUPE_1G123000	421.822	410.171	372.306	382.208	332.277	774.668
PRUPE_1G123100	15.6146	14.9211	136.683	28.1684	10.5223	1963.28
PRUPE_1G123200	315.345	499.544	192.435	266.274	383.184	208.826
PRUPE_1G123300	406.561	182.493	107.958	279.404	179.916	27.0491
PRUPE_1G123400	0	0	3.40291	1.78794	0	0
PRUPE_1G123500	2.33364	1.73314	9.96276	4.41761	1.34258	1.65896
PRUPE_1G123600	16.839	14.7607	21.7085	16.3373	17.007	20.9629
PRUPE_1G123700	2.73339	1.95809	11.3762	5.42952	1.52512	2.25379
PRUPE_1G123800	0.266154	0	1.22945	3.53061	0.615979	0.263277
PRUPE_1G123900	14.3256	16.6588	28.2946	16.2055	19.709	29.3665
PRUPE_1G124000	5090	921.412	1546.69	8557.81	1264.36	1666.26
PRUPE_1G124100	376.018	110.411	134.863	313.316	161.67	121.601
PRUPE_1G124200	17.2576	33.757	92.5258	9.66032	29.604	67.7629
PRUPE_1G124300	214.372	124.182	113.739	188.085	149.705	88.9975
PRUPE_1G124400	31.8008	5.22547	6.84734	11.0913	7.09251	2.63079
PRUPE_1G124500	499.747	346.962	391.831	477.715	417.284	298.194
PRUPE_1G124600	1.72315	0.148668	7.44049	2.18506	0.59014	0.441719
PRUPE_1G124700	1.66831	0.206593	9.24298	0.638587	1.42535	0.38585
PRUPE_1G124800	36.2763	28.5832	40.4081	31.6256	34.1746	29.5644
PRUPE_1G124900	1.30211	0.263168	5.0554	1.63414	0.542886	0.137479
PRUPE_1G125000	1.7426	1.53983	5.01209	0.905292	1.19176	0.270523
PRUPE_1G125100	118.91	108.433	102.069	99.5543	115.467	111.462
PRUPE_1G125200	60.4136	99.3851	70.3458	66.2608	81.5484	59.3785
PRUPE_1G125300	2.27798	1.1364	7.91016	3.83817	2.57954	9.02684
PRUPE_1G125400	14.7328	12.8232	22.908	19.2046	17.597	25.1514
PRUPE_1G125500	0.26826	1.29223	1.3564	3.20456	0.644822	0.78539
PRUPE_1G125600	0.60658	0.226867	2.78937	1.34196	0.920668	0.497466
PRUPE_1G125700	17.1108	24.3851	17.3159	16.5176	26.6767	28.5994
PRUPE_1G125800	5.25703	2.67314	2.64205	6.00167	3.30911	2.42602
PRUPE_1G125900	457.302	462.002	397.298	449.701	435.488	345.778
PRUPE_1G126000	328.01	398.322	371.285	308.475	356.986	290.35
PRUPE_1G126100	4.77407	3.60053	7.01759	5.4311	3.39483	6.51771
PRUPE_1G126200	1112.35	1979.37	549.339	827.258	2224	517.389
PRUPE_1G126300	724.524	391.078	167.985	348.228	326.615	345.586
PRUPE_1G126400	258.428	252.788	219.956	232.424	169.141	328.504
PRUPE_1G126500	0.839403	0.548674	5.32158	0.862221	0.632031	4.7592
PRUPE_1G126600	1671.06	1168.91	1287	1461.66	1214.55	657.438
PRUPE_1G126700	982.686	612.728	694.883	787.438	636.821	392.841
PRUPE_1G126800	106.794	93.9159	96.2687	116.388	90.0658	121.501
PRUPE_1G126900	5.85812	2.81923	15.4254	8.5073	10.8493	8.27548
PRUPE_1G127000	3.09279	0.3655	10.3612	4.58587	1.3502	2.24517
PRUPE_1G127100	2.18728	0.123994	3.00348	1.04834	0.318422	2.83858
PRUPE_1G127200	3.40114	4.5556	10.7889	5.55895	4.37083	30.908
PRUPE_1G127300	23.0822	45.306	64.6676	32.2999	70.8139	132.45
PRUPE_1G127400	3.19727	2.08822	12.5804	6.54781	6.17669	20.8327
PRUPE_1G127500	66.3946	151.448	160.595	85.0321	238.369	315.848
PRUPE_1G127600	104.319	58.8951	133.941	122.451	127.726	108.001
PRUPE_1G127700	67.3795	350.145	284.868	65.673	481.05	170.334
PRUPE_1G127800	924.402	1218.55	1120.7	754.356	2069.42	1132.3
PRUPE_1G127900	406.731	1372.05	1106.28	508.963	2106.39	1303.62
PRUPE_1G128000	168.606	136.047	141.398	217.255	146.928	131.032
PRUPE_1G128100	2.32267	2.98494	6.67488	0.694494	31.4565	4.24431
PRUPE_1G128200	81.8576	242.499	286.501	140.071	379.033	403.698
PRUPE_1G128300	3.50965	2.74131	21.5554	7.93294	8.46447	32.6228
PRUPE_1G128400	28.2272	32.3696	48.5261	22.9424	55.9054	70.2573
PRUPE_1G128500	11.0166	3.38702	20.1443	8.01235	9.93152	29.1437
PRUPE_1G128600	1187.21	897.358	443.407	1426.18	750.709	781.281
PRUPE_1G128700	23569.7	53422.2	33385.7	23194.5	51164.6	16348.3
PRUPE_1G128800	13.4486	1.65178	11.4702	16.3352	75.5259	31.0908
PRUPE_1G128900	151.409	117.561	161.418	136.654	164.164	216.033
PRUPE_1G129000	1.70308	0.889386	5.17953	2.36406	2.38635	22.8467
PRUPE_1G129100	9.64897	8.17047	8.2584	15.3355	12.3604	33.4998
PRUPE_1G129200	47.3503	89.5007	47.9832	39.8796	72.9074	43.3329
PRUPE_1G129300	35.3036	84.0039	51.0742	39.5613	70.0447	127.254
PRUPE_1G129400	57.4948	113.066	69.857	65.1	72.7209	101.283
PRUPE_1G129500	88.8763	148.848	73.7448	85.8453	119.59	77.5223
PRUPE_1G129600	11.4865	4.96025	10.374	10.4503	7.23493	16.9535
PRUPE_1G129700	111.442	149.049	92.8262	100.18	125.06	183.754
PRUPE_1G129800	0.519632	0	4.52654	0.400349	0.769301	1.16017
PRUPE_1G129900	141.748	101.721	124.574	142.215	123.412	162.748
PRUPE_1G130000	9.44721	13.1533	13.274	7.28466	8.70441	27.3824
PRUPE_1G130100	989.261	1569.34	1156.83	961.829	1791.84	1323.69
PRUPE_1G130200	800.319	573.025	665.534	1201.71	604.71	866.662
PRUPE_1G130300	6568.53	5937.59	6415.25	6683.23	6861.57	4928.98
PRUPE_1G130400	147.755	188.737	122.862	140.098	146.481	172.795
PRUPE_1G130500	393.857	449.119	294.308	392.665	473.94	297.803
PRUPE_1G130600	0.218939	0.209183	0.990083	0.425281	0.152602	0.136647
PRUPE_1G130700	2.55347	2.46519	19.9703	7.94608	1.62777	347.188
PRUPE_1G130800	1.84842	0.460821	6.09707	4.9696	0.622278	0.739859
PRUPE_1G130900	1.44446	1.86672	2.35376	3.9034	0.664349	0.523158
PRUPE_1G131000	65.1437	19.6198	24.9204	76.7268	29.6542	10.2927
PRUPE_1G131100	3.09655	2.76284	21.9855	8.00857	1.66147	360.323
PRUPE_1G131200	6.21077	1.26948	2.71276	4.37828	1.50462	1.2215
PRUPE_1G131300	39.6642	3.12032	11.2184	44.4884	2.59271	2.60127
PRUPE_1G131400	2.34049	0.754014	1.25826	3.4722	0.152647	0.996396
PRUPE_1G131500	0.564866	0.216746	2.406	0.13877	0.815146	0.491427
PRUPE_1G131600	0.397112	0.473881	1.99656	0	0.590615	1.28517
PRUPE_1G131700	6.21441	2.61445	6.51159	5.64063	2.37678	3.01858
PRUPE_1G131800	59.9937	170.576	69.0035	61.5667	138.185	162.572
PRUPE_1G131900	2.57211	1.37979	10.912	4.17687	1.10981	1.34227
PRUPE_1G132000	2.23591	1.90649	9.38824	3.9258	1.40231	12.1617
PRUPE_1G132100	0.219336	0	0.78001	2.61096	0.227821	0.125346
PRUPE_1G132200	0.720012	1.0006	2.78606	1.24775	0.758759	0.801932
PRUPE_1G132300	2.64308	1.93136	9.0647	4.53691	1.18086	1.39911
PRUPE_1G132400	3.85795	3.44377	3.51331	2.9566	3.4227	5.12729
PRUPE_1G132500	91.4516	39.5631	76.5447	98.9783	41.5543	65.1929
PRUPE_1G132600	4.25123	2.55907	11.5912	5.13336	1.53938	23.3465
PRUPE_1G132700	477.013	138.041	567.338	644.951	169.969	134.83
PRUPE_1G132800	486.493	341.154	492.537	482.163	403.238	298.044
PRUPE_1G132900	4.36903	2.96042	5.89651	4.09429	3.56965	4.00504
PRUPE_1G133000	175.382	233.791	209.24	185.946	196.069	358.828
PRUPE_1G133100	10.7765	51.269	52.5343	19.5159	55.9536	86.556
PRUPE_1G133200	29.2854	31.9554	31.3533	36.9861	27.1456	19.8136
PRUPE_1G133300	7.93281	2.03493	15.4248	4.9307	4.57758	8.35109
PRUPE_1G133400	459.298	392.391	356.142	471.523	347.07	181.204
PRUPE_1G133500	99.6394	69.8095	79.7223	47.1434	43.1733	61.6441
PRUPE_1G133600	0.753878	0.172686	1.1014	0.267029	0.110022	0
PRUPE_1G133700	18.1625	16.1466	121.704	37.4332	13.3078	2559.74
PRUPE_1G133800	1.5417	1.65413	10.7528	2.39945	1.34155	189.511
PRUPE_1G133900	265.071	436.579	253.187	273.49	398.039	426.784
PRUPE_1G134000	14.3939	4.3677	17.642	10.7165	3.73114	35.4455
PRUPE_1G134100	280.424	407.853	241.654	280.704	368.336	209.17
PRUPE_1G134200	0.369648	0.143758	0.721953	0	0.659803	0.595646
PRUPE_1G134300	0.202314	0.155883	0.243369	0.724851	0.296493	0.288673
PRUPE_1G134400	7.8279	10.8037	19.9126	6.83661	10.12	37.8309
PRUPE_1G134500	1377.23	1048.99	737.885	1016.26	1475.05	438.687
PRUPE_1G134600	116.082	149.748	124.099	119.345	138.161	116.791
PRUPE_1G134700	6.09098	6.57954	7.38596	7.13898	8.16862	9.06734
PRUPE_1G134800	19.7688	9.45088	10.1248	16.8531	5.42483	6.23744
PRUPE_1G134900	163794	59888.2	58178.5	118441	38794	16632.5
PRUPE_1G135000	5.21868	0.662293	7.27838	0.391076	0.921401	34.1069
PRUPE_1G135100	97.2417	176.606	125.011	104.519	148.014	190.668
PRUPE_1G135200	74.9635	107.401	67.1474	76.1134	86.6892	83.9181
PRUPE_1G135300	54.1868	76.9011	41.3362	71.8689	67.3925	69.7087
PRUPE_1G135400	55.7027	68.6325	41.0209	52.7101	51.5902	52.7235
PRUPE_1G135500	9.95626	11.5276	7.69519	12.1464	11.822	9.20573
PRUPE_1G135600	104.722	55.3203	111.319	116.668	109.172	180.33
PRUPE_1G135700	23.9932	26.3124	29.9051	20.8058	33.523	30.3566
PRUPE_1G135800	271.223	192.205	467.802	481.21	117.622	123.367
ENSRNA050003050	2448.2	1430.15	4499.96	4362.37	978.16	1023.78
PRUPE_1G135900	813.526	475.58	1498.63	1449.43	325.516	340.431
ENSRNA050003046	20.1499	20.4873	9.35032	27.4535	7.21264	8.57194
ENSRNA050003037	4.67276	13.7091	10.0485	10.0553	12.1054	3.60618
PRUPE_1G136000	1.29799	2.45414	9.13312	0	1.09285	1.13306
ENSRNA050003040	1.47018	2.77969	10.3447	0	1.23782	1.28336
ENSRNA050003062	0.916299	2.55305	2.50193	3.55005	0	0
PRUPE_1G136100	1.45779	1.7675	2.17572	4.25252	0.430542	1.81648
ENSRNA050003034	0.988112	0.230066	0.532343	2.15376	0.51665	2.86373
ENSRNA050003059	4.55182	0.642933	18.5714	12.1579	6.37054	3.76764
PRUPE_1G136200	4.32385	6.07046	11.2789	5.3548	2.80619	14.2084
ENSRNA050003043	4.69845	10.3136	17.2238	6.01596	4.76766	24.1397
ENSRNA050003031	8.3783	1.15033	0.665428	4.73487	0.968719	0
PRUPE_1G136300	0.749022	0.653588	0.455293	10.19	0.441872	0.436504
PRUPE_1G136400	22.0107	17.2166	15.0038	21.6769	23.2691	11.2229
PRUPE_1G136500	11.36	11.7888	13.5474	10.0653	9.17237	16.6839
PRUPE_1G136600	217.477	1264.88	312.099	221.485	931.324	280.985
PRUPE_1G136700	6626.61	4572.51	2406.96	5248.56	4306.93	1996.63
PRUPE_1G136800	10.9061	10.0169	11.8179	3.46837	5.35478	5.2266
PRUPE_1G136900	728.162	919.031	721.217	730.141	1080.68	568.11
PRUPE_1G137000	2084.98	1990.31	1367.46	1460.02	2199.19	1026.86
PRUPE_1G137100	2.23485	0.195531	2.10247	1.15529	0.389583	0.489821
PRUPE_1G137200	2144.61	2546.07	2487.38	2006.54	2717.99	1689.43
PRUPE_1G137300	426.203	499.829	548.945	380.081	541.86	347.003
PRUPE_1G137400	272.714	256.644	227.814	292.099	262.906	319.299
PRUPE_1G137500	39.3585	144.798	57.2876	49.5505	95.0734	64.1913
PRUPE_1G137600	33.6738	15.077	10.7299	40.6549	24.5095	4.77886
PRUPE_1G137700	132.149	108.618	115.597	137.658	110.282	54.1978
PRUPE_1G137800	15.7963	1.99426	33.4813	14.0173	12.144	5.67798
PRUPE_1G137900	279.785	163.958	161.339	257.48	224.538	168.883
PRUPE_1G138000	71.7231	24.5916	60.5652	78.2381	37.5368	87.2353
PRUPE_1G138100	59.4526	82.6836	56.0497	53.9211	74.0447	81.9718
PRUPE_1G138200	104.508	91.7532	73.3407	100.648	123.191	94.0552
PRUPE_1G138300	19.6714	16.1245	13.2523	22.1765	21.1686	14.3016
PRUPE_1G138400	12.7569	0	8.24786	3.95682	5.53982	8.88902
PRUPE_1G138500	2.18601	0.280673	2.28812	0.253577	0.0596135	0.337889
PRUPE_1G138600	1.69237	0.127641	8.76807	1.79472	0.380788	0.404942
ENSRNA050003069	11.4781	1.74085	76.6036	23.7978	7.45875	3.21219
ENSRNA050003068	46.5477	20.4373	238.092	100.296	15.8938	15.9316
PRUPE_1G138700	256.596	383.319	321.824	279.195	332.147	408.361
PRUPE_1G138800	129.625	40.1326	167.277	93.7364	38.5911	88.2223
PRUPE_1G138900	12.7704	8.39665	13.026	15.2668	10.7056	8.63996
PRUPE_1G139000	11.7367	16.7461	14.874	10.6691	10.6794	13.5437
ENSRNA050003016	2.9106	0	16.8394	5.40632	0	0
ENSRNA050003028	19.7123	2.68411	21.7769	1.37468	0	6.48873
PRUPE_1G139100	123.51	135.083	126.94	104.252	126.064	170.948
PRUPE_1G139200	55.7615	47.9672	136.562	68.8905	58.3239	74.6314
PRUPE_1G139300	28.2156	19.3235	23.3713	26.8391	17.783	13.9857
PRUPE_1G139400	0.383176	0	1.59414	0.0573	0.191687	1.81192
PRUPE_1G139500	153.679	169.493	107.587	112.621	139.384	121.596
PRUPE_1G139600	1.40098	0.760737	3.95983	1.96915	1.17736	0.321735
PRUPE_1G139700	21.0048	24.436	21.9702	20.8004	22.8981	25.7064
PRUPE_1G139800	0.748003	0	0.562639	0.792775	0.0682566	0
PRUPE_1G139900	15.69	15.3695	73.6193	18.872	19.5633	59.4091
PRUPE_1G140000	172.579	154.398	165.77	154.434	149.996	108.772
ENSRNA050003027	26.6012	3.96594	39.3354	3.65906	6.59503	7.95364
PRUPE_1G140100	99.2567	92.1998	87.2504	86.0121	93.1677	63.4393
PRUPE_1G140200	31.0688	26.6034	28.6855	33.6523	24.9547	26.7114
PRUPE_1G140300	50.1684	32.2074	52.9592	62.0513	43.378	42.7867
PRUPE_1G140400	42.9563	19.3637	20.9168	57.0355	31.8577	349.38
PRUPE_1G140500	11.071	2.10368	0.732754	8.18215	3.17255	20.5142
PRUPE_1G140600	173.871	152.231	165.572	169.455	150.709	207.626
PRUPE_1G140700	169.317	196.257	131.536	137.548	165.79	106.868
PRUPE_1G140800	200.915	131.657	159.052	212.904	121.369	171.851
PRUPE_1G140900	0.560042	0.314769	2.65876	0.7816	0.815375	7.05546
PRUPE_1G141000	166.469	136.298	322.804	147.263	86.7643	1915.85
PRUPE_1G141100	133.652	131.574	120.14	125.216	126.929	118.712
PRUPE_1G141200	1.1378	0.360332	3.16949	1.4567	0.626275	33.6688
PRUPE_1G141300	3.06272	2.43022	24.5829	6.70575	2.02435	406.491
PRUPE_1G141400	3.67852	3.24017	154.87	9.25726	2.07408	282.438
PRUPE_1G141500	333.157	169.947	447.36	470.583	194.929	2996.66
PRUPE_1G141600	3.42616	0	1.12923	0.336127	0.557818	0.144264
PRUPE_1G141700	873.014	205.368	950.983	946.548	258.407	3063.81
PRUPE_1G141800	49.5182	59.134	85.7459	62.9557	59.2284	102.38
PRUPE_1G141900	312.635	27.259	93.4201	305.605	58.2934	45.6086
PRUPE_1G142000	146.454	60.3487	111.478	154.041	61.3668	107.313
PRUPE_1G142100	85.5941	85.1202	79.7155	80.8172	79.5312	97.9296
PRUPE_1G142200	1.18311	0.434547	1.53267	1.45456	0.674794	0.452469
PRUPE_1G142300	8.8293	5.38027	36.3645	10.214	6.19737	9.39665
PRUPE_1G142400	404.821	138.39	335.762	437.002	171.739	345.623
PRUPE_1G142500	134.631	106.883	85.7598	135.687	89.3456	81.5047
PRUPE_1G142600	14.1232	16.6465	14.104	15.4	16.1849	16.0727
PRUPE_1G142700	178.646	562.179	129.431	159.608	371.941	99.013
PRUPE_1G142800	293.385	373.593	216.514	297.776	320.433	223.599
PRUPE_1G142900	5216.56	3091.92	4390.71	6559.14	4027.56	4899.31
PRUPE_1G143000	158.732	29.8396	90.1069	146.857	36.3181	72.5215
PRUPE_1G143100	9.01405	13.6079	13.5852	9.9756	15.6978	27.5472
PRUPE_1G143200	19.7336	20.4326	11.8941	18.2988	10.7231	20.4461
PRUPE_1G143300	347.116	389.782	266.636	273.272	290.672	353.128
PRUPE_1G143400	70.0337	71.3997	68.248	68.2398	61.0906	61.7706
PRUPE_1G143500	14.0772	10.5422	10.2503	14.1387	12.8374	8.9337
PRUPE_1G143600	56.0715	38.0489	66.6083	58.7666	44.162	57.3083
PRUPE_1G143700	33.716	40.5147	45.5548	42.4287	39.1567	37.8851
PRUPE_1G143800	3.14057	0.23877	1.84942	0.386836	2.90357	10.4878
PRUPE_1G143900	0.857074	0.11942	1.04539	0.88109	0.152185	0.284509
PRUPE_1G144000	0.958004	0	5.71189	0.408482	0.767289	0.208848
PRUPE_1G144100	135.544	75.4647	138.829	123.023	75.1909	155.853
PRUPE_1G144200	415.692	410.956	500.431	380.317	454.406	350.667
PRUPE_1G144300	574.561	481.372	764.906	509.707	591.41	792.04
PRUPE_1G144400	358.791	249.689	306.472	457.086	310.024	242.033
PRUPE_1G144500	15.8045	32.1771	6.09629	18.907	15.7938	27.7461
PRUPE_1G144600	118.776	101.922	91.991	101.77	94.1149	85.7
PRUPE_1G144700	87.5631	63.5261	84.5047	104.915	80.7308	76.9656
PRUPE_1G144800	403.274	95.9659	61.7321	160.634	65.7945	33.4035
PRUPE_1G144900	0.626288	0.313543	2.16336	0	0.816144	0.465518
PRUPE_1G145000	72.0996	125.421	90.1018	73.5919	102.222	136.185
PRUPE_1G145100	3.0558	1.8875	1.33915	2.22551	0.803289	0.452418
PRUPE_1G145200	314.899	238.144	317.209	286.998	264.335	183.371
PRUPE_1G145300	4.68156	1.13871	8.5171	3.8141	1.86724	3.73136
PRUPE_1G145400	1175.85	683.689	636.237	1225.91	822.331	456.044
PRUPE_1G145500	315.027	302.866	243.966	283.455	294.143	321.709
PRUPE_1G145600	15.4648	9.45377	3.62704	16.9395	7.70617	7.90816
PRUPE_1G145700	12.8594	10.4893	10.8111	11.636	13.9974	18.3571
PRUPE_1G145800	243.872	207.118	336.125	250.945	245.695	296.075
PRUPE_1G145900	15424.5	2681.59	4305.07	12530	3176.8	1463.43
PRUPE_1G146000	37.7528	4.92878	13.0241	35.8701	8.42395	4.80682
PRUPE_1G146100	3.74764	2.316	5.65768	4.28663	5.44484	2.86685
PRUPE_1G146200	2.13499	0.189029	3.09449	0.295695	0.735314	0.95766
PRUPE_1G146300	3.28467	1.3139	9.78816	4.50269	1.15021	38.943
PRUPE_1G146400	14.7433	3.93474	15.5683	10.8946	8.51661	135.877
PRUPE_1G146500	205.242	204.093	159.612	199.655	209.529	147.947
PRUPE_1G146600	27.4197	22.1506	22.892	25.7051	22.8029	33.3791
PRUPE_1G146700	72.22	56.2249	68.3272	51.4061	69.2966	45.5598
PRUPE_1G146800	2.98651	3.04042	10.7328	1.91854	1.95078	2.74058
PRUPE_1G146900	29.5699	32.4416	27.9235	40.3806	24.8433	26.9963
PRUPE_1G147000	3.4024	0.901131	1.93998	2.092	2.0769	2.44674
PRUPE_1G147100	0.797376	0.155298	0.588671	0.999784	2.00484	3.26845
PRUPE_1G147200	27.231	15.523	10.1614	26.7001	23.5553	11.9041
PRUPE_1G147300	1059.33	459.629	1151.8	1000.27	534.894	911.824
PRUPE_1G147400	18.2254	20.5174	13.6061	17.0625	16.5259	21.629
PRUPE_1G147500	58.3164	64.7287	56.592	67.1169	72.6089	81.3848
PRUPE_1G147600	35.3665	38.4876	34.2338	87.209	56.5579	59.3889
PRUPE_1G147700	1.37896	2.74874	5.87787	2.56429	2.61907	3.56754
PRUPE_1G147800	19.1862	23.9398	18.3634	16.9774	21.7164	30.7297
PRUPE_1G147900	58.0014	115.543	53.5491	59.9918	66.5021	62.4411
PRUPE_1G148000	165.578	233.362	237.392	193.154	257.598	234.662
PRUPE_1G148100	150.809	181.772	139.427	122.421	149.529	184.766
PRUPE_1G148200	2701.16	2675.26	2988.49	2863.11	2668.21	3024.21
PRUPE_1G148300	4.72467	8.57496	7.83662	3.51473	5.52596	8.18114
PRUPE_1G148400	15.0811	13.4621	12.5458	21.3335	15.6716	16.0531
PRUPE_1G148500	24.3361	22.4115	25.3196	18.8036	26.3117	24.4798
PRUPE_1G148600	10.4569	10.4256	7.75189	19.7437	20.6009	25.2384
PRUPE_1G148700	141.587	97.8338	179.428	210.57	135.349	272.296
PRUPE_1G148800	55.3112	64.8921	58.6756	54.7191	62.3588	98.4109
PRUPE_1G148900	9.25714	3.98314	15.1485	8.67768	4.42362	66.2842
PRUPE_1G149000	34.5943	52.3037	40.5438	33.6813	50.3854	77.9972
PRUPE_1G149100	138.377	221.491	155.347	138.084	175.52	224.499
PRUPE_1G149200	0.370638	0.168026	0.777579	5.7922	0	0.254033
PRUPE_1G149300	172.861	230.163	153.835	148.521	211.12	185.694
PRUPE_1G149400	25.0993	24.6231	56.2389	35.3359	35.6035	104.361
PRUPE_1G149500	239.379	177.126	138.395	237.751	337.989	80.8981
PRUPE_1G149600	150.276	126.619	243.531	194.339	160.49	91.2413
PRUPE_1G149700	424.468	466.43	409.758	273.169	354.298	457.403
PRUPE_1G149900	63.4613	73.6621	69.3174	54.3098	71.4487	60.8984
PRUPE_1G150000	17.2431	8.75728	12.8026	15.7924	8.53525	21.6804
PRUPE_1G150100	4.12648	3.77698	7.31837	4.79575	4.35237	3.04699
PRUPE_1G150200	3.42942	2.13612	6.22933	4.78243	3.33891	3.81208
PRUPE_1G150300	82.92	139.48	111.752	78.8044	136.283	116.015
PRUPE_1G150400	227.136	184.051	391.478	279.359	193.457	271.141
PRUPE_1G150500	0	12.6215	0	3.84228	0	0.837359
PRUPE_1G150600	127.653	85.1675	103.305	91.2881	73.2643	86.2577
PRUPE_1G150700	0.593487	0	2.60662	0	0.534466	0.421465
PRUPE_1G150800	6.29155	2.66241	20.9901	3.64733	3.54817	1.13879
PRUPE_1G150900	1.89712	8.75535	7.86212	6.88636	2.83729	8.70446
PRUPE_1G151000	0.220894	0	0.887548	0.0388182	0.586463	0
PRUPE_1G151100	390.675	259.647	286.687	544.009	284.324	176.318
PRUPE_1G151200	103.641	91.317	88.7483	99.0115	93.0757	128.393
PRUPE_1G151300	128.703	143.835	88.5511	125.758	103.284	67.4082
PRUPE_1G151400	144.791	138.778	179.018	148.383	126.586	148.192
PRUPE_1G151500	81.571	31.2403	71.4576	87.3154	47.3554	47.1201
PRUPE_1G151600	112.765	63.7562	83.6226	94.5906	59.535	75.3824
PRUPE_1G151700	1069.72	431.544	761.572	1051.37	595.509	557.105
PRUPE_1G151800	0.507833	0	1.01994	0.293928	1.80585	5.27083
PRUPE_1G151900	76.7056	51.486	82.4948	66.0841	56.0249	71.0762
PRUPE_1G152000	33.38	9.72127	30.2257	29.9899	18.0724	122.61
PRUPE_1G152100	5107.72	1322.03	517.731	1819.68	2225.53	310.042
PRUPE_1G152200	4.21014	0.720427	2.75411	2.39868	1.50778	1.49977
PRUPE_1G152300	5.70533	6.10805	92.7334	17.2232	5.0309	784.078
PRUPE_1G152400	3579.71	1349.76	5676.69	5835.04	1727.71	5276.37
PRUPE_1G152500	83.8556	56.2138	53.7747	87.7585	69.9737	76.9548
PRUPE_1G152600	4.42266	1.61701	0.952796	3.83951	1.72853	1.82125
PRUPE_1G152700	2.01664	1.10135	10.233	5.04949	1.72948	1.01206
PRUPE_1G152800	44.9486	43.5419	57.2674	49.0845	48.7342	50.1603
PRUPE_1G152900	72.1983	65.6269	65.4894	63.7682	76.649	57.0731
PRUPE_1G153000	2.65592	2.19121	2.87387	2.18282	1.37574	1.17724
PRUPE_1G153100	45.5408	35.7588	46.72	38.0293	37.0178	47.8648
ENSRNA050003056	2.65746	1.66159	2.56313	1.42222	0.718236	4.00037
PRUPE_1G153200	110.81	107.576	120.867	124.312	108.414	111.95
PRUPE_1G153300	130.501	41.8121	129.342	107.317	34.1553	95.565
PRUPE_1G153400	818.468	923.709	775.627	689.017	1056.91	848.994
PRUPE_1G153500	214.944	120.432	143.626	198.458	151.712	122.794
PRUPE_1G153600	11.429	14.564	8.63835	10.1496	11.0807	10.8578
PRUPE_1G153700	1.49437	2.80947	5.52442	3.81699	0.835501	15.0304
PRUPE_1G153800	1.96113	0.79025	2.17801	0.66842	0.674832	2.16363
PRUPE_1G153900	17.0594	8.5722	15.3079	16.1775	10.2598	5.19611
PRUPE_1G154000	290.072	310.656	223.121	320.54	304.833	262.547
PRUPE_1G154100	51.5219	61.0733	65.5043	42.5259	57.3314	101.226
PRUPE_1G154200	24.2323	20.5572	26.3899	25.0829	25.1581	38.5188
PRUPE_1G154300	109.794	79.772	7.37198	36.8195	17.1477	5.59345
PRUPE_1G154400	77.8985	83.5103	69.2832	70.7518	61.8865	66.7345
PRUPE_1G154500	55.7239	94.2029	64.663	68.1854	112.388	70.114
PRUPE_1G154600	27.2469	36.1765	23.612	26.545	37.8688	39.795
PRUPE_1G154700	127.758	149.984	126.024	104.008	134.674	137.675
PRUPE_1G154800	1693.17	1853.77	1907.25	2813.01	2754.65	1464.32
PRUPE_1G154900	1.04156	2.91488	0.884403	4.50069	0.461256	0.500448
PRUPE_1G155000	1.86602	0.148416	0.649605	0	0.261178	0.319449
PRUPE_1G155100	88.7575	58.7683	172.336	55.428	60.6112	154.5
PRUPE_1G155200	168.513	71.536	414.906	223.188	183.213	5026.92
PRUPE_1G155300	61.6867	66.3491	73.9344	60.3017	51.321	90.778
PRUPE_1G155400	35.192	12.6191	23.2095	34.294	12.28	23.0945
PRUPE_1G155500	16.46	19.6773	136.09	33.9976	38.8526	72.4891
PRUPE_1G155600	395.385	431.882	276.446	333.425	487.305	225.591
PRUPE_1G155700	102.187	64.0144	119.071	73.0968	41.8155	44.5809
PRUPE_1G155800	65.1342	78.596	91.8833	75.46	79.0497	137.741
PRUPE_1G155900	34.9482	55.62	49.3681	47.1245	67.7103	69.9169
PRUPE_1G156000	49.7322	83.3932	45.6958	34.3589	53.1716	61.332
PRUPE_1G156100	3.97897	0.132731	2.14985	0.368423	0.517184	0.5698
PRUPE_1G156200	14.6177	10.595	16.9601	19.9836	20.311	39.76
PRUPE_1G156300	214.574	511.985	212.278	105.01	277.862	507.782
PRUPE_1G156400	0.685287	1.14888	1.30772	1.9633	0.241527	1.50817
PRUPE_1G156500	0.570316	0.344736	3.00244	1.61705	0.237613	5.26962
PRUPE_1G156600	2.09205	0.64856	1.54902	0.657442	0.254671	0.141339
PRUPE_1G156700	1.07416	0.384859	2.37713	1.38951	0.688579	6.43537
PRUPE_1G156800	0.734393	1.06549	0.612663	1.32583	0.277601	0.222038
PRUPE_1G156900	34.5576	30.7951	54.4701	105.755	100.279	289.565
PRUPE_1G157000	292.765	309.126	464.269	289.817	360.86	516.209
PRUPE_1G157100	1.05663	1.27208	1.00836	15.9495	8.04337	4.9625
PRUPE_1G157200	77.0154	54.7751	54.8011	67.9387	58.7313	61.8593
PRUPE_1G157300	63.4312	22.4016	50.2735	44.9689	25.0347	52.5291
PRUPE_1G157400	0.670314	0.0734723	0.514532	12.9297	9.79241	8.74919
PRUPE_1G157500	0.963767	1.05903	7.13875	35.5371	36.9246	25.255
PRUPE_1G157600	0.317895	0.374871	2.21743	0.259056	1.7531	0
PRUPE_1G157700	1.8252	0.0734723	2.64474	0.3573	1.3006	0.313656
PRUPE_1G157800	2.10555	1.52477	2.67857	2.73306	0.550703	0.12628
PRUPE_1G157900	0.31621	0.0359129	0.669192	0.687677	0.287342	1.88537
PRUPE_1G158000	0.815026	0.0681911	1.72591	0.349648	0.36479	0.207215
PRUPE_1G158100	0.120831	0	0.970993	0	0.849408	0.0855113
PRUPE_1G158200	1.84385	2.41444	3.70155	3.06744	1.67731	0.919244
PRUPE_1G158300	3.66145	0.227663	8.32804	1.18051	1.05463	1.7386
PRUPE_1G158400	82.449	91.4058	97.1696	79.6734	90.3018	109.086
PRUPE_1G158500	15.7185	25.9558	17.2119	19.3871	23.9198	25.1835
PRUPE_1G158600	0.213277	0.367931	0	0.967089	0	0.428199
PRUPE_1G158700	157.802	90.8984	93.236	44.2334	32.0921	22.0417
PRUPE_1G158800	65.6601	66.4589	64.0881	61.3339	76.094	66.6361
PRUPE_1G158900	1.29462	0.405609	1.4787	7.84735	1.07841	18.8404
PRUPE_1G159000	12.4813	13.3066	12.8763	10.9996	13.0723	13.9322
PRUPE_1G159100	4.19932	1.82199	13.6335	3.49401	2.89094	3.03733
PRUPE_1G159200	11.3315	13.782	6.8716	6.12799	8.27736	7.44616
PRUPE_1G159300	54.8073	48.5628	99.9929	47.7458	57.166	36.6912
PRUPE_1G159400	0.8209	0.220455	3.14909	0.735468	0.485133	0.379487
PRUPE_1G159500	85.9352	107.973	105.33	70.2476	83.1252	119.016
PRUPE_1G159600	1.64628	0.474195	2.70175	3.40142	1.43329	1.40706
PRUPE_1G159700	15.6396	15.1794	9.10569	11.2271	6.83508	13.186
PRUPE_1G159800	2.22141	0.0544964	3.73907	1.25675	0.958888	0.449193
PRUPE_1G159900	62.9041	71.5693	58.8308	59.3902	50.1154	36.5881
PRUPE_1G160000	1.51857	0.358359	6.59577	3.68022	1.85745	0.576953
PRUPE_1G160100	0.430262	0	0.902668	1.49406	0	0.407041
PRUPE_1G160200	0.684745	0.0654617	0.209429	1.7706	0.145999	0.325576
PRUPE_1G160300	1.31757	0	1.75635	0.509816	0.0820658	0.951075
PRUPE_1G160400	1.14548	0.0171117	0.659091	0.639175	0.335193	0.0267507
PRUPE_1G160500	4.2143	5.04183	3.48077	1.7313	2.58056	1.03372
PRUPE_1G160600	116.753	73.8148	228.489	136.061	67.1064	80.1654
PRUPE_1G160700	4.25276	3.04159	7.1662	4.12354	3.71652	0.687581
PRUPE_1G160800	258.519	301.054	143.525	115.135	191.319	236.741
PRUPE_1G160900	1.60268	0.222102	5.17387	1.13943	4.13571	1.88363
PRUPE_1G161000	4.00887	2.2704	5.74693	4.32774	3.34103	3.77001
PRUPE_1G161100	14.8993	13.8121	15.2579	13.9651	15.2908	10.5305
PRUPE_1G161200	46.5656	66.0494	64.2722	49.6715	60.9671	55.2214
PRUPE_1G161300	3.16549	0.758434	2.60048	2.77148	1.35756	4.04705
PRUPE_1G161400	3.78788	0.319661	6.9095	0.391372	0.679155	1.84203
PRUPE_1G161500	25.7764	38.9328	19.5092	12.3293	25.9839	8.99435
PRUPE_1G161600	1.21387	0.0975235	1.37639	2.02659	0.239515	0.032872
PRUPE_1G161700	0.642987	0.471929	1.06011	1.18976	0.33862	0.383044
PRUPE_1G161800	2.23504	1.20163	3.22339	1.4656	1.93155	5.18458
PRUPE_1G161900	4.36908	1.88107	10.5198	2.58527	2.67451	2.24199
PRUPE_1G162000	2.67015	0.241025	28.1316	4.19943	3.21136	9.10721
PRUPE_1G162100	0.737714	0.173573	0.93157	0.771756	0.605877	0.266748
PRUPE_1G162200	1.70927	0.604975	3.00589	0.747945	0.292374	0.904289
PRUPE_1G162300	1.23149	0.733517	7.59331	3.09184	1.57637	0.441867
PRUPE_1G162400	3.58495	1.66024	5.50154	3.60477	0.519923	21.8195
PRUPE_1G162500	9.34547	6.89249	8.20084	6.25504	6.31711	6.88491
PRUPE_1G162600	1.63869	3.65342	0.19631	2.50562	1.10136	1.46629
PRUPE_1G162700	1.10667	0.37029	1.2405	0.504787	0.700188	0.894394
PRUPE_1G162800	4.83324	3.6419	6.16895	2.1136	2.51189	2.20875
PRUPE_1G162900	16.5892	15.1054	16.6102	21.7788	11.8224	17.0752
PRUPE_1G163000	21.6452	29.4685	47.2953	18.7269	19.1428	22.4052
PRUPE_1G163100	4.10814	4.96008	13.8661	5.37266	5.12511	12.4307
PRUPE_1G163200	31.1458	44.5333	34.6474	25.8918	33.8648	30.6376
PRUPE_1G163300	109.731	138.832	220.318	107.077	104.24	212.102
PRUPE_1G163400	2.15526	1.49973	15.1899	4.12426	3.01162	4.9468
PRUPE_1G163500	132.73	50.0526	144.18	235.737	76.9203	177.021
PRUPE_1G163600	0.910717	0.543511	2.11486	1.11695	0.679191	1.1114
PRUPE_1G163700	2.82143	4.10617	7.15285	2.18541	2.34651	5.19662
PRUPE_1G163800	1.76608	0.484117	1.27561	1.13299	0.340397	1.38779
PRUPE_1G163900	0.658038	0.181729	6.22481	0	0.430017	0.0357418
PRUPE_1G164000	10.729	13.837	6.84981	6.32148	8.02071	5.80063
PRUPE_1G164100	120.224	142.154	193.73	97.5399	135.608	93.241
PRUPE_1G164200	74.2409	95.5948	116.937	55.4594	84.9135	67.8445
PRUPE_1G164300	0.101394	0.0919323	11.3185	1.30284	0.651327	0.594032
PRUPE_1G164500	0.412335	0.209498	2.01402	0.32138	0.452294	0.0424223
PRUPE_1G164600	1283.33	1316.05	1370.48	1436.8	1563.57	926.376
PRUPE_1G164700	17.3342	3.79397	30.2093	8.23232	3.8252	2.5513
PRUPE_1G164800	1976.72	3121.31	1307.39	1477.98	2602.37	884.189
PRUPE_1G164900	32.173	30.4393	34.7033	32.3344	27.6313	32.6452
PRUPE_1G165000	27.8426	25.88	22.7972	21.3837	22.5171	16.4275
PRUPE_1G165100	2030.04	2627.19	1990.76	1767.6	2175.73	1700.3
PRUPE_1G165200	5309.23	7378.39	3635.36	3613.84	6517.88	5169.83
PRUPE_1G165300	5.94981	16.2488	6.33025	3.68795	8.66582	2.3015
PRUPE_1G165400	584.613	384.381	497.662	554.299	376.799	248.473
PRUPE_1G165500	63.3453	43.4954	46.4462	61.6602	48.5546	48.1885
PRUPE_1G165600	74.4948	38.7708	61.8978	24.0365	14.1602	11.5438
PRUPE_1G165700	131.506	61.5497	30.3504	134.022	52.3159	72.944
PRUPE_1G165800	0.502531	0.36072	0.345634	0.193731	0.17471	0.369689
PRUPE_1G165900	0.639222	0.0324389	0.274776	0.39176	0.432913	0.271457
PRUPE_1G166000	1.54078	0.403177	4.37328	3.2542	0.739193	0.836017
PRUPE_1G166100	1.33629	0.307693	0.65452	0.646596	0.260046	0.713508
PRUPE_1G166200	33.1509	63.54	18.3298	26.4295	44.8955	17.1109
PRUPE_1G166300	16.5113	3.78799	11.8265	14.4023	3.9063	17.1388
PRUPE_1G166400	0.693276	0.121415	2.05939	0.182164	0.136328	0.174564
PRUPE_1G166500	12.4415	9.83463	14.9964	10.0643	8.35347	11.5887
PRUPE_1G166600	95.7645	111.091	69.8574	76.5668	81.5188	57.8557
PRUPE_1G166700	21.1381	17.4471	32.6337	22.8017	19.6785	19.8756
PRUPE_1G166800	116.261	113.582	137.429	102.362	130.982	151.748
PRUPE_1G166900	1.73862	1.90742	4.89192	3.14857	4.06759	3.29605
PRUPE_1G167000	15.1084	8.53064	10.2949	12.1443	4.72946	5.96579
PRUPE_1G167100	332.786	108.637	280.187	377.78	208.017	247.227
PRUPE_1G167200	3.99484	1.81967	5.14431	3.10168	0.859117	1.16351
PRUPE_1G167300	885.148	604.044	945.993	945.388	732.381	1843.83
PRUPE_1G167400	31.3733	31.6195	28.3104	30.0417	29.598	29.802
PRUPE_1G167500	7.86143	9.00238	13.0945	7.34468	10.4413	32.2605
PRUPE_1G167600	0.836837	0	0.843958	1.53183	0.571677	1.4483
PRUPE_1G167700	0.556951	0.129532	0.800454	0	0.217576	0.748618
PRUPE_1G167800	1.03156	0.205642	1.69827	2.19163	0.214361	0.309873
PRUPE_1G167900	1.05165	0.120146	0.631045	2.82063	0.102074	0.0825237
PRUPE_1G168000	24.6224	14.2106	18.9217	35.1764	15.1641	22.2353
PRUPE_1G168100	6.66849	1.99413	15.9839	8.0299	6.05211	12.5884
PRUPE_1G168200	19.1436	21.3657	15.6794	20.9909	17.4656	9.8284
PRUPE_1G168300	4.20385	2.9988	233.902	10.5779	2.87541	393.765
PRUPE_1G168400	2.09676	0.5799	2.14173	0.627706	0.452036	0.841438
PRUPE_1G168500	45.5345	71.5794	43.6669	56.7406	62.0756	64.2542
PRUPE_1G168600	0.81276	0	6.75442	0.294732	0.124072	0.0481253
PRUPE_1G168800	2.37503	0.50999	3.72416	4.46236	2.25418	0.35535
PRUPE_1G168900	0.268185	0	0.55724	0.0810713	0.196117	0.0264754
PRUPE_1G169000	0.60252	0.0674124	2.79216	1.09156	0.437987	0.679513
PRUPE_1G169100	49.3315	45.3125	122.887	65.3803	70.5564	351.624
PRUPE_1G169200	2.44269	1.66242	15.2006	3.40365	0.86473	55.9761
PRUPE_1G169300	2.59767	3.04116	10.2068	9.11165	7.61896	2.85359
PRUPE_1G169400	11.2345	7.18776	8.92583	11.3784	8.42606	7.41321
PRUPE_1G169500	0.549186	0.0904533	2.38723	0.960027	0.08462	0.15169
PRUPE_1G169600	1.18552	0.342329	0.759976	0.737934	0.285484	0.196512
PRUPE_1G169700	790.948	1894.54	1075.67	1077.13	1065.22	1290.95
PRUPE_1G169800	1.7239	0.0484413	3.95579	1.32144	1.33828	0.673839
PRUPE_1G169900	4.95646	4.20616	2.48342	2.62542	0.241021	0.407573
PRUPE_1G170000	0.157957	0.0473201	0.40632	1.39063	0.627025	5.27563
PRUPE_1G170100	23.9261	24.7714	25.2293	28.62	27.2084	22.9587
PRUPE_1G170200	7.33624	5.17811	12.1597	5.76776	5.25903	5.7393
PRUPE_1G170300	112.347	115.63	91.7016	114.937	131.625	88.3055
PRUPE_1G170400	0.739903	0	0.369419	1.32973	0.262931	0.29776
PRUPE_1G170500	200.191	148.308	117.427	198.886	156.895	104.272
PRUPE_1G170600	17.7652	15.1926	35.6087	18.444	14.9878	19.7796
PRUPE_1G170700	0.825083	0.222828	0	0	0.591688	0
PRUPE_1G170800	0.3213	0	0.898761	1.53101	1.88558	1.84646
PRUPE_1G170900	1.9909	0.930183	1.46172	1.94778	2.53247	1.29283
PRUPE_1G171000	936.562	1436.19	691.372	958.433	1451.43	440.908
PRUPE_1G171100	1.47281	0.188541	1.75945	0.662429	0.631617	0.206136
PRUPE_1G171200	0.538157	0.13125	1.3521	0.435822	0.822542	0.168933
PRUPE_1G171300	18.2394	20.7625	22.3334	16.1541	21.5398	32.0036
PRUPE_1G171400	0.870466	0.17268	2.02106	1.13422	0.161022	0.432482
PRUPE_1G171500	5.81986	4.09577	1.78532	11.9431	4.84572	1.21565
PRUPE_1G171600	1.36715	0.341664	2.40224	2.03525	0.558451	0.513491
PRUPE_1G171700	0.508286	0	0.80982	0.58275	0.175318	0.331446
PRUPE_1G171800	9.17657	7.63181	6.65504	4.03312	4.56209	9.20262
PRUPE_1G171900	6.27154	2.37147	3.05146	2.89082	3.25177	0.896372
PRUPE_1G172000	200.074	213.587	224.581	220.751	225.231	188.254
PRUPE_1G172100	407.351	668.768	1104.19	346.045	561.517	500.567
PRUPE_1G172200	1.38542	0	2.426	0	0.682502	0.289517
PRUPE_1G172300	0.24549	0	0	0	0.175364	0.56331
PRUPE_1G172400	0.751586	0.484116	1.98063	1.60967	1.12274	0.753201
PRUPE_1G172600	92.5977	48.5122	52.3416	96.2533	60.4012	79.9142
PRUPE_1G172700	86.9716	54.2596	65.5624	92.2513	53.3625	65.554
PRUPE_1G172800	1535.6	2504.45	1978.89	1401.07	2421.24	1646.25
PRUPE_1G172900	5123.97	3335.9	2525.6	2720.38	2479.01	4218.28
PRUPE_1G173000	2.00401	0.323968	1.15493	0.0452879	0.342103	0.0530279
PRUPE_1G173100	9.75311	11.935	10.3984	9.54735	16.33	25.8527
PRUPE_1G173200	0.622522	0	1.23746	0.0429866	0.343438	0.349266
PRUPE_1G173300	58.7003	106.196	77.4347	60.6901	46.0881	227.056
PRUPE_1G173400	28.1117	25.7955	28.7245	25.584	22.5272	30.8655
PRUPE_1G173500	1.98606	0.149728	1.57283	1.47072	0.864979	0.865703
PRUPE_1G173600	1.39236	0.14604	4.79312	3.00212	0.792828	0.879835
PRUPE_1G173800	5.6571	1.98859	8.60534	5.73292	3.16925	4.44051
PRUPE_1G173900	3671.58	4496.23	3816.34	3238.65	4758.87	4524.47
ENSRNA049761049	11.7607	31.1135	17.6195	2.85872	10.79	4.64539
PRUPE_1G174000	0.873513	0.116947	0.409494	0.916875	0.532922	0
PRUPE_1G174100	38.6628	40.7881	55.2759	38.6315	33.9562	145.486
PRUPE_1G174200	70.1495	30.8675	44.7963	59.0919	38.1296	32.7995
PRUPE_1G174300	1.98583	0.528709	1.69553	2.25575	2.30156	2.85522
PRUPE_1G174400	12.3546	6.19352	12.7286	11.3205	7.501	8.58261
PRUPE_1G174500	21.7923	23.458	13.8889	17.0424	18.7778	11.5891
PRUPE_1G174600	6.61603	4.0438	3.41479	4.11586	9.39637	1.87286
PRUPE_1G174700	1.28126	2.07724	7.60322	1.79981	2.13616	0.695685
PRUPE_1G174800	47.7494	49.6959	44.0482	55.5976	60.054	36.8662
PRUPE_1G174900	33.0007	37.2482	47.1112	34.3125	35.7384	32.5046
PRUPE_1G175000	33.8127	24.9665	30.1446	33.3761	24.268	41.9945
PRUPE_1G175100	18.5138	14.9268	28.9295	29.0975	21.46	20.173
PRUPE_1G175200	139.014	130.256	86.8992	124.644	87.6209	76.2662
PRUPE_1G175300	68.9432	10.63	60.044	175.866	51.3749	10.3113
PRUPE_1G175400	12.5417	6.55848	5.85013	2.96874	3.64819	5.08136
PRUPE_1G175500	11.6498	12.621	14.6301	8.43815	9.63942	9.40942
PRUPE_1G175600	108.742	62.9285	83.4259	97.1541	48.8851	72.5263
PRUPE_1G175700	61.2114	26.3533	89.8531	48.7633	30.0965	34.3244
PRUPE_1G175800	707.727	538.75	500.954	602.688	475.551	510.421
PRUPE_1G175900	48.2807	35.3417	38.8001	47.281	38.1123	37.2825
PRUPE_1G176000	0.905535	0.342697	0.464857	1.41704	0.893959	1.5522
PRUPE_1G176100	7.19256	5.97849	11.7896	7.41758	10.0029	11.6078
PRUPE_1G176200	0.784067	0.10676	0.0779331	0.85357	0.437649	0.0745811
PRUPE_1G176300	0.71713	0	1.218	0	1.92421	0.253987
PRUPE_1G176400	1.15338	0.16702	6.10156	8.48088	1.03649	0.407359
PRUPE_1G176500	0.599609	0.0830795	1.0556	0.186426	0.147474	0.0650135
PRUPE_1G176700	11.1938	12.3221	16.303	7.8581	11.4735	23.2201
PRUPE_1G176800	39.4916	33.5118	30.2766	29.0054	46.3804	36.5081
PRUPE_1G176900	165.399	147.598	150.29	167.117	149.492	231.272
PRUPE_1G177000	61.1011	45.0579	68.1208	56.7524	32.253	54.9876
PRUPE_1G177100	353.971	468.773	396.78	368.5	430.264	360.09
PRUPE_1G177200	1.56613	1.72002	8.37702	4.49783	1.35387	111.447
PRUPE_1G177300	1.62735	0.583451	2.04546	1.64666	1.48931	12.199
PRUPE_1G177400	87.0632	67.1214	123.045	73.7689	71.6268	177.153
PRUPE_1G177500	62.8754	54.9643	76.7061	72.1326	62.7935	184.701
PRUPE_1G177600	44.7968	25.1626	43.1961	36.8891	27.4702	48.835
PRUPE_1G177700	35.1484	29.6163	665.272	46.8911	92.5056	349.264
PRUPE_1G177800	19.4216	24.3228	19.9384	15.8532	20.0404	19.4448
PRUPE_1G177900	0.365323	0.0683877	3.28994	1.23944	1.14676	0.0469728
PRUPE_1G178000	28.3098	20.4303	20.7736	24.6137	18.5268	18.8245
PRUPE_1G178100	10.6531	15.2792	14.864	9.88965	13.1504	12.161
PRUPE_1G178200	0.404115	0.188646	0.704116	0.513793	0.186626	0.0678622
PRUPE_1G178400	21.0282	3.9187	6.17176	29.7861	3.35575	7.47212
PRUPE_1G178500	5.69384	2.99734	1.81225	7.58028	3.97715	4.07368
PRUPE_1G178600	53.5888	74.1831	52.9833	50.3643	63.0066	65.9276
PRUPE_1G178700	1.49549	0.195858	6.44656	0.540542	0.35528	0.223219
PRUPE_1G178800	1.84471	0.201423	12.5081	10.6963	0.492005	2.89355
PRUPE_1G178900	2.48529	0.442729	4.50117	7.26478	2.1999	1.09624
PRUPE_1G179000	10.3434	4.89217	1.44829	3.19806	2.41265	0.890895
PRUPE_1G179100	2.67942	0.497881	17.2689	3.51533	1.61838	0.727406
PRUPE_1G179200	0.203264	0	2.851	0.0612344	0.0295618	0.123617
PRUPE_1G179300	2.42698	0.433326	14.4591	4.14718	2.07851	1.08502
PRUPE_1G179400	0.762668	0.0896554	3.4606	1.7804	1.60325	0.335254
PRUPE_1G179500	19.5944	18.9741	14.6529	17.6957	17.4163	11.1926
ENSRNA050003022	13.5722	1.57161	49.6225	6.00158	7.92702	2.32793
PRUPE_1G179600	36.8065	23.932	32.8067	81.4301	47.1368	42.9071
PRUPE_1G179700	1.00085	0.213038	0.295746	2.50293	0.280091	0.411442
PRUPE_1G179800	1970.92	2845.76	3182.85	2647.01	2771.69	2751.81
PRUPE_1G179900	1801.71	408.904	2171.94	1969.7	722.947	4484.62
PRUPE_1G180000	839.227	896.151	986.012	756.398	697.16	869.224
PRUPE_1G180100	56.0936	45.7725	43.4077	51.024	46.34	36.6434
PRUPE_1G180200	207.832	322.206	257.025	213.045	336.434	358.466
PRUPE_1G180300	2.5748	2.55181	1.41188	0.661426	1.6083	2.33752
PRUPE_1G180400	11.4894	10.3433	3.7276	3.29907	9.00532	7.76076
PRUPE_1G180500	88.6668	96.7865	88.7423	90.5922	78.7346	115.347
PRUPE_1G180600	104.226	101.771	102.728	95.058	116.389	101.285
PRUPE_1G180700	48.3539	54.5464	40.0121	53.3673	47.2237	59.5384
PRUPE_1G180800	0.56482	0.219233	3.02854	1.42024	0.338675	1.07009
PRUPE_1G180900	2.66947	1.54008	2.80244	4.00515	3.10305	2.59662
PRUPE_1G181000	20.9325	15.8101	4.46328	21.0159	10.5674	20.0015
PRUPE_1G181100	288.01	215.963	201.74	244.785	221.401	409.503
PRUPE_1G181200	281.561	395.388	330.189	293.308	376.142	307.74
PRUPE_1G181300	106.476	172.998	78.0129	101.583	166.985	47.2112
PRUPE_1G181400	0.381676	0.610849	0.374429	3.06059	0.657871	0.42397
PRUPE_1G181500	0.724355	0.239063	0.162707	1.88349	0.142586	0.166248
PRUPE_1G181600	0.982124	0.591751	0.45798	1.84433	1.22521	2.68013
PRUPE_1G181700	12.7395	12.2791	16.7966	12.1215	10.9611	14.538
PRUPE_1G181800	30.2457	0.773719	3.09749	10.9365	1.02266	0.426154
PRUPE_1G181900	2.49944	1.33549	1.97964	1.37378	1.29759	2.45202
PRUPE_1G182000	33.8099	49.701	52.2294	49.1054	52.835	94.1166
PRUPE_1G182100	85.4982	51.8351	85.3383	80.1842	71.0427	73.4436
PRUPE_1G182200	60.0452	19.952	88.226	52.2276	16.2837	438.665
PRUPE_1G182300	308.522	277.423	300.181	250.869	320.863	240.43
PRUPE_1G182400	44.258	32.343	37.3009	45.1906	39.2349	41.6627
PRUPE_1G182500	0.781847	0.171861	2.87187	2.46105	1.64778	0.642618
PRUPE_1G182600	261.884	437.83	248.36	201.914	297.608	270.219
PRUPE_1G182700	192.852	164.566	141.374	173.488	148.463	105.376
PRUPE_1G182800	3.45327	0.881032	1.9186	6.97743	3.64157	0.160744
PRUPE_1G182900	255.785	272.315	189.66	242.083	239.966	56.0934
PRUPE_1G183000	45.0922	26.8253	37.3697	50.1937	27.892	7.20901
PRUPE_1G183100	4967.43	2383.33	1871.26	4415.7	3579.71	1472.72
PRUPE_1G183200	934.83	865.714	1205.93	877.092	1384.57	551.526
PRUPE_1G183300	793.784	780.006	608.293	668.68	1010.84	265.292
PRUPE_1G183400	0.425056	0.258164	4.65305	2.6619	0.411388	0.433718
PRUPE_1G183500	1.01475	0.108993	0.190821	27.2424	8.28954	0.490428
PRUPE_1G183600	1206.17	410.326	209.976	925.157	548.754	32.8207
ENSRNA050003019	0.999599	0	28.5093	2.03374	0.418972	4.67912
PRUPE_1G183800	35.8967	31.9483	51.6969	28.254	34.4137	44.2821
PRUPE_1G183900	0.782607	1.64518	3.93754	1.23349	0.835112	3.26222
PRUPE_1G184000	2.46854	0.629648	8.12398	2.99568	0.834916	10.6552
PRUPE_1G184100	0.0756577	0.760931	0.158726	0	0	0.320985
PRUPE_1G184200	19.6612	2.62711	4.88122	12.6513	3.2494	1.48138
PRUPE_1G184300	0.766927	0.125436	0.756776	0.566578	0.216583	0.570213
PRUPE_1G184400	30.8471	2.10807	14.6228	23.1092	4.06345	4.52064
PRUPE_1G184500	1031.7	311.511	348.768	1113.85	343.894	117.744
PRUPE_1G184700	39.6166	2.36921	8.16866	31.0402	5.96313	4.00991
PRUPE_1G184800	44.3079	13.2833	31.6665	56.9868	15.0838	8.01308
PRUPE_1G184900	5.97666	5.64507	32.16	5.33337	7.32245	7.4771
PRUPE_1G185100	1.86078	0.062743	0.627614	3.95871	0.760184	0.15507
PRUPE_1G185300	0.947896	0	11.648	0.859635	0.656234	0.268329
PRUPE_1G185400	0.529803	0.162667	0.427189	1.5024	0.207298	0.0804069
PRUPE_1G185500	7.23552	10.5882	9.31109	7.64247	10.9218	8.81895
PRUPE_1G185600	0.345004	0	1.67399	0.485843	0.382875	0.156447
PRUPE_1G185700	59.344	79.8328	83.8489	54.8351	99.4734	80.7615
PRUPE_1G185800	29.1218	24.8037	32.3937	25.9641	17.2456	20.3702
PRUPE_1G185900	2.64629	0.547109	3.37583	10.7771	0.233989	2.26291
PRUPE_1G186000	67.8593	70.6429	96.4734	65.5443	70.6639	181.749
PRUPE_1G186100	9.8224	13.0046	7.39897	4.47548	10.8991	3.12701
PRUPE_1G186200	164.288	160.731	157.433	161.103	165.289	131.065
PRUPE_1G186300	2.59632	1.81	5.22359	1.95124	2.96742	1.82539
PRUPE_1G186400	15.2464	21.4569	13.1536	16.4362	21.7546	16.0796
PRUPE_1G186500	223.498	231.359	377.896	230.361	257.977	370.168
PRUPE_1G186600	83.8437	116.512	102.892	87.8345	96.6316	103.37
PRUPE_1G186700	78.6172	66.1488	76.5449	70.84	79.8961	110.025
PRUPE_1G186800	52.9571	47.0222	54.3504	45.2261	47.5805	39.6143
PRUPE_1G186900	116.628	115.808	82.1716	107.911	105.031	109.842
PRUPE_1G187000	9.9119	6.60565	13.5964	13.8993	12.3369	22.1341
PRUPE_1G187100	0.578548	0.109067	2.49472	1.6819	0.470271	1.28613
PRUPE_1G187200	124.354	133.226	190.884	162.984	184.989	1149.2
PRUPE_1G187300	59.0636	62.788	85.1832	72.7325	70.7689	41.7338
PRUPE_1G187400	0.35343	0	0.865057	0.0828122	0.157097	0.762878
PRUPE_1G187500	7.24268	11.5589	10.6877	5.93135	11.3617	13.7839
PRUPE_1G187600	5.10028	4.26118	6.21345	4.47748	4.13358	6.13075
PRUPE_1G187700	91.7684	143.359	112.22	79.3125	106.575	167.096
PRUPE_1G187800	0.0804555	0	0.675166	0.113109	0	0.335403
PRUPE_1G187900	58.0918	77.4211	71.6853	59.7673	70.0553	77.6121
PRUPE_1G188000	141.511	164.086	222.791	162.964	188.434	190.44
PRUPE_1G188100	21.104	14.4339	14.6918	24.8533	18.9525	15.3729
PRUPE_1G188200	3.73571	4.48283	6.21242	11.0239	8.62976	16.1927
PRUPE_1G188300	1.88402	0.0869437	6.35995	1.85679	1.21951	1.93517
PRUPE_1G188400	0.83691	0.0281941	5.4777	1.32859	0.134609	0.202376
PRUPE_1G188500	0.387189	0.0934282	0.64708	0.254245	0.222312	0.116171
PRUPE_1G188600	2.08672	2.58666	7.65561	2.81142	3.16696	0.977821
PRUPE_1G188700	1.47173	0.145675	2.47038	0.512146	0.420938	0.372345
PRUPE_1G188800	40.0208	32.7012	66.4552	43.7713	36.694	38.0798
PRUPE_1G188900	1.38951	0	0.364235	0.414248	0.347268	0.246367
PRUPE_1G189000	649.003	1063.95	688.844	544.632	934.882	780.71
PRUPE_1G189100	3.42148	1.95751	1.53427	5.96433	1.73586	2.63741
PRUPE_1G189200	1.2548	0.148045	0.215233	2.88541	0.125776	0.0365896
PRUPE_1G189300	48.7543	55.8718	37.2211	51.0148	51.2461	42.2634
PRUPE_1G189400	1.5826	3.3147	3.86337	1.99482	2.74633	3.58805
PRUPE_1G189500	9.91633	7.25307	7.31206	6.83833	6.55507	7.77759
PRUPE_1G189600	1.10023	1.23205	10.2349	6.23007	2.92792	0.568037
PRUPE_1G189700	1.31317	0.153904	9.64583	5.77691	0.494882	0.64004
PRUPE_1G189800	86.056	99.4149	153.624	101.328	129.765	292.335
PRUPE_1G189900	19.7824	92.5554	37.3695	17.1699	67.3653	127.725
PRUPE_1G190000	14.6193	51.6078	35.4725	19.4513	53.0172	81.6587
PRUPE_1G190100	868.944	1225.33	915.993	808.229	1197.05	724.697
PRUPE_1G190200	1.31868	0.589605	2.17456	0.569999	0.37413	0.583299
PRUPE_1G190300	159.345	139.821	131.349	170.432	132.655	184.722
PRUPE_1G190400	316.634	272.119	241.847	315.571	235.792	338.154
PRUPE_1G190500	148.097	88.6651	87.9573	104.365	89.2633	65.8869
PRUPE_1G190600	0.819985	0.328115	1.10157	0.655069	0.311727	0.188455
PRUPE_1G190700	1.85419	0.910683	6.71641	2.78222	0.98842	2.01756
PRUPE_1G190800	23.0359	9.20081	16.3065	36.4332	14.2787	22.5599
PRUPE_1G190900	38.9972	15.4114	31.578	75.6514	29.3446	41.6929
PRUPE_1G191000	0.483809	0.0621499	1.36148	0.314622	0.249299	2.20786
PRUPE_1G191100	60.3819	81.5656	228.951	94.1238	83.7144	483.357
PRUPE_1G191200	10.4598	5.33526	12.6277	8.35175	8.1853	8.80336
PRUPE_1G191300	0.350923	0	0.736219	1.43212	0.672068	0.248988
PRUPE_1G191400	183.044	213.11	179.129	174.983	179.105	207.59
PRUPE_1G191500	306.239	236.327	286.327	275.605	238.905	191.071
PRUPE_1G191600	27.2371	23.3619	38.4027	20.8846	21.5067	25.8719
PRUPE_1G191700	13.0464	17.1831	20.5323	18.2679	28.0131	31.2984
PRUPE_1G191800	43.5014	47.8786	43.222	33.5652	41.9579	46.5026
PRUPE_1G191900	2.31066	3.81134	4.59554	17.9598	5.76939	8.62967
PRUPE_1G192000	47.9152	63.95	55.3669	51.3974	57.7924	84.7127
PRUPE_1G192100	1.39412	0.894579	5.29159	0	1.22391	8.10564
PRUPE_1G192200	8.33212	8.18227	118.082	16.3555	5.82494	817.292
PRUPE_1G192300	1.47186	0	2.70827	1.49871	0.732214	0.836764
PRUPE_1G192400	1.52439	0.107973	3.22141	3.37647	1.2432	3.02646
PRUPE_1G192500	0.661105	0.313723	0	0.07261	0.572001	0.347252
PRUPE_1G192600	36.5538	47.4956	35.5756	31.3691	32.626	30.9162
PRUPE_1G192700	2.20592	0	5.07364	4.29579	0.339257	0.117794
PRUPE_1G192800	31.1401	31.6805	22.1978	24.1314	29.3112	31.5295
PRUPE_1G192900	432.168	356.413	141.944	251.627	292.071	58.215
PRUPE_1G193000	114.753	92.1738	223.173	120.283	112.841	150.23
PRUPE_1G193100	7.03182	1.19788	31.9118	10.6574	3.47505	1.80272
PRUPE_1G193200	1.39122	0.520736	4.0474	0.995351	0.689251	0.651443
PRUPE_1G193300	16.9411	6.6146	50.3007	10.9527	6.26432	6.66916
PRUPE_1G193400	1859.29	2418.02	2716.88	1838.57	2748.38	1971.87
PRUPE_1G193500	12.7368	25.6853	15.5544	11.9522	21.6615	15.5369
PRUPE_1G193600	1.26959	0.139615	12.4538	1.02042	0.872454	9.71263
PRUPE_1G193700	9.99002	9.36742	2.80447	4.3835	7.26879	5.43862
PRUPE_1G193800	20.0619	12.6628	18.1882	20.8396	21.1232	8.605
PRUPE_1G193900	0.282697	0.0722165	1.0898	2.99499	0.695175	0.137784
PRUPE_1G194000	4.45164	0.295019	11.9803	3.00441	0.133439	2.03797
PRUPE_1G194100	13.787	17.988	15.6092	10.8677	13.225	13.974
PRUPE_1G194200	5.14535	0.979876	13.5298	1.29271	1.42789	1.91276
PRUPE_1G194300	21.6994	27.49	29.8139	25.4568	33.8248	38.2927
PRUPE_1G194400	2.87856	0.447211	11.0294	4.66605	1.08646	3.73199
PRUPE_1G194500	1.03179	0	2.6156	0.280095	1.54086	0.319362
PRUPE_1G194600	0.486415	0.0566305	1.51645	0.641239	0.0253536	0.15555
PRUPE_1G194700	89.4678	97.9866	66.52	77.4884	93.9358	68.7549
PRUPE_1G194800	1545.19	460.168	336.785	513.714	462.161	465.345
PRUPE_1G194900	41.9999	63.8606	31.8446	37.779	51.3262	31.5009
PRUPE_1G195000	9.15303	11.4289	12.471	6.35477	8.76488	9.54091
PRUPE_1G195100	6.74113	6.30959	17.4204	6.05199	6.20936	5.13748
PRUPE_1G195200	0.350543	0.0438551	0.302701	2.55054	0.34729	0.125278
PRUPE_1G195300	15.4111	10.1509	18.6752	15.6619	9.46609	17.7569
PRUPE_1G195400	451.982	330.684	380.234	443.841	384.202	307.991
PRUPE_1G195500	1.24634	1.31963	9.14026	3.56247	1.08397	40.5934
PRUPE_1G195600	11.5009	11.1688	7.43365	13.7523	12.0806	7.9411
PRUPE_1G195700	25.1598	25.9966	17.744	28.3552	25.8766	19.4479
PRUPE_1G195800	33.223	20.2996	19.1657	27.817	19.0055	9.41065
PRUPE_1G195900	20.9542	19.3913	20.9846	16.9419	20.798	14.8383
PRUPE_1G196000	8.91391	7.13891	8.19585	10.2847	5.94746	5.59284
PRUPE_1G196100	58.2444	55.653	85.0571	37.8397	34.5913	38.3993
PRUPE_1G196200	18.5584	13.0884	12.4877	10.1734	13.5876	8.13278
PRUPE_1G196300	204.967	153.396	166.195	176.218	168.386	173.427
PRUPE_1G196400	80.0572	91.2234	108.95	94.1852	94.8311	86.1586
PRUPE_1G196500	56.5137	52.175	60.6367	66.7707	53.2418	50.0246
PRUPE_1G196600	1.05893	0.289782	3.49889	0.561185	1.10797	0.240013
PRUPE_1G196700	1527.98	937.845	1797.07	1641	1673.13	1841.95
PRUPE_1G196800	4.30811	3.26651	2.28969	2.90979	3.63005	4.30928
PRUPE_1G196900	32.1502	19.2842	16.1202	27.8107	14.5792	18.7605
PRUPE_1G197100	207.206	294.171	253.627	260.825	316.55	226.188
PRUPE_1G197200	6.6619	4.52547	12.9001	7.51019	4.36905	0.803147
PRUPE_1G197300	1.14579	0.102777	1.37424	0.25994	0.370027	0.353977
PRUPE_1G197400	2.94081	0.527869	3.26471	0.706661	0.396641	0.106891
PRUPE_1G197500	71.5865	60.0582	54.9223	64.5323	53.5948	69.3265
PRUPE_1G197600	29.0434	36.1748	20.3341	23.4206	29.3753	23.2475
PRUPE_1G197700	160.477	189.345	140.634	153.726	189.477	165.19
PRUPE_1G197800	143.225	99.1695	130.975	147.863	106.849	106.079
PRUPE_1G197900	16.6972	19.7062	18.1464	14.7449	16.3244	14.4133
PRUPE_1G198000	14.0609	21.4139	26.8796	9.90691	14.6151	12.333
PRUPE_1G198100	17.5395	35.8312	40.963	26.0598	17.6597	27.4544
PRUPE_1G198200	59.5176	48.4736	61.8958	56.7281	41.1604	56.8081
PRUPE_1G198300	271.024	383.451	337.259	259.659	317.614	302.137
PRUPE_1G198500	336.043	197.322	310.815	297.914	206.898	235.631
PRUPE_1G198600	18.6951	22.2487	19.373	18.0134	17.281	28.1268
[truncated: 25,246 more rows]

## Sheet: DESeq2_HCR
gene_id	baseMean	log2FoldChange	lfcSE	stat	pvalue	padj	DEG
PRUPE_1G365600	1521.17	1.77934	0.14778	467.963	2.41637e-102	4.53649e-98	yes
PRUPE_4G228200	66.1837	5.03821	0.286233	432.271	1.36009e-94	1.27672e-90	yes
PRUPE_1G266400	170.628	3.05442	0.190619	404.558	1.41658e-88	8.86498e-85	yes
PRUPE_1G221100	101.806	2.65312	0.188418	389.607	2.49945e-85	1.17312e-81	yes
PRUPE_1G136600	1203.19	0.49029	0.145456	376.752	1.54674e-82	5.80769e-79	yes
PRUPE_4G228100	174.556	5.5772	0.300925	370.99	2.75784e-81	8.62928e-78	yes
PRUPE_5G114500	142.945	6.02774	0.354075	354.122	1.26897e-77	3.40338e-74	yes
PRUPE_1G470100	367.794	4.26096	0.213907	317.264	1.27952e-69	2.66908e-66	yes
PRUPE_4G058900	139.029	3.37432	0.248727	317.307	1.25214e-69	2.66908e-66	yes
PRUPE_8G096300	319.981	5.59334	0.363852	297.705	2.26077e-65	4.24437e-62	yes
PRUPE_1G177700	145.07	4.22634	0.298996	295.969	5.3841e-65	9.18919e-62	yes
PRUPE_6G022000	131.85	0.928556	0.205105	289.112	1.65995e-63	2.59699e-60	yes
PRUPE_4G216300	186.005	1.5295	0.315655	288.909	1.83772e-63	2.65395e-60	yes
PRUPE_5G073200	1976.14	2.03588	0.158623	267.17	9.65686e-59	1.29498e-55	yes
PRUPE_2G279700	4045.98	2.18282	0.207341	266.412	1.41062e-58	1.76553e-55	yes
PRUPE_7G213600	827.432	-0.621284	0.131711	265.319	2.43662e-58	2.85907e-55	yes
PRUPE_8G017400	500.763	2.31835	0.247924	258.367	7.87461e-57	8.69635e-54	yes
PRUPE_2G139200	56.7985	2.93458	0.334678	252.751	1.30541e-55	1.36155e-52	yes
PRUPE_4G009800	2132.36	3.1034	0.209933	251.746	2.15824e-55	2.13257e-52	yes
PRUPE_1G276000	205.179	0.737689	0.21716	247.279	2.01355e-54	1.89012e-51	yes
PRUPE_6G283700	1040.84	-0.0752595	0.200935	247.151	2.14662e-54	1.91907e-51	yes
PRUPE_4G101700	1085.69	-0.691751	0.112105	245.301	5.41456e-54	4.62059e-51	yes
PRUPE_1G144800	294.226	-2.85712	0.201208	241.859	3.02643e-53	2.47035e-50	yes
PRUPE_1G531600_DAM5	2690.1	-2.53707	0.218587	240.91	4.8648e-53	3.80549e-50	yes
PRUPE_3G189500	113.006	2.93177	0.188073	240.027	7.56436e-53	5.68053e-50	yes
PRUPE_8G257700	290.014	-4.58878	0.347859	235.509	7.24051e-52	5.22821e-49	yes
PRUPE_8G204700	825.221	1.65978	0.309303	230.685	8.07934e-51	5.61784e-48	yes
PRUPE_8G004700	877.786	-0.372514	0.179321	230.492	8.90009e-51	5.96751e-48	yes
PRUPE_8G068200	685.665	-2.46903	0.177478	229.354	1.57218e-50	1.01779e-47	yes
PRUPE_4G132100	84.0744	2.10475	0.41496	228.328	2.62606e-50	1.64339e-47	yes
PRUPE_1G475800	2432.39	2.01577	0.151008	227.818	3.38751e-50	2.05152e-47	yes
PRUPE_1G531100_DAM1	186.909	-3.18151	0.23862	226.16	7.76211e-50	4.55393e-47	yes
PRUPE_7G048300	218.602	-4.19555	0.285439	224.21	2.05758e-49	1.17057e-46	yes
PRUPE_3G263100	847.368	0.649616	0.187284	223.223	3.3717e-49	1.86178e-46	yes
PRUPE_1G232800	385.285	1.21678	0.166224	219.772	1.89243e-48	1.0151e-45	yes
PRUPE_1G376300	295.408	0.538904	0.204159	218.64	3.33429e-48	1.73883e-45	yes
PRUPE_8G047900	118.54	-0.186734	0.267917	218.41	3.74019e-48	1.89779e-45	yes
PRUPE_8G062200	347.406	0.32008	0.168147	217.897	4.83245e-48	2.38749e-45	yes
PRUPE_4G140700	146.795	2.44918	0.224171	217.727	5.26271e-48	2.53339e-45	yes
PRUPE_4G104100	83.3869	-0.417303	0.223091	213.745	3.8528e-47	1.80831e-44	yes
PRUPE_1G570800	5669.64	-0.24295	0.0881296	213.24	4.96032e-47	2.27134e-44	yes
PRUPE_3G164900	213.928	0.717537	0.215514	210.619	1.83914e-46	8.22094e-44	yes
PRUPE_8G099400	32.3161	-4.81251	0.468127	209.353	3.46434e-46	1.51255e-43	yes
PRUPE_3G131700	91.1609	-2.66874	0.348013	209.215	3.71204e-46	1.58386e-43	yes
PRUPE_1G475100	435.598	2.01345	0.163718	205.902	1.9449e-45	8.11412e-43	yes
PRUPE_1G021500	229.277	3.81015	0.35534	203.685	5.89401e-45	2.40553e-42	yes
PRUPE_1G028500	1411.53	-3.21011	0.214311	201.379	1.867e-44	7.30231e-42	yes
PRUPE_1G475400	953.421	2.13064	0.16449	201.411	1.83701e-44	7.30231e-42	yes
PRUPE_3G258200	260.717	0.119437	0.145027	198.747	6.95964e-44	2.66654e-41	yes
PRUPE_5G138300	179.49	-1.26762	0.187022	198.67	7.23542e-44	2.71676e-41	yes
PRUPE_1G430300	14221.9	2.85684	0.270418	198.559	7.6448e-44	2.81419e-41	yes
PRUPE_5G095600	225.391	-0.200697	0.133339	197.566	1.25612e-43	4.53506e-41	yes
PRUPE_2G200400	248.994	1.4563	0.226297	196.714	1.92362e-43	6.81397e-41	yes
PRUPE_3G273800	463.833	-0.245414	0.185817	194.762	5.10425e-43	1.77458e-40	yes
PRUPE_1G470300	142.556	3.57497	0.26955	192.407	1.65728e-42	5.65705e-40	yes
PRUPE_5G123800	318.572	1.5455	0.165176	191.092	3.19865e-42	1.07235e-39	yes
PRUPE_8G083400	503.349	0.330003	0.184611	190.948	3.43765e-42	1.13225e-39	yes
PRUPE_4G171100	180.025	2.51061	0.210753	190.69	3.91076e-42	1.26587e-39	yes
PRUPE_5G150800	112.751	2.51056	0.313683	190.566	4.16078e-42	1.32398e-39	yes
PRUPE_3G179600	160.266	0.850158	0.19342	190.33	4.68163e-42	1.46488e-39	yes
PRUPE_8G013600	851.338	-0.308008	0.134156	190.147	5.13064e-42	1.57906e-39	yes
PRUPE_3G077500	194.369	0.919906	0.255896	189.035	8.94485e-42	2.70856e-39	yes
PRUPE_8G263300	142.517	2.60514	0.256042	189.002	9.09182e-42	2.70936e-39	yes
PRUPE_4G140800	623.034	1.40581	0.143734	188.438	1.20573e-41	3.53695e-39	yes
PRUPE_1G531700_DAM6	6351.93	-3.00497	0.240798	186.736	2.82287e-41	8.1533e-39	yes
PRUPE_7G198300	72.2662	-1.3253	0.21343	185.104	6.38625e-41	1.8166e-38	yes
PRUPE_2G240300	203.849	1.82869	0.405235	183.874	1.18076e-40	3.30858e-38	yes
PRUPE_1G524500	890.748	-0.528277	0.153294	182.887	1.93451e-40	5.34094e-38	yes
PRUPE_4G225300	673.58	3.00509	0.21975	181.969	3.06178e-40	8.33069e-38	yes
PRUPE_6G129100	88.6973	2.08189	0.170963	180.251	7.22765e-40	1.93846e-37	yes
PRUPE_1G103000	77.1037	-1.34287	0.221207	179.36	1.1283e-39	2.98347e-37	yes
PRUPE_5G051000	603.61	1.13341	0.280136	178.988	1.35933e-39	3.54445e-37	yes
PRUPE_3G255000	221.093	1.77211	0.166029	177.3	3.16073e-39	8.1287e-37	yes
PRUPE_2G043600	187.802	2.26388	0.289467	176.617	4.44721e-39	1.12827e-36	yes
PRUPE_7G042100	44.8543	8.32903	0.826271	176.265	5.30417e-39	1.32774e-36	yes
PRUPE_4G018100	85.2886	0.0832632	0.207406	174.757	1.12741e-38	2.78501e-36	yes
PRUPE_2G294400	6506.28	0.74918	0.348721	174	1.64541e-38	4.0118e-36	yes
PRUPE_2G227200	355.323	-3.0811	0.288387	173.482	2.13241e-38	5.13254e-36	yes
PRUPE_5G156000	144.223	0.764532	0.258814	172.445	3.58128e-38	8.51075e-36	yes
PRUPE_3G178200	1066.93	-0.211193	0.183984	171.748	5.07576e-38	1.19115e-35	yes
PRUPE_7G002200	1927.59	-0.446242	0.241792	171.701	5.19589e-38	1.20429e-35	yes
PRUPE_5G163800	1270.8	-1.51732	0.160675	171.422	5.97385e-38	1.36772e-35	yes
PRUPE_7G089000	550.284	2.51064	0.378703	171.38	6.09897e-38	1.37954e-35	yes
PRUPE_5G076300	461.293	0.264484	0.216282	171.071	7.11721e-38	1.5907e-35	yes
PRUPE_1G421800	130.52	-1.99068	0.207963	170.156	1.12486e-37	2.48449e-35	yes
PRUPE_1G242300	205.705	1.57993	0.363883	169.788	1.35241e-37	2.95234e-35	yes
PRUPE_4G049600	16040.2	2.38953	0.253706	169.346	1.68654e-37	3.63944e-35	yes
PRUPE_8G238300	719.707	0.848345	0.161586	168.781	2.23681e-37	4.77202e-35	yes
PRUPE_2G005500	140.438	-2.24752	0.238547	167.94	3.40625e-37	7.18528e-35	yes
PRUPE_3G084700	4565.64	9.40769	0.700374	167.669	3.90155e-37	8.13862e-35	yes
PRUPE_2G139400	381.892	3.9563	0.329383	167.636	3.96504e-37	8.18017e-35	yes
PRUPE_4G051700	574.878	-0.530699	0.16057	166.621	6.588e-37	1.34438e-34	yes
PRUPE_4G257600	8690.95	-0.968568	0.0751612	166.089	8.59534e-37	1.73515e-34
PRUPE_1G531400_DAM3	370.758	-1.59638	0.166166	165.731	1.02774e-36	2.05264e-34	yes
PRUPE_6G104300	589.703	2.58415	0.313329	165.368	1.2326e-36	2.43588e-34	yes
PRUPE_1G476500	254.535	1.60514	0.187195	164.768	1.66367e-36	3.24892e-34	yes
PRUPE_6G082200	2166.4	-0.126211	0.155368	164.75	1.67863e-36	3.24892e-34	yes
PRUPE_3G176300	92.5404	0.140754	0.210876	164.684	1.73518e-36	3.3241e-34	yes
PRUPE_1G444000	880.455	0.17314	0.273146	164.103	2.32006e-36	4.39968e-34	yes
PRUPE_1G223600	1239.36	2.40725	0.210168	163.982	2.46509e-36	4.62795e-34	yes
PRUPE_5G051100	619.386	0.608582	0.214253	163.3	3.46691e-36	6.44432e-34	yes
PRUPE_5G163300	73.225	3.64808	0.359842	163.21	3.62495e-36	6.67205e-34	yes
PRUPE_4G257500	335.513	1.75775	0.268464	162.797	4.45658e-36	8.1231e-34	yes
PRUPE_6G088400	69.8114	0.655327	0.2038	162.751	4.56197e-36	8.23524e-34	yes
PRUPE_3G040900	122.289	-0.255905	0.196984	162.307	5.69468e-36	1.01821e-33	yes
PRUPE_4G021100	8057.85	-2.37575	0.180435	162.026	6.55403e-36	1.16081e-33	yes
PRUPE_1G559400	326.736	2.03177	0.157271	161.961	6.76942e-36	1.18775e-33	yes
PRUPE_8G169700	531.386	0.519742	0.138268	161.39	9.00676e-36	1.56567e-33	yes
PRUPE_3G021100	2297.41	2.85388	0.416909	161.139	1.02095e-35	1.75846e-33	yes
PRUPE_6G075900	25.8742	4.40538	0.418188	161.003	1.0933e-35	1.86596e-33	yes
PRUPE_7G248300	23.8055	2.67695	0.332712	160.833	1.19004e-35	2.01278e-33	yes
PRUPE_3G258300	192.264	0.372681	0.149762	158.372	4.07404e-35	6.79337e-33	yes
PRUPE_I001000	124.79	0.97438	0.257423	158.364	4.0889e-35	6.79337e-33	yes
PRUPE_2G139000	879.939	3.30711	0.374908	157.974	4.96987e-35	8.18459e-33	yes
PRUPE_1G191100	146.986	1.93522	0.16719	157.778	5.48331e-35	8.95162e-33	yes
PRUPE_6G303600	5744.83	-0.286727	0.183559	157.662	5.80963e-35	9.40258e-33	yes
PRUPE_4G080700	1043.12	-2.38236	0.276965	156.989	8.13265e-35	1.30498e-32	yes
PRUPE_1G020100	43.3998	1.88301	0.298257	156.93	8.37732e-35	1.33285e-32	yes
PRUPE_8G257200	867.462	2.10817	0.204518	156.232	1.18735e-34	1.87322e-32	yes
PRUPE_1G387000	85.255	2.9922	0.33058	155.939	1.37516e-34	2.15145e-32	yes
PRUPE_1G586000	310.111	0.462961	0.238272	155.684	1.56227e-34	2.42397e-32	yes
PRUPE_2G225900	399.929	3.12887	0.233233	155.211	1.97835e-34	3.04439e-32	yes
PRUPE_4G194100	374.81	-2.76387	0.285873	153.771	4.06525e-34	6.20496e-32	yes
PRUPE_1G142300	65.309	2.09625	0.243191	152.664	7.0686e-34	1.07021e-31	yes
PRUPE_6G280500	979.231	-0.114612	0.108794	152.42	7.98845e-34	1.1998e-31	yes
PRUPE_1G245400	509.854	-0.534151	0.268503	152.372	8.18268e-34	1.21922e-31	yes
PRUPE_6G248700	82.4131	0.0957212	0.270831	150.351	2.2472e-33	3.32196e-31	yes
PRUPE_3G306100	4150.4	-1.35604	0.110031	150.294	2.31282e-33	3.39226e-31	yes
PRUPE_4G181300	690.409	0.109672	0.362	150.13	2.51042e-33	3.65354e-31	yes
PRUPE_4G259800	179.189	0.46919	0.251033	150.108	2.5378e-33	3.66497e-31	yes
PRUPE_8G254100	108.72	-0.136693	0.212231	149.923	2.78332e-33	3.98886e-31	yes
PRUPE_8G098700	1739.98	-4.641	0.408316	149.846	2.89371e-33	4.11564e-31	yes
PRUPE_3G244700	27753.8	1.62854	0.20396	149.527	3.39322e-33	4.78979e-31	yes
PRUPE_1G470500	234.534	2.89625	0.379279	149.214	3.96878e-33	5.51926e-31	yes
PRUPE_4G035300	238.949	1.95965	0.224885	149.218	3.96102e-33	5.51926e-31	yes
PRUPE_5G159900	81.4365	3.24696	0.290882	148.853	4.75256e-33	6.56064e-31	yes
PRUPE_4G120500	1136.8	0.423219	0.111797	148.553	5.52192e-33	7.56704e-31	yes
PRUPE_4G071000	329.727	-2.11059	0.242172	148.169	6.69109e-33	9.10279e-31	yes
PRUPE_4G062200	960.542	1.32232	0.132002	147.74	8.29026e-33	1.11972e-30	yes
PRUPE_7G198000	90.1269	-1.02829	0.212703	147.498	9.36104e-33	1.25531e-30	yes
PRUPE_8G198300	95.1222	3.04959	0.300837	147.064	1.16296e-32	1.54847e-30	yes
PRUPE_4G006400	236.537	1.04423	0.169162	146.913	1.25355e-32	1.65733e-30	yes
PRUPE_6G314600	1547.51	1.67414	0.236241	146.823	1.31154e-32	1.72188e-30	yes
PRUPE_2G131900	539.573	0.0204811	0.215502	146.751	1.35942e-32	1.77235e-30	yes
PRUPE_6G192200	569.119	1.10095	0.177105	145.243	2.88952e-32	3.74123e-30	yes
PRUPE_4G152800	263.75	-0.0215704	0.263651	144.728	3.73843e-32	4.80721e-30	yes
PRUPE_7G261900	280.16	0.617757	0.141708	144.593	4.00045e-32	5.10914e-30	yes
PRUPE_6G067100	1746.81	1.38507	0.145571	143.452	7.07691e-32	8.97715e-30	yes
PRUPE_4G245500	1568.83	3.77483	0.278181	143.308	7.6027e-32	9.5794e-30	yes
PRUPE_8G147700	36.0936	1.94279	0.273514	142.28	1.27111e-31	1.59092e-29	yes
PRUPE_3G228000	85.9137	2.05819	0.260766	142.264	1.28169e-31	1.59354e-29	yes
PRUPE_7G175000	200.869	1.99238	0.244212	142.007	1.4574e-31	1.80008e-29	yes
PRUPE_6G210900	777.679	-1.93504	0.160345	141.99	1.46991e-31	1.80367e-29	yes
PRUPE_6G236700	670.248	-0.456697	0.148903	141.651	1.74113e-31	2.1226e-29	yes
PRUPE_4G074000	263.134	0.0958134	0.202908	141.506	1.87185e-31	2.26723e-29	yes
PRUPE_6G070800	485.823	2.0918	0.171198	141.348	2.02601e-31	2.43822e-29	yes
PRUPE_2G110400	328.802	0.382365	0.29874	140.543	3.02985e-31	3.62308e-29	yes
PRUPE_2G326500	48.6824	4.43311	0.445904	140.092	3.79627e-31	4.51084e-29	yes
PRUPE_1G091400	72.1046	-0.395927	0.315962	139.998	3.98033e-31	4.6998e-29	yes
PRUPE_6G072800	700.549	-1.01995	0.15372	139.951	4.07403e-31	4.78037e-29	yes
PRUPE_1G018900	734.976	-0.331587	0.240511	139.845	4.29674e-31	5.01037e-29	yes
PRUPE_1G028800	3389.5	-4.33332	0.353185	139.78	4.43786e-31	5.14299e-29	yes
PRUPE_7G164100	647.427	1.78974	0.150813	139.475	5.16762e-31	5.95196e-29	yes
PRUPE_1G288000	240.026	-2.28508	0.216329	139.424	5.30135e-31	6.06875e-29	yes
PRUPE_1G387100	39.6839	3.42874	0.41073	139.246	5.7957e-31	6.59445e-29	yes
PRUPE_7G128000	549.105	-1.75939	0.275579	139.203	5.92165e-31	6.69718e-29	yes
PRUPE_7G107700	315.807	-2.51573	0.263419	139.041	6.4216e-31	7.21911e-29	yes
PRUPE_1G142700	744.203	-0.511649	0.200272	138.88	6.95798e-31	7.77554e-29	yes
PRUPE_2G199400	521.475	-3.68692	0.293631	138.43	8.71364e-31	9.67988e-29	yes
PRUPE_3G012200	2245.59	2.57334	0.2044	138.207	9.74335e-31	1.07601e-28	yes
PRUPE_4G150500	189.486	2.22376	0.198413	137.889	1.14224e-30	1.25406e-28	yes
PRUPE_3G241700	105.789	0.949668	0.217603	137.672	1.27296e-30	1.38945e-28	yes
PRUPE_7G220100	1404.43	-0.280038	0.142801	137.564	1.3439e-30	1.45841e-28	yes
PRUPE_4G014900	141.813	5.21325	0.524168	137.371	1.48034e-30	1.59724e-28	yes
PRUPE_1G257000	11.7893	4.35387	0.578307	135.891	3.1021e-30	3.32793e-28	yes
PRUPE_5G091500	215.028	0.420905	0.195291	135.569	3.64415e-30	3.88724e-28	yes
PRUPE_1G220700	55.9342	3.45209	0.337	135.418	3.92956e-30	4.13404e-28	yes
PRUPE_1G311500	500.45	-0.7721	0.170547	135.43	3.90659e-30	4.13404e-28	yes
PRUPE_8G150600	99.4034	0.815036	0.272446	135.412	3.94158e-30	4.13404e-28	yes
PRUPE_3G285200	138.176	-0.277845	0.266622	134.967	4.92376e-30	5.13548e-28	yes
PRUPE_3G003300	295.287	0.787815	0.171112	134.658	5.74519e-30	5.9359e-28	yes
PRUPE_6G098100	43.3151	1.97924	0.23585	134.655	5.75441e-30	5.9359e-28	yes
PRUPE_2G246400	399.953	1.48605	0.141719	134.112	7.55011e-30	7.74567e-28	yes
PRUPE_7G262100	907.875	0.14321	0.227584	134.027	7.87788e-30	8.03801e-28	yes
PRUPE_4G193000	170.535	1.35427	0.235721	133.793	8.85598e-30	8.98715e-28	yes
PRUPE_1G113100	277.371	2.85255	0.234237	132.338	1.83304e-29	1.85019e-27	yes
PRUPE_6G042000	602.93	1.05798	0.189967	132.319	1.85044e-29	1.85776e-27	yes
PRUPE_1G441600	192.285	1.48744	0.277913	132.013	2.15637e-29	2.15338e-27	yes
PRUPE_8G109700	3559.35	-0.337522	0.243291	131.655	2.57923e-29	2.56203e-27	yes
PRUPE_1G546200	24.7934	1.0019	0.340049	131.388	2.94707e-29	2.91201e-27	yes
PRUPE_5G116200	102.921	1.12308	0.250748	130.791	3.97264e-29	3.90483e-27	yes
PRUPE_7G267900	762.536	2.00053	0.211947	130.648	4.26729e-29	4.17261e-27	yes
PRUPE_3G012400	2226.87	2.71694	0.220439	130.447	4.718e-29	4.58941e-27	yes
PRUPE_2G260600	132.079	-1.36912	0.245963	130.347	4.9601e-29	4.80005e-27	yes
PRUPE_6G354200	1006.13	-2.36058	0.221019	130.138	5.50595e-29	5.30096e-27	yes
PRUPE_8G112400	77.8653	3.53618	0.40053	129.983	5.95085e-29	5.70006e-27	yes
PRUPE_2G037200	149.86	2.26991	0.195471	129.551	7.38433e-29	7.03723e-27	yes
PRUPE_2G030800	309.902	2.28026	0.287139	129.329	8.25413e-29	7.82641e-27	yes
PRUPE_1G048300	366.601	0.0991267	0.119371	128.74	1.10792e-28	1.04523e-26	yes
PRUPE_1G513500	440.833	-0.00185837	0.293447	128.655	1.15609e-28	1.08522e-26	yes
PRUPE_1G131800	244.314	0.200135	0.161026	128.393	1.31739e-28	1.23048e-26	yes
PRUPE_2G245400	199.222	0.519021	0.169591	128.335	1.35629e-28	1.26055e-26	yes
PRUPE_5G181300	595.934	-0.486578	0.195122	127.708	1.85622e-28	1.71669e-26	yes
PRUPE_4G200000	224.045	-2.73387	0.25647	127.373	2.19417e-28	2.01928e-26	yes
PRUPE_1G249700	120.409	0.172897	0.217913	127.325	2.24794e-28	2.05867e-26	yes
PRUPE_1G576900	228.777	2.17861	0.207874	127.293	2.28411e-28	2.08164e-26	yes
PRUPE_1G327500	542.441	-1.29393	0.232487	127.071	2.55178e-28	2.31435e-26	yes
PRUPE_1G425300	302.241	4.82336	0.477211	126.954	2.70538e-28	2.43018e-26	yes
PRUPE_5G033300	69.4686	2.41503	0.261291	126.961	2.69651e-28	2.43018e-26	yes
PRUPE_6G092900	2280.2	-0.391271	0.131952	126.893	2.78999e-28	2.48243e-26	yes
PRUPE_8G070100	1339.65	-0.0976636	0.143087	126.895	2.78702e-28	2.48243e-26	yes
PRUPE_7G054600	55.4984	5.2211	0.552402	126.881	2.80675e-28	2.48556e-26	yes
PRUPE_7G095300	140.333	3.55552	0.390981	126.35	3.66007e-28	3.22602e-26	yes
PRUPE_1G446400	118.071	-1.66124	0.242269	126.313	3.72778e-28	3.27035e-26	yes
PRUPE_5G164100	3497.53	1.6215	0.175448	126.119	4.10762e-28	3.58681e-26	yes
PRUPE_4G216100	504.886	-0.0467229	0.196749	126.109	4.12884e-28	3.58865e-26	yes
PRUPE_1G489400	2298.15	2.25339	0.213522	126.07	4.2088e-28	3.64129e-26	yes
PRUPE_1G216700	311.2	1.44111	0.24782	125.489	5.62747e-28	4.84633e-26	yes
PRUPE_1G218900	1750.08	0.304236	0.249977	124.886	7.60998e-28	6.52374e-26	yes
PRUPE_7G165900	583.084	-1.40916	0.242352	124.874	7.65537e-28	6.53281e-26	yes
PRUPE_8G121700	134.352	0.432618	0.258452	124.329	1.00507e-27	8.53813e-26	yes
PRUPE_7G114500	619.497	-1.08832	0.113806	124.088	1.134e-27	9.58999e-26	yes
PRUPE_3G189300	26.9216	3.51366	0.35303	123.676	1.39318e-27	1.17289e-25	yes
PRUPE_5G163200	17.8969	2.94288	0.414677	123.604	1.44478e-27	1.21091e-25	yes
PRUPE_5G073500	84.6872	4.75752	0.493141	123.29	1.68981e-27	1.40998e-25	yes
PRUPE_1G470600	38.5857	5.03448	0.45589	122.869	2.08612e-27	1.73296e-25	yes
PRUPE_2G006000	97.7229	1.89278	0.396934	122.686	2.28592e-27	1.88821e-25	yes
PRUPE_3G244600	33.9175	1.21916	0.402861	122.68	2.29313e-27	1.88821e-25	yes
PRUPE_5G090600	151.846	-3.10598	0.425931	122.053	3.13784e-27	2.57248e-25	yes
PRUPE_5G178400	1126.36	1.96137	0.233558	121.993	3.23316e-27	2.6391e-25	yes
PRUPE_7G066300	538.827	0.770133	0.163948	121.833	3.50262e-27	2.84668e-25	yes
PRUPE_5G208200	9000.95	-0.628128	0.179337	121.544	4.04672e-27	3.26077e-25	yes
PRUPE_8G172000	216.346	-0.779799	0.209038	121.544	4.04687e-27	3.26077e-25	yes
PRUPE_4G249900	295.268	-1.81959	0.16769	121.463	4.21432e-27	3.38118e-25	yes
PRUPE_1G580200	573.182	1.10192	0.281773	121.414	4.31816e-27	3.44975e-25	yes
PRUPE_6G100500	191.86	0.589222	0.17466	121.285	4.60488e-27	3.66322e-25	yes
PRUPE_2G164900	425.504	-0.124125	0.311286	121.267	4.64639e-27	3.68065e-25	yes
PRUPE_3G235100	84.7017	0.779212	0.22208	121.14	4.95303e-27	3.90706e-25	yes
PRUPE_7G135000	111.577	1.29125	0.288251	120.878	5.64493e-27	4.43422e-25	yes
PRUPE_2G272500	169.765	0.931939	0.277055	120.634	6.37861e-27	4.98967e-25	yes
PRUPE_8G131500	880.687	0.592199	0.207347	120.23	7.80462e-27	6.07983e-25	yes
PRUPE_7G079100	112.434	-2.25798	0.231994	120.061	8.49406e-27	6.58956e-25	yes
PRUPE_1G139900	66.3174	2.26849	0.253719	119.734	1.00032e-26	7.7284e-25	yes
PRUPE_6G138400	106.868	1.67354	0.218739	119.11	1.36634e-26	1.0513e-24	yes
PRUPE_3G012600	1590.94	2.62083	0.224412	119.064	1.39803e-26	1.07129e-24	yes
PRUPE_2G310800	714.681	0.527541	0.117295	119.006	1.43959e-26	1.09865e-24	yes
PRUPE_2G315500	1117.2	0.400936	0.135961	118.632	1.73574e-26	1.3193e-24	yes
PRUPE_4G065700	34.8818	-3.53816	0.39981	118.51	1.84452e-26	1.39633e-24	yes
PRUPE_8G082100	303.169	2.53582	0.300767	118.083	2.28321e-26	1.72149e-24	yes
PRUPE_1G475300	100.885	2.00967	0.215945	117.993	2.38876e-26	1.79386e-24	yes
PRUPE_4G248300	94.0138	-2.86552	0.296353	117.245	3.47266e-26	2.59744e-24	yes
PRUPE_8G121100	141.544	2.56517	0.322664	117.046	3.83498e-26	2.85706e-24	yes
PRUPE_4G251200	161.19	3.14146	0.354606	116.846	4.23825e-26	3.14501e-24	yes
PRUPE_1G568900	111.661	2.61262	0.231371	116.726	4.50111e-26	3.32692e-24	yes
PRUPE_6G295100	103.332	-2.46417	0.313902	116.544	4.9287e-26	3.62868e-24	yes
PRUPE_3G015000	1749.14	-0.282644	0.101039	116.51	5.01441e-26	3.67737e-24	yes
PRUPE_2G240900	336.033	0.0317181	0.131739	116.428	5.22445e-26	3.81649e-24	yes
PRUPE_1G278200	24.7173	-4.00801	0.470997	116.309	5.54375e-26	4.03404e-24	yes
PRUPE_3G127600	192.981	-2.17685	0.216585	116.157	5.98251e-26	4.33651e-24	yes
PRUPE_6G227800	47.297	-2.47828	0.309434	115.886	6.84818e-26	4.94491e-24	yes
PRUPE_5G089800	95.1654	-2.43459	0.254792	115.401	8.73083e-26	6.28017e-24	yes
PRUPE_7G200300	240.673	3.60018	0.411249	115.381	8.81698e-26	6.31794e-24	yes
PRUPE_1G430900	84.5477	0.328866	0.212354	115.173	9.78413e-26	6.98431e-24	yes
PRUPE_1G451100	248.517	-1.3409	0.168994	115.131	9.99191e-26	7.10561e-24	yes
PRUPE_1G104900	8332.82	0.229432	0.337282	114.958	1.08939e-25	7.7178e-24	yes
PRUPE_4G269300	101.423	2.16371	0.245821	114.891	1.12671e-25	7.95222e-24	yes
PRUPE_3G052300	1008.43	-1.28157	0.140605	114.766	1.19919e-25	8.43203e-24	yes
PRUPE_6G251400	139.614	-1.37688	0.230806	114.716	1.22974e-25	8.61463e-24	yes
PRUPE_5G054500	1012.56	-0.461499	0.148608	114.405	1.43608e-25	1.00227e-23	yes
PRUPE_2G222600	77.1345	1.69289	0.208019	114.315	1.50257e-25	1.04478e-23	yes
PRUPE_8G044100	97.73	1.49874	0.185218	114.212	1.58201e-25	1.09596e-23	yes
PRUPE_1G205400	287.312	3.65064	0.311024	113.927	1.82432e-25	1.25919e-23	yes
PRUPE_7G178000	288.345	-0.875389	0.174501	113.912	1.83795e-25	1.26394e-23	yes
PRUPE_4G166400	867.672	0.461097	0.162288	113.708	2.03505e-25	1.39438e-23	yes
PRUPE_1G021600	370.779	4.92932	0.449272	113.567	2.18408e-25	1.49105e-23	yes
PRUPE_3G061100	24.5075	5.03323	0.579814	113.473	2.28895e-25	1.55699e-23	yes
PRUPE_8G208900	1885.58	0.155797	0.0822163	113.433	2.33534e-25	1.5828e-23
PRUPE_3G012800	2154.73	2.71982	0.236912	113.043	2.83802e-25	1.91658e-23	yes
PRUPE_5G090300	48.5281	-4.70417	0.508563	112.983	2.92402e-25	1.96758e-23	yes
PRUPE_4G250700	938.611	1.04362	0.235053	112.97	2.94303e-25	1.9733e-23	yes
PRUPE_2G317500	375.189	0.518148	0.261228	112.877	3.08399e-25	2.06046e-23	yes
PRUPE_3G309400	342.123	-1.80806	0.180189	112.167	4.39769e-25	2.92774e-23	yes
PRUPE_2G296300	146.257	-4.19067	0.455736	112.072	4.61273e-25	3.06005e-23	yes
PRUPE_2G223700	260.854	-1.92157	0.212402	111.852	5.14743e-25	3.40103e-23	yes
PRUPE_4G025600	130.567	3.03647	0.288423	111.846	5.16296e-25	3.40103e-23	yes
PRUPE_3G125500	17.317	2.77231	0.40733	111.767	5.37099e-25	3.5257e-23	yes
PRUPE_2G202500	61.3846	0.69377	0.276718	111.604	5.827e-25	3.81171e-23	yes
PRUPE_2G230700	208.02	-0.0655619	0.159108	111.439	6.32735e-25	4.12464e-23	yes
PRUPE_3G017600	203.029	0.56704	0.287087	110.873	8.398e-25	5.4555e-23	yes
PRUPE_3G307800	1165.37	2.8215	0.262195	110.833	8.56858e-25	5.54712e-23	yes
PRUPE_4G243400	212.387	0.41522	0.177439	110.812	8.65943e-25	5.58667e-23	yes
PRUPE_1G348000	236.091	-1.4967	0.170909	110.679	9.25526e-25	5.95062e-23	yes
PRUPE_6G008400	30.3439	2.36673	0.332329	110.624	9.51212e-25	6.0949e-23	yes
PRUPE_6G317600	472.689	-0.607608	0.161277	109.928	1.34743e-24	8.6043e-23	yes
PRUPE_5G166600	390.773	-0.579258	0.203172	109.793	1.44107e-24	9.17107e-23	yes
PRUPE_6G065700	187.464	-0.372224	0.207585	109.643	1.55323e-24	9.85147e-23	yes
PRUPE_1G155500	53.3974	3.15849	0.348981	109.538	1.63765e-24	1.03519e-22	yes
PRUPE_2G079900	35.3404	2.81944	0.288246	109.294	1.84989e-24	1.16543e-22	yes
PRUPE_4G201000	235.544	0.0470905	0.169849	109.272	1.87049e-24	1.17056e-22	yes
PRUPE_8G034100	1134.11	-1.04367	0.24229	109.277	1.86543e-24	1.17056e-22	yes
PRUPE_1G371300	86.233	2.17165	0.220278	109.147	1.99123e-24	1.24197e-22	yes
PRUPE_1G412900	138.78	0.360369	0.194141	109.135	2.00249e-24	1.24486e-22	yes
PRUPE_5G078500	88.1452	-0.672397	0.266562	108.792	2.37791e-24	1.47336e-22	yes
PRUPE_5G125700	475.983	0.0393949	0.238343	108.628	2.5802e-24	1.59344e-22	yes
PRUPE_8G183700	359.325	0.287123	0.118987	108.502	2.74824e-24	1.69165e-22	yes
PRUPE_2G200100	79.483	-2.3489	0.238282	108.054	3.43907e-24	2.10997e-22	yes
PRUPE_1G497700	74.2194	4.588	0.496766	107.777	3.94846e-24	2.41461e-22	yes
PRUPE_8G252700	358.036	1.74013	0.270272	107.688	4.12996e-24	2.5174e-22	yes
PRUPE_2G097200	31.2229	2.52441	0.288604	107.638	4.23376e-24	2.57232e-22	yes
PRUPE_2G191100	87.375	-2.6006	0.31767	107.495	4.54804e-24	2.75435e-22	yes
PRUPE_1G171000	1772.23	-0.440134	0.104775	107.432	4.69266e-24	2.8328e-22	yes
PRUPE_1G052300	255.623	-0.473845	0.157214	107.255	5.12692e-24	3.08503e-22	yes
PRUPE_4G019200	839.018	0.0157934	0.248962	107.176	5.33313e-24	3.19886e-22	yes
PRUPE_1G205600	341.648	3.57012	0.313765	106.976	5.89563e-24	3.52499e-22	yes
PRUPE_2G117100	895.368	0.0724251	0.10096	106.45	7.66778e-24	4.57e-22
PRUPE_5G174600	181.905	-0.0866223	0.175157	106.27	8.39056e-24	4.98495e-22	yes
PRUPE_3G179400	1032.98	0.137111	0.184872	106.177	8.79006e-24	5.20582e-22	yes
PRUPE_6G118800	590.505	0.71334	0.212217	106.13	8.99724e-24	5.31176e-22	yes
PRUPE_4G204600	257.55	-1.44324	0.165688	106.119	9.046e-24	5.32381e-22	yes
PRUPE_3G070700	87.362	0.735797	0.225268	106.079	9.2301e-24	5.39832e-22	yes
PRUPE_6G114800	338.4	2.11482	0.233386	106.084	9.2062e-24	5.39832e-22	yes
PRUPE_5G216200	107.78	1.59558	0.222848	106.011	9.54818e-24	5.56701e-22	yes
PRUPE_1G545900	282.74	-0.173408	0.209077	105.991	9.64516e-24	5.60614e-22	yes
PRUPE_8G130300	340.716	-0.612585	0.248916	105.909	1.0051e-23	5.82402e-22	yes
PRUPE_1G011500	683.909	1.11075	0.21705	105.798	1.06233e-23	6.1367e-22	yes
PRUPE_8G098600	9717.41	-4.75104	0.426042	105.786	1.06854e-23	6.1536e-22	yes
PRUPE_4G030300	45.2917	-3.41806	0.542174	105.367	1.3178e-23	7.56588e-22	yes
PRUPE_7G183700	230.267	0.309917	0.140493	105.248	1.39854e-23	8.00496e-22	yes
PRUPE_6G076100	175.403	1.53552	0.241096	105.24	1.40427e-23	8.0133e-22	yes
PRUPE_1G259100	517.699	-1.04837	0.207079	104.98	1.5995e-23	9.09973e-22	yes
PRUPE_8G254800	53.3351	-1.63758	0.270905	104.951	1.62217e-23	9.20081e-22	yes
PRUPE_1G409800	280.053	-3.67822	0.449711	104.816	1.73548e-23	9.81382e-22	yes
PRUPE_8G016000	282.322	1.48287	0.233446	104.809	1.74202e-23	9.8212e-22	yes
PRUPE_I000900	57.326	1.15904	0.279463	104.754	1.79025e-23	1.00629e-21	yes
PRUPE_2G211800	502.408	-0.394968	0.140835	104.67	1.86727e-23	1.04645e-21	yes
PRUPE_1G028400	942.918	-2.83149	0.263617	104.641	1.89404e-23	1.05829e-21	yes
PRUPE_8G099700	1072.45	-2.70819	0.273657	104.5	2.0326e-23	1.13235e-21	yes
PRUPE_1G275000	348.662	0.309389	0.154461	104.411	2.12521e-23	1.18044e-21	yes
PRUPE_1G310300	84.0674	1.97158	0.280319	104.351	2.1898e-23	1.21272e-21	yes
PRUPE_1G576300	136.704	-0.0342627	0.175456	104.213	2.34663e-23	1.29576e-21	yes
PRUPE_2G151200	862.285	-1.55214	0.185115	104.19	2.37367e-23	1.30684e-21	yes
PRUPE_8G115100	46.1603	-2.64653	0.31952	103.99	2.62308e-23	1.43993e-21	yes
PRUPE_1G251200	111.12	0.857417	0.249235	103.93	2.70321e-23	1.47959e-21	yes
PRUPE_3G168800	506.479	-0.136493	0.222858	103.639	3.12712e-23	1.70664e-21	yes
PRUPE_1G189900	92.1654	0.962095	0.240778	103.51	3.33541e-23	1.81504e-21	yes
PRUPE_3G069200	32.255	2.31649	0.351905	102.768	4.83212e-23	2.62191e-21	yes
PRUPE_3G172400	357.7	1.62953	0.156843	102.759	4.85491e-23	2.62669e-21	yes
PRUPE_8G193500	1065.51	-1.96355	0.213632	102.658	5.10598e-23	2.75459e-21	yes
PRUPE_8G215400	357.277	-1.83222	0.178253	102.577	5.31755e-23	2.8605e-21	yes
PRUPE_8G248600	156.062	1.11043	0.150748	102.549	5.39304e-23	2.89283e-21	yes
PRUPE_3G291100	482.678	0.519302	0.164578	102.325	6.03024e-23	3.22541e-21	yes
PRUPE_6G287600	460.665	-1.98003	0.193183	102.158	6.55695e-23	3.49716e-21	yes
PRUPE_7G076600	25.0157	1.85673	0.322299	101.679	8.32934e-23	4.42989e-21	yes
PRUPE_6G145900	35.1121	2.94851	0.358605	101.417	9.49602e-23	5.03611e-21	yes
PRUPE_1G302500	126.991	-2.08063	0.214355	101.238	1.03885e-22	5.47994e-21	yes
PRUPE_8G237800	70.5867	-2.39735	0.332712	101.237	1.03913e-22	5.47994e-21	yes
PRUPE_4G041500	4971.93	-3.19776	0.29949	100.915	1.22067e-22	6.41928e-21	yes
PRUPE_2G200500	123.159	0.707301	0.19028	100.819	1.28059e-22	6.7156e-21	yes
PRUPE_6G116700	546.778	-0.98518	0.213797	100.751	1.32471e-22	6.92762e-21	yes
PRUPE_5G078900	580.125	-0.0401045	0.140328	100.187	1.75658e-22	9.16054e-21	yes
PRUPE_5G130600	71.2311	1.83145	0.274072	100.061	1.87115e-22	9.731e-21	yes
PRUPE_7G229100	438.799	1.98361	0.190557	100.051	1.88045e-22	9.75234e-21	yes
PRUPE_5G244300	139.301	1.27959	0.234942	99.9196	2.00785e-22	1.03844e-20	yes
PRUPE_I005500	472.704	0.240936	0.252189	99.774	2.15953e-22	1.11382e-20	yes
PRUPE_4G038100	212.954	-0.248895	0.265552	99.7528	2.18253e-22	1.1226e-20	yes
PRUPE_2G290100	726.038	-0.784498	0.153662	99.343	2.67883e-22	1.37411e-20	yes
PRUPE_7G068300	42.5214	-3.52154	0.408799	99.1609	2.9342e-22	1.501e-20	yes
PRUPE_1G507700	97.9525	2.3494	0.28821	99.1281	2.98273e-22	1.51806e-20	yes
PRUPE_7G191100	40.3018	-2.47868	0.277041	99.1274	2.98371e-22	1.51806e-20	yes
PRUPE_2G319000	228.927	0.464383	0.231738	99.0282	3.13551e-22	1.59097e-20	yes
PRUPE_2G182900	152.254	-1.58599	0.196378	98.9002	3.34263e-22	1.6915e-20	yes
PRUPE_6G003200	2018.93	-0.796435	0.12365	98.8622	3.40681e-22	1.71934e-20	yes
PRUPE_1G527900	73.4846	1.28583	0.250705	98.7853	3.5404e-22	1.78197e-20	yes
PRUPE_6G230400	3011.39	0.480175	0.151465	98.767	3.57295e-22	1.79354e-20	yes
PRUPE_1G210300	1352.47	-0.228163	0.179955	98.4904	4.10287e-22	2.05406e-20	yes
PRUPE_3G039700	1039.67	-0.265231	0.198178	98.4399	4.20763e-22	2.1009e-20	yes
PRUPE_5G073000	2443.41	2.58965	0.354803	98.3221	4.46305e-22	2.22253e-20	yes
PRUPE_6G355700	32.3778	3.7135	0.451766	98.281	4.55564e-22	2.26264e-20	yes
PRUPE_6G141100	1286.01	3.88775	0.468865	97.7505	5.93951e-22	2.94217e-20	yes
PRUPE_5G220400	154.117	1.97787	0.228092	97.6512	6.24167e-22	3.08371e-20	yes
PRUPE_6G144200	31.0896	1.09179	0.50856	97.6206	6.33812e-22	3.12315e-20	yes
PRUPE_6G336000	453.754	1.66689	0.245066	97.4559	6.88206e-22	3.3823e-20	yes
PRUPE_5G170800	701.323	0.991487	0.209079	97.3264	7.34251e-22	3.59917e-20	yes
PRUPE_1G168300	135.361	5.81312	0.673125	97.1733	7.92676e-22	3.86951e-20	yes
PRUPE_1G328000	105.626	-1.14509	0.259428	97.1711	7.93524e-22	3.86951e-20	yes
PRUPE_5G131700	25.3092	1.63937	0.344082	97.1511	8.01505e-22	3.89831e-20	yes
PRUPE_1G020000	87.1212	2.4886	0.325196	97.1179	8.14912e-22	3.94928e-20	yes
PRUPE_6G182200	1088.78	0.410134	0.288629	97.1148	8.16193e-22	3.94928e-20	yes
PRUPE_6G038700	395.906	0.0694327	0.132246	97.0197	8.55943e-22	4.13097e-20	yes
PRUPE_6G024100	15.3979	5.5202	0.659988	96.9482	8.8709e-22	4.27032e-20	yes
PRUPE_4G053500	740.272	-3.22645	0.399824	96.8653	9.24619e-22	4.43959e-20	yes
PRUPE_1G531300_DAM2	20.2999	-1.82407	0.210507	171.762	1.14293e-21	4.99008e-20	yes
PRUPE_5G093100	593.372	0.175449	0.294849	96.6149	1.04794e-21	5.01888e-20	yes
PRUPE_1G386800	45.22	3.37929	0.413941	96.5474	1.08392e-21	5.17799e-20	yes
PRUPE_1G507500	470.949	0.517678	0.231728	96.505	1.10714e-21	5.2755e-20	yes
PRUPE_6G209000	22.0352	3.86206	0.509788	96.4322	1.14816e-21	5.45712e-20	yes
PRUPE_6G208200	116.4	-0.807888	0.16785	96.3809	1.17802e-21	5.58489e-20	yes
PRUPE_3G103200	67.9661	-3.23669	0.443858	96.2443	1.26126e-21	5.96446e-20	yes
PRUPE_2G223600	73.138	-1.49604	0.268419	96.0789	1.37003e-21	6.46253e-20	yes
PRUPE_4G021900	338.82	2.43715	0.362151	95.9603	1.45375e-21	6.84027e-20	yes
PRUPE_1G021300	219.1	0.1717	0.179621	95.8913	1.50479e-21	7.06272e-20	yes
PRUPE_8G111400	52.1251	1.97668	0.267082	95.8818	1.51194e-21	7.07857e-20	yes
PRUPE_2G213000	143.212	-1.06959	0.18087	95.7867	1.58559e-21	7.40492e-20	yes
PRUPE_1G183600	230.094	-2.58799	0.271995	95.7484	1.61625e-21	7.52938e-20	yes
PRUPE_1G355500	412.651	0.25804	0.156859	95.7326	1.62903e-21	7.57016e-20	yes
PRUPE_7G038200	135.424	-1.51249	0.294832	95.6199	1.72344e-21	7.9891e-20	yes
PRUPE_5G164000	425.784	1.36499	0.17719	95.5879	1.75125e-21	8.09802e-20	yes
PRUPE_7G218600	38.7801	2.51798	0.330639	95.552	1.78301e-21	8.22465e-20	yes
PRUPE_6G216100	153.415	0.434003	0.194138	95.4505	1.87577e-21	8.63128e-20	yes
PRUPE_7G097600	227.106	-0.199091	0.212235	95.3945	1.92909e-21	8.85495e-20	yes
PRUPE_1G252800	126.928	0.591276	0.28738	95.3744	1.94858e-21	8.92261e-20	yes
PRUPE_4G083500	708.053	2.02063	0.220046	95.3217	2.00056e-21	9.13835e-20	yes
PRUPE_3G003800	323.729	-0.594152	0.183196	95.2059	2.11983e-21	9.65964e-20	yes
PRUPE_4G175900	523.872	-0.105498	0.132547	95.0891	2.24734e-21	1.02159e-19	yes
PRUPE_3G156800	81.949	-1.41952	0.199915	95.0325	2.31186e-21	1.04838e-19	yes
PRUPE_5G148500	2235.4	1.81184	0.240825	94.887	2.48626e-21	1.1239e-19	yes
PRUPE_6G118300	910.883	-1.02772	0.13558	94.8837	2.49036e-21	1.1239e-19	yes
PRUPE_5G102600	459.905	-1.82359	0.198106	94.8424	2.54235e-21	1.1446e-19	yes
PRUPE_6G252500	21913.1	0.424518	0.252728	94.8039	2.59172e-21	1.16404e-19	yes
PRUPE_2G194200	81.733	-2.568	0.389391	94.6273	2.83108e-21	1.26851e-19	yes
PRUPE_8G192400	168.229	0.0260624	0.185336	94.6177	2.84469e-21	1.27157e-19	yes
PRUPE_8G131900	191.536	1.37914	0.169197	94.6037	2.86457e-21	1.27742e-19	yes
PRUPE_6G061500	549.696	0.245354	0.155142	94.569	2.91482e-21	1.29675e-19	yes
PRUPE_4G059600	57.3664	0.936426	0.295475	94.5245	2.9803e-21	1.32275e-19	yes
PRUPE_5G093300	323.457	1.44595	0.157583	94.4609	3.07665e-21	1.36229e-19	yes
PRUPE_7G095500	103.496	3.81344	0.499911	94.2006	3.50424e-21	1.54797e-19	yes
PRUPE_1G093600	88.6485	3.86154	0.493763	94.1386	3.61467e-21	1.593e-19	yes
PRUPE_8G006300	187.608	-0.728529	0.217327	94.0747	3.73204e-21	1.64087e-19	yes
PRUPE_7G119100	175.829	-2.36307	0.242491	93.936	3.99995e-21	1.75456e-19	yes
PRUPE_6G004100	1101.74	0.289483	0.167899	93.838	4.20093e-21	1.83842e-19	yes
PRUPE_1G531500_DAM4	361.651	-0.157853	0.216475	93.6688	4.57172e-21	1.99603e-19	yes
PRUPE_3G259000	554.477	-0.077299	0.22584	93.501	4.97173e-21	2.16565e-19	yes
PRUPE_3G038500	210.591	-1.18952	0.201232	93.3023	5.49109e-21	2.38634e-19	yes
PRUPE_2G229500	42.4271	0.621821	0.398125	93.0768	6.14647e-21	2.66499e-19	yes
PRUPE_8G089100	411.535	-0.443365	0.265752	93.0423	6.25361e-21	2.70519e-19	yes
PRUPE_4G020800	184.975	1.50158	0.179857	92.8551	6.8671e-21	2.95695e-19	yes
PRUPE_8G013500	1632.34	-0.421523	0.223956	92.8577	6.85818e-21	2.95695e-19	yes
PRUPE_5G056900	178.96	1.35211	0.162941	92.7156	7.36302e-21	3.16323e-19	yes
PRUPE_3G144800	101.85	1.17412	0.345692	92.4098	8.57948e-21	3.67742e-19	yes
PRUPE_3G049500	307.749	-1.13549	0.136708	92.3865	8.67995e-21	3.71201e-19	yes
PRUPE_7G128500	320.862	2.67539	0.262196	92.2926	9.09739e-21	3.88169e-19	yes
PRUPE_1G415700	14.5552	4.95386	0.642082	92.2444	9.31927e-21	3.96735e-19	yes
PRUPE_3G005600	280.24	0.315001	0.156965	92.1803	9.6226e-21	4.08721e-19	yes
PRUPE_8G083500	255.536	0.386876	0.157413	92.1747	9.64981e-21	4.08951e-19	yes
PRUPE_5G002800	1085.7	0.458176	0.181815	92.0873	1.0081e-20	4.26262e-19	yes
PRUPE_8G210000	867.692	0.604853	0.172013	92.0625	1.02066e-20	4.30604e-19	yes
PRUPE_7G003900	182.656	-1.67156	0.194905	91.8928	1.11102e-20	4.67674e-19	yes
PRUPE_5G186500	20.7907	-0.893122	0.336683	91.8796	1.11841e-20	4.69732e-19	yes
PRUPE_1G512500	131.954	-0.885631	0.214541	91.8434	1.13885e-20	4.77249e-19	yes
PRUPE_5G078700	69.1363	0.509141	0.183245	91.6944	1.22693e-20	5.13015e-19	yes
PRUPE_8G234900	18.8357	3.05429	0.3598	91.6526	1.25283e-20	5.22682e-19	yes
PRUPE_3G158900	3303.45	-1.28678	0.313532	91.5066	1.34774e-20	5.61028e-19	yes
PRUPE_8G216900	46.1622	-2.4346	0.368882	91.4653	1.37583e-20	5.71458e-19	yes
PRUPE_7G157400	354.662	0.683173	0.130708	91.3293	1.47263e-20	6.10313e-19	yes
PRUPE_2G153800	242.291	-1.17862	0.218736	91.1784	1.58806e-20	6.56699e-19	yes
PRUPE_8G231500	265.696	0.0786683	0.160909	91.0249	1.71472e-20	7.07519e-19	yes
PRUPE_8G209200	453.302	0.5736	0.161006	90.9551	1.77564e-20	7.31049e-19	yes
PRUPE_7G237100	1084.68	-0.00761717	0.108726	90.7431	1.97413e-20	8.10992e-19
PRUPE_6G285300	1455.11	-0.764429	0.122964	90.7147	2.00244e-20	8.20827e-19	yes
PRUPE_6G271800	176.673	0.358816	0.13704	90.6965	2.02071e-20	8.26511e-19	yes
PRUPE_6G111400	145.981	-2.55791	0.325144	90.6424	2.07609e-20	8.47314e-19	yes
PRUPE_1G054100	210.68	-0.585467	0.297471	90.555	2.16885e-20	8.83255e-19	yes
PRUPE_4G259900	49.5434	-1.485	0.234238	90.5176	2.20985e-20	8.98003e-19	yes
PRUPE_1G376400	1044.59	0.927029	0.206491	90.4376	2.29999e-20	9.32613e-19	yes
PRUPE_3G133500	168.344	2.00088	0.415356	90.4133	2.32806e-20	9.41961e-19	yes
PRUPE_1G405300	72.3793	1.83408	0.35312	90.324	2.43441e-20	9.82873e-19	yes
PRUPE_5G041300	183.661	1.7301	0.219358	90.1667	2.63363e-20	1.06102e-18	yes
PRUPE_1G021700	341.422	6.14378	0.533858	89.9376	2.95331e-20	1.18727e-18	yes
PRUPE_4G146000	1132.06	-2.69779	0.278123	89.9194	2.98029e-20	1.19556e-18	yes
PRUPE_7G202600	675.018	1.751	0.324096	89.8681	3.05772e-20	1.224e-18	yes
PRUPE_1G043300	260.271	-4.15263	0.4998	89.7181	3.29586e-20	1.31652e-18	yes
PRUPE_3G008900	262.292	-0.414064	0.337893	89.6227	3.45686e-20	1.3779e-18	yes
PRUPE_6G232100	390.807	1.68943	0.230406	89.5768	3.53711e-20	1.4069e-18	yes
PRUPE_4G157600	54.8954	0.953404	0.228854	89.3668	3.9286e-20	1.55931e-18	yes
PRUPE_7G168300	3366.38	1.03331	0.250414	89.32	4.02165e-20	1.59288e-18	yes
PRUPE_1G310900	67.0919	1.44754	0.297543	88.9637	4.80602e-20	1.89954e-18	yes
PRUPE_6G144100	887.241	-2.06069	0.230449	88.9539	4.82943e-20	1.90478e-18	yes
PRUPE_6G032100	806.891	-0.0183176	0.168879	88.9198	4.91263e-20	1.93354e-18	yes
PRUPE_1G405200	77.6332	0.982526	0.282962	88.8985	4.9651e-20	1.9501e-18	yes
PRUPE_4G201400	28.7441	4.96825	0.631445	88.7809	5.26601e-20	2.06397e-18	yes
PRUPE_4G194000	21.2937	-2.37027	0.420532	88.7561	5.33157e-20	2.08531e-18	yes
PRUPE_4G117100	41.3276	-1.63751	0.307246	88.7166	5.43791e-20	2.12248e-18	yes
PRUPE_6G103500	21.5714	-2.78253	0.426324	88.7114	5.45203e-20	2.12358e-18	yes
PRUPE_2G175600	76.2987	-0.178771	0.17162	88.4205	6.30556e-20	2.45094e-18	yes
PRUPE_4G255600	304.583	3.85487	0.441218	88.1712	7.14275e-20	2.77062e-18	yes
PRUPE_2G195300	280.965	-2.64309	0.385717	88.1467	7.23065e-20	2.79893e-18	yes
PRUPE_3G008600	305.507	-0.23608	0.195124	88.0927	7.42859e-20	2.86964e-18	yes
PRUPE_7G147800	351.533	0.812313	0.184679	88.0738	7.4993e-20	2.891e-18	yes
PRUPE_1G019100	281.898	-1.59826	0.172411	88.0542	7.57327e-20	2.91354e-18	yes
PRUPE_4G248200	77.5624	-1.88464	0.277287	87.6452	9.29129e-20	3.56717e-18	yes
PRUPE_6G010200	61.2059	-1.07564	0.263924	87.6332	9.3475e-20	3.57413e-18	yes
PRUPE_6G201800	376.705	1.06249	0.223343	87.6371	9.32944e-20	3.57413e-18	yes
PRUPE_6G035200	1120.91	2.24137	0.340404	87.257	1.12817e-19	4.30494e-18	yes
PRUPE_4G120600	1477.26	-0.812689	0.175423	87.2225	1.14783e-19	4.37106e-18	yes
PRUPE_2G247000	444.949	0.506035	0.0947307	87.2001	1.16074e-19	4.41127e-18
PRUPE_8G214900	610.796	-1.2681	0.256628	87.1786	1.1733e-19	4.45001e-18	yes
PRUPE_1G556100	54.5002	2.12888	0.288477	87.1365	1.19828e-19	4.53559e-18	yes
PRUPE_7G218400	28.9865	1.67997	0.344474	87.0799	1.23265e-19	4.65631e-18	yes
PRUPE_6G210200	336.859	-1.07624	0.188756	87.0469	1.25313e-19	4.72414e-18	yes
PRUPE_4G120400	380.383	1.12882	0.186085	87.0271	1.26565e-19	4.7618e-18	yes
PRUPE_1G061500	115.052	0.397881	0.26086	87.0044	1.2801e-19	4.80653e-18	yes
PRUPE_2G282900	180.512	-0.101236	0.274836	86.9884	1.29034e-19	4.83531e-18	yes
PRUPE_7G237500	1042.98	-2.06124	0.293662	86.9731	1.30027e-19	4.86282e-18	yes
PRUPE_2G271300	177.799	-1.97118	0.224315	86.9321	1.32718e-19	4.95356e-18	yes
PRUPE_1G359300	35.7149	2.17868	0.317852	86.8829	1.36028e-19	5.06704e-18	yes
PRUPE_8G098800	1608.73	-3.39924	0.348275	86.8512	1.382e-19	5.13776e-18	yes
PRUPE_8G123500	89.2841	1.43576	0.214637	86.6887	1.49894e-19	5.56149e-18	yes
PRUPE_2G240700	301.8	-0.372414	0.132271	86.5593	1.59913e-19	5.92151e-18	yes
PRUPE_1G091000	68.0916	3.2262	0.348035	86.5084	1.64035e-19	6.06218e-18	yes
PRUPE_8G237900	178.285	-2.00979	0.242364	86.4967	1.65001e-19	6.08592e-18	yes
PRUPE_5G072800	72.8283	4.04344	0.483144	86.3206	1.8019e-19	6.63311e-18	yes
PRUPE_8G256700	198.104	1.53428	0.177299	86.2411	1.87488e-19	6.88824e-18	yes
PRUPE_1G513200	1033.29	-0.139381	0.219004	85.9705	2.14652e-19	7.87086e-18	yes
PRUPE_1G477000	25.0804	1.88732	0.271716	85.9635	2.15408e-19	7.87375e-18	yes
PRUPE_3G051800	38.3819	3.13354	0.393365	85.962	2.1557e-19	7.87375e-18	yes
PRUPE_6G230900	162.039	-2.86787	0.365418	85.8805	2.24531e-19	8.18514e-18	yes
PRUPE_5G193400	42.8549	1.24258	0.395558	85.7098	2.44541e-19	8.89732e-18	yes
PRUPE_8G135700	310.806	0.947334	0.329347	85.6642	2.50177e-19	9.08475e-18	yes
PRUPE_7G073000	39.4595	2.57947	0.286477	85.5564	2.64039e-19	9.56963e-18	yes
PRUPE_1G575800	328.712	0.084222	0.154618	85.4933	2.72497e-19	9.85713e-18	yes
PRUPE_3G012100	122.777	-0.585667	0.288318	85.4009	2.85379e-19	1.03033e-17	yes
PRUPE_1G236800	41.0927	0.253842	0.484935	85.2484	3.07994e-19	1.10984e-17	yes
PRUPE_3G267600	570.297	0.261355	0.214177	85.2082	3.14244e-19	1.13019e-17	yes
PRUPE_2G272700	271.655	-0.406985	0.155829	84.9515	3.57282e-19	1.28253e-17	yes
PRUPE_2G184100	287.505	-1.06691	0.191723	84.8109	3.83302e-19	1.3733e-17	yes
PRUPE_5G229100	21.4602	1.21108	0.359	84.6306	4.19463e-19	1.5e-17	yes
PRUPE_7G108900	221.437	-0.163112	0.144458	84.6001	4.25908e-19	1.52015e-17	yes
PRUPE_1G004800	654.338	0.975014	0.151794	84.5867	4.28779e-19	1.5275e-17	yes
PRUPE_7G147900	548.165	0.344629	0.237715	84.5641	4.33648e-19	1.54191e-17	yes
PRUPE_5G169700	75.3105	0.762421	0.25123	84.5153	4.44351e-19	1.57699e-17	yes
PRUPE_4G271300	97.5807	0.83708	0.210477	84.3284	4.87889e-19	1.72823e-17	yes
PRUPE_7G172300	128.784	0.458574	0.222483	84.2868	4.98145e-19	1.76124e-17	yes
PRUPE_1G450200	68.4748	0.754731	0.262351	84.2241	5.14001e-19	1.81388e-17	yes
PRUPE_4G124900	361.161	0.305026	0.162845	84.1534	5.32496e-19	1.87562e-17	yes
PRUPE_5G242900	143.57	2.24794	0.334888	84.1126	5.43485e-19	1.91075e-17	yes
PRUPE_5G027400	199.829	1.06785	0.186029	84.0933	5.48739e-19	1.92561e-17	yes
PRUPE_1G446700	1141.21	0.965633	0.188076	84.0774	5.53122e-19	1.93737e-17	yes
PRUPE_3G155900	91.4874	2.15449	0.257942	83.6814	6.74253e-19	2.35725e-17	yes
PRUPE_1G388000	46.8652	-2.49107	0.336013	83.6748	6.76484e-19	2.36065e-17	yes
PRUPE_6G238300	139.473	-3.22109	0.423963	83.6412	6.87933e-19	2.39615e-17	yes
PRUPE_4G119700	47.2242	-4.03339	0.459051	83.5596	7.16582e-19	2.49132e-17	yes
PRUPE_1G250800	106.696	1.71029	0.239123	83.5437	7.22287e-19	2.50651e-17	yes
PRUPE_8G005400	68.9856	-0.717712	0.371681	83.5383	7.24246e-19	2.50867e-17	yes
PRUPE_6G098800	237.961	-0.690554	0.207729	83.4882	7.42631e-19	2.56762e-17	yes
PRUPE_1G021400	953.334	1.63356	0.270487	83.4739	7.47947e-19	2.58124e-17	yes
PRUPE_1G137500	108.381	0.462488	0.229548	83.4489	7.57353e-19	2.60891e-17	yes
PRUPE_5G059000	258.818	-1.21787	0.313375	83.4116	7.71622e-19	2.65319e-17	yes
PRUPE_1G383700	150.493	4.41989	0.5544	83.3027	8.1479e-19	2.7965e-17	yes
PRUPE_1G482300	91.5146	1.30895	0.215963	83.1504	8.79272e-19	3.01231e-17	yes
PRUPE_1G271000	2310.52	2.27006	0.322448	83.1191	8.93133e-19	3.05422e-17	yes
PRUPE_6G008000	91.1141	1.84153	0.259334	83.0506	9.24232e-19	3.15483e-17	yes
PRUPE_7G130100	62.531	1.33529	0.374274	82.9763	9.59226e-19	3.26833e-17	yes
PRUPE_7G107900	215.214	-1.86527	0.250427	82.9224	9.85436e-19	3.35155e-17	yes
PRUPE_8G129800	43.3502	1.06619	0.375356	82.8241	1.03511e-18	3.51412e-17	yes
PRUPE_3G085300	27.4379	-2.03542	0.302403	82.7077	1.09711e-18	3.71789e-17	yes
PRUPE_7G205500	147.971	-1.33658	0.395625	82.7006	1.101e-18	3.72436e-17	yes
PRUPE_6G056700	52.5154	-3.1265	0.365354	82.6668	1.11979e-18	3.78109e-17	yes
PRUPE_4G194200	439.905	-1.75551	0.251505	82.6482	1.13026e-18	3.80961e-17	yes
PRUPE_2G093900	585.168	0.19517	0.153179	82.5866	1.16558e-18	3.92162e-17	yes
PRUPE_2G194600	97.7718	2.02255	0.324013	82.5812	1.16875e-18	3.92526e-17	yes
PRUPE_1G328800	325.08	-0.955387	0.204884	82.5719	1.17417e-18	3.93639e-17	yes
PRUPE_3G103900	101.594	0.814665	0.227505	82.4776	1.23091e-18	4.11926e-17	yes
PRUPE_6G245100	87.7961	-1.28579	0.250656	82.3859	1.28864e-18	4.30478e-17	yes
PRUPE_6G099400	77.7037	-3.24071	0.44714	82.2761	1.36133e-18	4.53955e-17	yes
PRUPE_6G181700	123.61	0.306166	0.200142	82.2572	1.37425e-18	4.57451e-17	yes
PRUPE_2G277900	75.253	1.94202	0.308273	82.2502	1.37909e-18	4.58249e-17	yes
PRUPE_1G329000	546.26	-0.00320168	0.238594	82.1839	1.4256e-18	4.72865e-17	yes
PRUPE_5G232000	168.744	1.15713	0.175134	82.1738	1.43278e-18	4.74408e-17	yes
PRUPE_1G190000	51.6034	1.28286	0.214939	82.1196	1.47215e-18	4.86586e-17	yes
PRUPE_2G136900	163.575	-0.192962	0.200732	82.0805	1.50122e-18	4.95324e-17	yes
PRUPE_1G563000	68.6013	2.64377	0.376127	82.0625	1.51483e-18	4.98938e-17	yes
PRUPE_8G135800	544.676	-0.192975	0.292422	81.9739	1.58342e-18	5.20616e-17	yes
PRUPE_1G152400	3705.32	0.665038	0.216355	81.9188	1.62762e-18	5.34211e-17	yes
PRUPE_4G099200	92.3569	0.721578	0.331424	81.9033	1.64028e-18	5.37427e-17	yes
PRUPE_6G231700	855.598	-1.43536	0.250243	81.8191	1.71083e-18	5.59568e-17	yes
PRUPE_7G118700	5519.72	-0.204631	0.0700739	81.5649	1.94268e-18	6.34292e-17
PRUPE_1G502400	38.1953	-2.06753	0.307573	81.2419	2.28326e-18	7.4291e-17	yes
PRUPE_I000800	336.725	-0.736177	0.229726	81.2444	2.28038e-18	7.4291e-17	yes
PRUPE_1G038200	78.1463	3.33356	0.424517	81.2101	2.3198e-18	7.53494e-17	yes
PRUPE_8G247000	78.3945	-2.57822	0.31133	81.1499	2.39073e-18	7.75192e-17	yes
PRUPE_2G265000	607.462	-2.24636	0.400006	81.0337	2.5337e-18	8.20132e-17	yes
PRUPE_4G054200	163.944	0.00917449	0.175733	80.7939	2.85639e-18	9.22994e-17	yes
PRUPE_2G256900	384.038	-0.478585	0.234628	80.7883	2.86443e-18	9.24e-17	yes
PRUPE_2G227300	16.887	3.51315	0.499843	80.7808	2.87527e-18	9.2432e-17	yes
PRUPE_7G268700	367.409	-0.190441	0.11636	80.781	2.875e-18	9.2432e-17
PRUPE_8G268600	283.733	1.73279	0.202382	80.7311	2.94758e-18	9.45945e-17	yes
PRUPE_7G248400	26.1275	1.71057	0.359752	80.7205	2.96317e-18	9.49325e-17	yes
PRUPE_5G173700	62.7366	2.05704	0.283563	80.7128	2.97467e-18	9.51388e-17	yes
PRUPE_3G280700	157.029	0.544859	0.253837	80.6928	3.00457e-18	9.59316e-17	yes
PRUPE_6G286200	66.6585	1.04058	0.238116	80.6752	3.03106e-18	9.66132e-17	yes
PRUPE_6G110300	33.1027	0.889653	0.307045	80.6264	3.10602e-18	9.88347e-17	yes
PRUPE_5G166700	85.3923	1.61485	0.239434	80.5396	3.2437e-18	1.03041e-16	yes
PRUPE_4G034900	168.473	0.0727929	0.180444	80.5223	3.27187e-18	1.0376e-16	yes
PRUPE_7G107800	65.8062	-2.37162	0.286727	80.4578	3.37911e-18	1.06981e-16	yes
PRUPE_8G121900	221.045	-1.52875	0.19265	80.3074	3.64306e-18	1.15143e-16	yes
PRUPE_1G397600	1507.68	2.33091	0.253893	80.2862	3.68185e-18	1.16173e-16	yes
PRUPE_6G223000	206.819	1.57777	0.173053	80.2598	3.7308e-18	1.1752e-16	yes
PRUPE_5G060400	1192.82	-3.31409	0.410384	80.2482	3.75257e-18	1.17811e-16	yes
PRUPE_8G018700	806.588	0.205768	0.245631	80.2486	3.75181e-18	1.17811e-16	yes
PRUPE_3G249400	189.499	1.55063	0.175059	80.1798	3.88303e-18	1.21703e-16	yes
PRUPE_1G568800	32.1962	3.94206	0.44209	80.1673	3.9075e-18	1.22266e-16	yes
PRUPE_1G076500	191.331	1.10298	0.156202	80.1627	3.91638e-18	1.2234e-16	yes
PRUPE_5G128400	771.22	-0.179384	0.16063	80.1108	4.01936e-18	1.25348e-16	yes
PRUPE_1G389400	582.263	-0.112192	0.169034	79.9235	4.41394e-18	1.37425e-16	yes
PRUPE_3G165900	1307.6	-2.08727	0.231228	79.8474	4.58516e-18	1.4252e-16	yes
PRUPE_1G122900	251.006	-3.37005	0.414193	79.726	4.8721e-18	1.51188e-16	yes
PRUPE_4G070500	170.993	1.86192	0.210947	79.6988	4.93883e-18	1.53006e-16	yes
PRUPE_1G291200	51.0167	1.9015	0.244966	79.6203	5.13656e-18	1.58869e-16	yes
PRUPE_1G152300	47.1588	4.09267	0.533322	79.5727	5.26015e-18	1.62425e-16	yes
PRUPE_3G193600	200.221	-1.41803	0.457193	79.5329	5.36606e-18	1.65423e-16	yes
PRUPE_8G238000	160.245	-1.90342	0.257262	79.5285	5.37786e-18	1.65515e-16	yes
PRUPE_7G039200	157.161	-3.27147	0.408685	79.4528	5.58529e-18	1.71617e-16	yes
PRUPE_8G049100	764.078	-0.581961	0.133054	79.3866	5.77327e-18	1.77104e-16	yes
PRUPE_2G294600	556.674	1.08647	0.249259	79.3431	5.90016e-18	1.80701e-16	yes
PRUPE_6G008300	68.3696	1.50554	0.216889	79.3328	5.93053e-18	1.81335e-16	yes
PRUPE_2G116600	88.8827	-1.24292	0.2389	79.2662	6.13132e-18	1.8717e-16	yes
PRUPE_8G037900	323.106	-0.353715	0.334159	79.2228	6.26587e-18	1.90967e-16	yes
PRUPE_1G154300	75.471	-3.89763	0.442149	79.1683	6.43897e-18	1.95924e-16	yes
PRUPE_7G140500	482.253	-0.922248	0.285664	79.1122	6.62236e-18	2.01178e-16	yes
PRUPE_1G113800	43.4996	2.5386	0.366141	79.0397	6.8667e-18	2.08264e-16	yes
PRUPE_5G037100	107.9	-0.313813	0.458689	79.0126	6.96044e-18	2.10767e-16	yes
PRUPE_7G221700	82.7161	1.40679	0.346816	78.8397	7.58871e-18	2.29421e-16	yes
PRUPE_4G071500	35.82	0.715921	0.235224	78.7737	7.84342e-18	2.3674e-16	yes
PRUPE_5G185600	139.341	-3.86589	0.417084	78.6722	8.25161e-18	2.48661e-16	yes
PRUPE_1G346800	2122.56	0.0559508	0.153996	78.5564	8.74385e-18	2.63072e-16	yes
PRUPE_8G057700	1265.03	2.98891	0.478832	78.5047	8.97287e-18	2.692e-16	yes
PRUPE_8G068100	215.746	-1.6803	0.209269	78.5039	8.97619e-18	2.692e-16	yes
PRUPE_6G354000	12.2678	1.16594	0.392106	78.4386	9.2741e-18	2.7769e-16	yes
PRUPE_1G328200	158.544	1.29001	0.294864	78.3986	9.46136e-18	2.82847e-16	yes
PRUPE_7G114800	2176.29	0.22449	0.107542	78.3724	9.58614e-18	2.86121e-16
PRUPE_3G200200	37.8207	2.96166	0.398069	78.3519	9.68485e-18	2.88608e-16	yes
PRUPE_1G290200	126.634	-0.705602	0.16268	78.3352	9.76618e-18	2.90571e-16	yes
PRUPE_3G208200	885.241	-1.72734	0.197979	78.1799	1.0555e-17	3.13545e-16	yes
PRUPE_2G005300	556.475	-1.78551	0.208374	78.1028	1.09694e-17	3.2534e-16	yes
PRUPE_7G150400	304.643	-2.39874	0.265137	77.9622	1.17688e-17	3.47949e-16	yes
PRUPE_I004400	180.337	-0.92703	0.208219	77.9647	1.17537e-17	3.47949e-16	yes
PRUPE_3G222300	160.545	-2.84095	0.368577	77.9068	1.20991e-17	3.57152e-16	yes
PRUPE_2G223500	129.093	-1.78705	0.294783	77.8343	1.25456e-17	3.6975e-16	yes
PRUPE_5G105900	64.1082	-2.6263	0.453589	77.7596	1.3023e-17	3.83218e-16	yes
PRUPE_7G179100	18.8858	3.3338	0.460877	77.3449	1.60237e-17	4.70781e-16	yes
PRUPE_1G226000	3693.48	-0.0506073	0.224348	77.2572	1.67425e-17	4.90991e-16	yes
PRUPE_6G180500	256.504	2.12523	0.238019	77.2546	1.67639e-17	4.90991e-16	yes
PRUPE_2G033800	24.4294	3.21646	0.435373	77.0071	1.89727e-17	5.54817e-16	yes
PRUPE_6G018700	20.6734	-1.46104	0.41562	76.9454	1.95668e-17	5.71302e-16	yes
PRUPE_4G192800	32.2839	-1.94919	0.405891	76.9025	1.99908e-17	5.81873e-16	yes
PRUPE_7G245600	492.737	-0.349951	0.239377	76.9038	1.99778e-17	5.81873e-16	yes
PRUPE_8G095900	373.724	-0.581805	0.125927	76.8535	2.0487e-17	5.9539e-16	yes
PRUPE_7G132100	207.242	-1.91551	0.4014	76.8376	2.06505e-17	5.99214e-16	yes
PRUPE_4G086500	115.643	-3.3039	0.52599	76.7999	2.10428e-17	6.09658e-16	yes
PRUPE_8G141000	142.891	-0.437066	0.250162	76.7904	2.11432e-17	6.11621e-16	yes
PRUPE_3G093400	132.281	-0.0776398	0.226026	76.7742	2.13158e-17	6.14721e-16	yes
PRUPE_6G009400	300.697	-0.0147037	0.158487	76.7757	2.12996e-17	6.14721e-16	yes
PRUPE_4G137000	14.5572	2.95811	0.457747	76.6338	2.28659e-17	6.58413e-16	yes
PRUPE_6G227700	220.814	0.602711	0.199301	76.522	2.41799e-17	6.95138e-16	yes
PRUPE_6G292300	91.4703	-1.62701	0.188967	76.5191	2.42154e-17	6.95138e-16	yes
PRUPE_4G085200	169.671	1.33066	0.255891	76.5134	2.42838e-17	6.96037e-16	yes
PRUPE_7G203500	244.92	-1.7189	0.19633	76.4873	2.46031e-17	7.04114e-16	yes
PRUPE_4G082000	708.613	-3.97214	0.417294	76.4133	2.55313e-17	7.29566e-16	yes
PRUPE_6G279700	15.0016	-2.77246	0.471563	76.2196	2.81276e-17	8.02533e-16	yes
PRUPE_2G170100	245.655	-1.9114	0.238433	76.0612	3.04458e-17	8.67358e-16	yes
PRUPE_6G246900	288.534	-1.64705	0.196626	76.0183	3.11058e-17	8.84818e-16	yes
PRUPE_2G263900	2162.54	0.654975	0.241765	75.8766	3.339e-17	9.48355e-16	yes
PRUPE_6G242800	41.2163	1.88566	0.277087	75.8691	3.35146e-17	9.50458e-16	yes
PRUPE_1G252000	461.973	-0.972023	0.113525	75.8125	3.4477e-17	9.76276e-16
PRUPE_4G094800	117.861	4.16923	0.528428	75.6943	3.65764e-17	1.03416e-15	yes
PRUPE_4G102600	109.09	4.21368	0.54653	75.6868	3.67131e-17	1.03647e-15	yes
PRUPE_3G155600	1688.69	0.194969	0.266714	75.6807	3.68258e-17	1.03809e-15	yes
PRUPE_6G222600	207.061	-2.60267	0.300207	75.6683	3.70549e-17	1.04298e-15	yes
PRUPE_3G279000	224.352	-1.36574	0.162555	75.624	3.78845e-17	1.06474e-15	yes
PRUPE_6G213400	13.4245	4.16601	0.551483	75.5815	3.86986e-17	1.08599e-15	yes
PRUPE_6G035500	219.304	-0.453412	0.166033	75.5732	3.88578e-17	1.08883e-15	yes
PRUPE_6G329600	768.043	0.768988	0.235267	75.5131	4.00435e-17	1.12038e-15	yes
PRUPE_4G227900	94.0935	0.385643	0.263416	75.4749	4.08161e-17	1.1403e-15	yes
PRUPE_3G061300	186.026	0.774631	0.332503	75.3908	4.2569e-17	1.1875e-15	yes
PRUPE_3G082100	200.192	2.58084	0.351721	75.3851	4.26911e-17	1.18914e-15	yes
PRUPE_1G425200	171.905	0.00349511	0.173471	75.2878	4.48198e-17	1.24544e-15	yes
PRUPE_5G088900	873.812	-0.963774	0.124829	75.2866	4.48449e-17	1.24544e-15
PRUPE_8G174800	131.759	-1.9512	0.319842	75.1382	4.83004e-17	1.33943e-15	yes
PRUPE_4G066000	256.158	-2.95894	0.530879	75.1194	4.87571e-17	1.3501e-15	yes
PRUPE_2G198900	57.8177	1.20721	0.244913	74.9974	5.18235e-17	1.43289e-15	yes
PRUPE_3G148300	228.621	3.95798	0.490454	74.978	5.23286e-17	1.44473e-15	yes
PRUPE_1G301000	127.514	-1.609	0.398572	74.8818	5.49055e-17	1.51365e-15	yes
PRUPE_2G181500	227.74	-2.64767	0.535178	74.8656	5.53542e-17	1.52378e-15	yes
PRUPE_4G049700	131.32	1.85507	0.529686	74.7522	5.85827e-17	1.61029e-15	yes
PRUPE_1G276300	34.771	1.56356	0.242263	74.7333	5.91398e-17	1.62323e-15	yes
PRUPE_6G184700	1160.06	-0.515975	0.199025	74.7077	5.99007e-17	1.64172e-15	yes
PRUPE_6G143800	333.734	-0.424612	0.252923	74.6619	6.12878e-17	1.67729e-15	yes
PRUPE_6G283600	40.4569	0.654982	0.360364	74.5721	6.41017e-17	1.75174e-15	yes
PRUPE_5G210500	160.084	0.896122	0.284882	74.4828	6.70285e-17	1.82674e-15	yes
PRUPE_6G057900	50.7238	2.28513	0.354376	74.4825	6.70409e-17	1.82674e-15	yes
PRUPE_3G238500	72.5167	-3.0365	0.361743	74.4741	6.73223e-17	1.83175e-15	yes
PRUPE_6G223700	17.5147	1.94202	0.501859	74.2725	7.44622e-17	2.02309e-15	yes
PRUPE_7G167000	13.7413	4.60767	0.694462	74.2376	7.57726e-17	2.05571e-15	yes
PRUPE_5G050300	231.658	1.24948	0.22759	74.1353	7.97496e-17	2.16049e-15	yes
PRUPE_1G214900	151.006	1.50967	0.20302	74.1042	8.09996e-17	2.19119e-15	yes
PRUPE_1G482500	94.6517	1.86897	0.424826	74.0163	8.46392e-17	2.28636e-15	yes
PRUPE_4G177600	924.671	0.891285	0.37467	73.942	8.78395e-17	2.3694e-15	yes
PRUPE_6G179300	530.428	-0.553398	0.210463	73.905	8.94797e-17	2.41017e-15	yes
PRUPE_1G498600	386.736	-2.85875	0.344785	73.7977	9.44154e-17	2.53948e-15	yes
PRUPE_6G039700	546.098	-2.01893	0.30053	73.7397	9.71908e-17	2.61039e-15	yes
PRUPE_3G049600	245.379	-0.104548	0.164738	73.7231	9.79994e-17	2.62834e-15	yes
PRUPE_3G178500	58.5953	1.40583	0.206378	73.6569	1.01301e-16	2.71301e-15	yes
PRUPE_7G083500	268.294	0.602806	0.228513	73.6023	1.04102e-16	2.78407e-15	yes
PRUPE_6G003500	1029.96	1.64017	0.31653	73.5754	1.05515e-16	2.81783e-15	yes
PRUPE_2G042400	192.989	1.31348	0.156127	73.5578	1.06446e-16	2.83867e-15	yes
PRUPE_6G006300	122.456	-1.8912	0.291847	73.5053	1.09279e-16	2.91007e-15	yes
PRUPE_3G161100	89.3155	-0.753813	0.313802	73.4134	1.14414e-16	3.04251e-15	yes
PRUPE_1G475200	13.2038	1.87834	0.339557	73.3676	1.17063e-16	3.10854e-15	yes
PRUPE_6G323100	397.843	-0.947248	0.254782	73.3205	1.19853e-16	3.17813e-15	yes
PRUPE_4G029900	20.0884	3.07124	0.529189	73.3102	1.20474e-16	3.19011e-15	yes
PRUPE_4G058700	58.929	2.30792	0.288535	73.2688	1.22996e-16	3.25229e-15	yes
PRUPE_2G285200	45.6304	2.62564	0.334145	73.2583	1.23641e-16	3.26474e-15	yes
PRUPE_1G041600	8.69266	3.40699	0.591439	73.2353	1.25069e-16	3.29781e-15	yes
PRUPE_4G088200	471.109	1.81379	0.317237	73.2245	1.25751e-16	3.31114e-15	yes
PRUPE_2G054900	98.5897	-0.955914	0.150361	73.2205	1.25999e-16	3.31302e-15
PRUPE_8G014200	463.194	-2.17169	0.413422	73.1739	1.28973e-16	3.38649e-15	yes
PRUPE_1G254100	445.463	-0.182458	0.134583	73.1268	1.32042e-16	3.46222e-15	yes
PRUPE_8G160100	735.322	2.83717	0.349839	73.1066	1.33384e-16	3.49254e-15	yes
PRUPE_3G204900	6571.23	0.465757	0.133213	72.9466	1.44492e-16	3.77813e-15	yes
PRUPE_2G132800	57.7262	-1.59596	0.320676	72.7752	1.57426e-16	4.11059e-15	yes
PRUPE_1G353100	153.686	1.7608	0.208606	72.652	1.67422e-16	4.36553e-15	yes
PRUPE_1G212400	320.985	0.679535	0.240976	72.5454	1.76587e-16	4.59813e-15	yes
PRUPE_1G109700	390.218	-0.70768	0.159091	72.5025	1.80422e-16	4.69146e-15	yes
PRUPE_6G343900	33.5925	2.44733	0.395815	72.4462	1.8557e-16	4.81867e-15	yes
PRUPE_5G208600	52.3728	0.538241	0.253281	72.4409	1.86062e-16	4.82477e-15	yes
PRUPE_6G340400	188.607	-0.210716	0.209301	72.4277	1.87292e-16	4.84995e-15	yes
PRUPE_2G157300	138.681	-2.50554	0.525023	72.3832	1.91509e-16	4.95234e-15	yes
PRUPE_6G054800	5305.47	1.74534	0.30073	72.3652	1.93243e-16	4.99029e-15	yes
PRUPE_3G029800	512.357	0.944772	0.142693	72.3379	1.95893e-16	5.04964e-15	yes
PRUPE_6G050100	59.9696	0.487334	0.220271	72.336	1.96079e-16	5.04964e-15	yes
PRUPE_2G085000	223.331	3.35352	0.46684	72.3215	1.97505e-16	5.07941e-15	yes
PRUPE_1G309300	1357.53	0.864332	0.142275	72.2611	2.03565e-16	5.22093e-15	yes
PRUPE_3G039200	2228.73	-2.918	0.44225	72.2616	2.03517e-16	5.22093e-15	yes
PRUPE_4G115600	152.706	-1.28433	0.181882	72.1489	2.15307e-16	5.51457e-15	yes
PRUPE_4G213600	35.4356	2.3962	0.451239	72.1283	2.17537e-16	5.5641e-15	yes
PRUPE_8G197400	71.204	-2.40723	0.292233	72.0914	2.21592e-16	5.66009e-15	yes
PRUPE_3G114100	84.3567	0.83179	0.275087	71.8117	2.54852e-16	6.5008e-15	yes
PRUPE_3G105300	46.889	3.44288	0.455703	71.7946	2.57041e-16	6.54775e-15	yes
PRUPE_7G052400	188.947	-1.00838	0.220752	71.7719	2.5998e-16	6.61364e-15	yes
PRUPE_3G185600	1015.68	-0.399503	0.145674	71.6548	2.75644e-16	7.00263e-15	yes
PRUPE_2G092200	15.2295	1.9784	0.561869	71.6069	2.82336e-16	7.16293e-15	yes
PRUPE_4G185000	1694.17	-2.61896	0.301586	71.4253	3.09174e-16	7.83325e-15	yes
PRUPE_8G090700	1041.91	0.228698	0.104686	71.4197	3.10029e-16	7.84431e-15
PRUPE_1G298000	61.6533	1.01669	0.344035	71.2245	3.41815e-16	8.63691e-15	yes
PRUPE_4G116600	74.4664	2.21656	0.339646	71.195	3.46896e-16	8.75353e-15	yes
PRUPE_5G023500	34.8878	0.386765	0.267416	71.1598	3.53049e-16	8.89684e-15	yes
PRUPE_1G360100	326.771	-1.35268	0.242832	71.1469	3.55349e-16	8.94279e-15	yes
PRUPE_6G193200	722.068	-2.01585	0.417623	71.1018	3.63447e-16	9.13434e-15	yes
PRUPE_1G383900	352.285	-3.06008	0.48442	71.0922	3.65197e-16	9.16604e-15	yes
PRUPE_3G248600	2352.54	1.36676	0.169631	71.0747	3.68396e-16	9.23401e-15	yes
PRUPE_6G321500	11.7779	2.35923	0.459983	71.0673	3.69763e-16	9.2559e-15	yes
PRUPE_6G009900	680.268	0.198155	0.168016	70.947	3.92701e-16	9.81701e-15	yes
PRUPE_1G565900	292.617	1.25756	0.190755	70.8569	4.10784e-16	1.02554e-14	yes
PRUPE_3G062300	121.754	-3.05991	0.449667	70.7727	4.28448e-16	1.06822e-14	yes
PRUPE_7G103900	114.635	-0.781242	0.245359	70.7558	4.32087e-16	1.07586e-14	yes
PRUPE_6G010800	126.362	1.24927	0.40509	70.7024	4.43779e-16	1.10351e-14	yes
PRUPE_3G067200	310.835	0.811027	0.199909	70.6992	4.44495e-16	1.10383e-14	yes
PRUPE_1G299600	87.9811	1.82131	0.266492	70.6856	4.47534e-16	1.10991e-14	yes
PRUPE_1G360400	86.0644	1.5789	0.225668	70.6697	4.51103e-16	1.11728e-14	yes
PRUPE_7G072900	1214.57	0.364187	0.119837	70.5801	4.71762e-16	1.16691e-14
PRUPE_8G203300	121.79	1.05615	0.16962	70.4474	5.04136e-16	1.24535e-14	yes
PRUPE_6G276200	929.74	1.76284	0.308714	70.4084	5.14047e-16	1.26816e-14	yes
PRUPE_5G044900	163.101	1.60068	0.227381	70.3618	5.26187e-16	1.29641e-14	yes
PRUPE_2G298900	778.393	1.63857	0.197474	70.288	5.45956e-16	1.34335e-14	yes
PRUPE_2G291200	37.3693	4.83526	0.659779	70.2488	5.56746e-16	1.36811e-14	yes
PRUPE_2G199100	22.6699	-2.34933	0.340138	70.2074	5.68397e-16	1.39491e-14	yes
PRUPE_7G144800	113.963	2.48984	0.322675	70.1872	5.7418e-16	1.40727e-14	yes
PRUPE_2G141300	423.388	-1.03497	0.12576	70.1281	5.91396e-16	1.44757e-14	yes
PRUPE_1G074400	423.773	-3.39171	0.481273	70.0069	6.28337e-16	1.53599e-14	yes
PRUPE_8G107300	40.9993	3.69821	0.575263	69.9796	6.3697e-16	1.55507e-14	yes
PRUPE_3G265800	346.964	1.7161	0.247761	69.9075	6.60355e-16	1.61006e-14	yes
PRUPE_6G037800	309.867	-0.590716	0.187138	69.8593	6.76454e-16	1.64718e-14	yes
PRUPE_7G180800	40.514	1.73437	0.299554	69.8503	6.79524e-16	1.65251e-14	yes
PRUPE_4G259500	461.254	-0.027407	0.149514	69.7845	7.02253e-16	1.70557e-14	yes
PRUPE_5G035400	3342.05	-2.78523	0.373672	69.7577	7.11704e-16	1.7263e-14	yes
PRUPE_7G173200	61.3069	-3.10095	0.5673	69.6952	7.34317e-16	1.77885e-14	yes
PRUPE_5G246200	100.88	1.43095	0.256998	69.6747	7.4186e-16	1.7932e-14	yes
PRUPE_8G252300	195.683	0.705717	0.20354	69.674	7.42151e-16	1.7932e-14	yes
PRUPE_3G211600	57.0962	1.97164	0.236351	69.6557	7.48949e-16	1.8073e-14	yes
PRUPE_6G027000	40.2385	3.82694	0.514013	69.6497	7.51191e-16	1.81038e-14	yes
PRUPE_7G095400	19.3787	6.14359	0.834245	69.6467	7.52351e-16	1.81085e-14	yes
PRUPE_7G261700	66.8409	-0.325844	0.270787	69.6258	7.60255e-16	1.82753e-14	yes
PRUPE_5G148300	1113.81	0.294339	0.223359	69.6205	7.62257e-16	1.83e-14	yes
PRUPE_2G175400	435.354	0.244662	0.151826	69.602	7.69322e-16	1.8446e-14	yes
PRUPE_2G199600	44.7774	-2.51352	0.32417	69.5447	7.91683e-16	1.8958e-14	yes
PRUPE_6G068800	1707.55	-2.37488	0.287627	69.5159	8.03173e-16	1.92086e-14	yes
PRUPE_8G160900	1214.52	-1.15067	0.256791	69.3748	8.61908e-16	2.05871e-14	yes
PRUPE_1G306800	100.511	0.619177	0.20303	69.268	9.09163e-16	2.16882e-14	yes
PRUPE_1G547800	738.434	-0.935956	0.307556	69.2391	9.22426e-16	2.19767e-14	yes
PRUPE_3G176900	194.838	0.81646	0.204097	69.1578	9.60691e-16	2.28593e-14	yes
PRUPE_1G141400	66.4117	5.50129	0.749417	69.1496	9.64604e-16	2.29234e-14	yes
PRUPE_6G352400	347.564	-3.69176	0.415079	69.0965	9.90581e-16	2.3511e-14	yes
PRUPE_3G301500	159.59	-2.42757	0.292449	69.068	1.00478e-15	2.38179e-14	yes
PRUPE_5G194400	157.494	-1.80689	0.216514	69.0343	1.02186e-15	2.41923e-14	yes
PRUPE_7G054700	163.556	0.402515	0.130863	68.9557	1.06285e-15	2.51308e-14
PRUPE_4G096300	122.398	-1.6284	0.247197	68.9291	1.07707e-15	2.54351e-14	yes
PRUPE_6G166100	301.091	-0.589824	0.1299	68.9264	1.07851e-15	2.54372e-14	yes
PRUPE_1G336500	192.192	-1.19903	0.21974	68.8869	1.10002e-15	2.5912e-14	yes
PRUPE_4G145900	210.236	-2.74011	0.320238	68.8107	1.14272e-15	2.68839e-14	yes
PRUPE_2G005900	83.9021	0.222877	0.261885	68.785	1.15752e-15	2.7198e-14	yes
PRUPE_5G203000	480.316	-0.306492	0.215396	68.7806	1.16007e-15	2.7224e-14	yes
PRUPE_4G004800	1041.39	1.48418	0.20134	68.73	1.18981e-15	2.78735e-14	yes
PRUPE_4G099400	210.317	2.48796	0.299874	68.7284	1.19072e-15	2.78735e-14	yes
PRUPE_5G237200	243.572	-2.9827	0.349223	68.4177	1.39085e-15	3.25179e-14	yes
PRUPE_7G153300	179.571	-1.20096	0.267582	68.4112	1.39539e-15	3.25834e-14	yes
PRUPE_8G180800	962.917	-0.557334	0.204205	68.3926	1.40843e-15	3.28469e-14	yes
PRUPE_3G236100	54.103	-0.516839	0.246488	68.3633	1.42925e-15	3.32912e-14	yes
PRUPE_2G258900	2963.84	-1.2938	0.340105	68.3137	1.4651e-15	3.4084e-14	yes
PRUPE_3G041700	12.1343	4.05153	0.663517	68.3067	1.47027e-15	3.4162e-14	yes
PRUPE_1G092700	3414.64	-3.16024	0.372199	68.2963	1.47788e-15	3.42964e-14	yes
PRUPE_8G098900	63.5725	-3.19984	0.488547	68.2451	1.51619e-15	3.5142e-14	yes
PRUPE_5G237100	239.364	-2.98624	0.35004	68.2223	1.53358e-15	3.5501e-14	yes
PRUPE_2G088900	40.1175	-1.75831	0.414902	68.1977	1.55257e-15	3.58966e-14	yes
PRUPE_1G179900	908.423	0.267277	0.278275	68.153	1.58767e-15	3.66629e-14	yes
PRUPE_7G243500	105.097	0.101209	0.17577	68.144	1.59488e-15	3.67841e-14	yes
PRUPE_4G012500	269.944	0.986545	0.22753	68.1007	1.62973e-15	3.75419e-14	yes
PRUPE_6G248500	62.6237	-0.826874	0.331941	68.0965	1.63314e-15	3.75742e-14	yes
PRUPE_1G097700	44.5623	2.04475	0.40751	68.0662	1.65809e-15	3.81016e-14	yes
PRUPE_2G326300	598.944	0.39545	0.275917	68.0151	1.70103e-15	3.90404e-14	yes
PRUPE_3G144000	150.98	3.48209	0.494184	68.0053	1.70938e-15	3.91842e-14	yes
PRUPE_3G272100	177.62	-1.1544	0.143637	67.9889	1.72344e-15	3.94584e-14	yes
PRUPE_2G008100	368.022	4.78066	0.636699	67.9393	1.76668e-15	4.03991e-14	yes
PRUPE_6G228200	26.2431	-2.25019	0.410387	67.9301	1.77484e-15	4.05363e-14	yes
PRUPE_1G406800	366.541	-0.895624	0.205469	67.8555	1.84228e-15	4.20254e-14	yes
PRUPE_1G313000	1104.52	0.907367	0.166549	67.7394	1.95243e-15	4.44841e-14	yes
PRUPE_1G040400	562.917	-0.349788	0.251135	67.7293	1.96234e-15	4.46558e-14	yes
PRUPE_6G307700	99.6211	1.29999	0.335165	67.6932	1.99805e-15	4.54133e-14	yes
PRUPE_8G111000	48.3346	1.95802	0.359851	67.6447	2.04714e-15	4.64729e-14	yes
PRUPE_6G190800	67.9891	1.33891	0.236415	67.6262	2.06608e-15	4.68461e-14	yes
PRUPE_3G228900	15.2766	2.78242	0.4554	67.6111	2.08176e-15	4.71446e-14	yes
PRUPE_8G160200	1143.74	1.04624	0.176736	67.5882	2.10581e-15	4.76319e-14	yes
PRUPE_7G239200	2135.1	1.60095	0.260843	67.5767	2.11795e-15	4.78487e-14	yes
PRUPE_1G491000	97.9678	-1.56743	0.265548	67.548	2.14854e-15	4.84815e-14	yes
PRUPE_1G286500	153.972	-0.322115	0.184829	67.5212	2.17747e-15	4.90754e-14	yes
PRUPE_1G513000	298.15	-0.298016	0.179636	67.4709	2.23299e-15	5.02061e-14	yes
PRUPE_4G091400	321.94	0.610148	0.249896	67.4732	2.23039e-15	5.02061e-14	yes
PRUPE_7G262800	611.396	1.95529	0.291028	67.4171	2.29381e-15	5.1512e-14	yes
PRUPE_2G160400	37.4368	1.71971	0.264195	67.4063	2.30626e-15	5.16678e-14	yes
PRUPE_2G280800	6950.35	-0.15981	0.332362	67.4081	2.30423e-15	5.16678e-14	yes
PRUPE_5G094200	187.025	3.32684	0.383914	67.399	2.31466e-15	5.17943e-14	yes
PRUPE_8G161700	111.472	1.28767	0.176469	67.3742	2.34354e-15	5.23781e-14	yes
PRUPE_3G147300	138.439	-1.46609	0.237588	67.2777	2.45937e-15	5.49015e-14	yes
PRUPE_8G110900	75.5238	2.91922	0.413916	67.2591	2.48239e-15	5.53497e-14	yes
PRUPE_6G226000	35.9641	2.14713	0.439739	67.1358	2.64029e-15	5.87357e-14	yes
PRUPE_6G345300	1654.64	-1.08912	0.213817	67.1356	2.64051e-15	5.87357e-14	yes
PRUPE_1G284200	64.64	2.59426	0.402898	66.9856	2.84621e-15	6.32365e-14	yes
PRUPE_8G214600	263.213	-0.163257	0.216043	66.8521	3.04262e-15	6.75204e-14	yes
PRUPE_8G209600	388.898	-2.01318	0.243221	66.8123	3.10379e-15	6.87963e-14	yes
PRUPE_6G255800	500.803	1.01901	0.1542	66.7164	3.2563e-15	7.20917e-14	yes
PRUPE_6G346900	1917.6	-0.426087	0.173165	66.7037	3.27699e-15	7.24644e-14	yes
PRUPE_8G125500	73.402	1.49521	0.258251	66.6998	3.28343e-15	7.25213e-14	yes
PRUPE_6G345700	382.423	-0.00513251	0.126261	66.6371	3.38797e-15	7.47423e-14
PRUPE_4G070600	115.131	2.6706	0.351868	66.6016	3.44857e-15	7.59009e-14	yes
PRUPE_8G192600	190.248	3.37027	0.449467	66.6034	3.44549e-15	7.59009e-14	yes
PRUPE_3G142100	45.7839	-1.02442	0.268783	66.519	3.59406e-15	7.90104e-14	yes
PRUPE_7G233400	143.762	-0.292289	0.204182	66.514	3.60311e-15	7.91166e-14	yes
PRUPE_3G287500	752.809	-0.820479	0.172532	66.4799	3.66498e-15	8.03812e-14	yes
PRUPE_4G044600	207.735	0.623724	0.177521	66.4108	3.79387e-15	8.30445e-14	yes
PRUPE_6G057700	146.879	-0.890473	0.27205	66.41	3.79526e-15	8.30445e-14	yes
PRUPE_8G040000	347.051	-0.0647093	0.132189	66.3384	3.93375e-15	8.59746e-14
PRUPE_5G123000	306.337	-0.762594	0.210275	66.067	4.50549e-15	9.83559e-14	yes
PRUPE_1G503600	87.8262	-0.00321384	0.290842	66.0487	4.54676e-15	9.90264e-14	yes
PRUPE_2G316600	162.798	1.5637	0.313565	66.0498	4.54426e-15	9.90264e-14	yes
PRUPE_1G033000	6.79875	4.51703	0.775783	66.0309	4.5875e-15	9.97981e-14	yes
PRUPE_8G232200	32.3311	2.61238	0.361084	65.9845	4.69518e-15	1.02022e-13	yes
PRUPE_2G047400	34.1484	0.188121	0.249754	65.9393	4.80248e-15	1.04233e-13	yes
PRUPE_3G251700	111.481	-1.57231	0.204382	65.8866	4.93057e-15	1.0689e-13	yes
PRUPE_2G042700	1183.92	1.00301	0.127366	65.8015	5.14508e-15	1.11411e-13	yes
PRUPE_5G086700	4117.19	1.30771	0.354686	65.7898	5.1751e-15	1.11932e-13	yes
PRUPE_7G069500	508.293	-0.286117	0.173651	65.7321	5.32676e-15	1.1508e-13	yes
PRUPE_1G330900	353.421	0.154203	0.354567	65.724	5.34821e-15	1.15411e-13	yes
PRUPE_2G014500	205.187	-1.51562	0.206478	65.6998	5.41336e-15	1.16682e-13	yes
PRUPE_3G180400	179.651	1.06376	0.207704	65.6912	5.43678e-15	1.17053e-13	yes
PRUPE_1G083000	15.5402	1.89717	0.430819	65.6811	5.46424e-15	1.17431e-13	yes
PRUPE_6G330400	93.7091	1.03485	0.191158	65.6801	5.46686e-15	1.17431e-13	yes
PRUPE_4G067000	153.835	-1.71855	0.416931	65.6524	5.54322e-15	1.18868e-13	yes
PRUPE_8G096200	64.5998	1.14881	0.230711	65.6513	5.54641e-15	1.18868e-13	yes
PRUPE_2G096600	135.093	1.29139	0.16547	65.644	5.56644e-15	1.19161e-13	yes
PRUPE_8G012800	293.728	0.76344	0.130812	65.5924	5.7121e-15	1.2214e-13
PRUPE_4G194300	112.968	-2.63398	0.32072	65.5705	5.77483e-15	1.23341e-13	yes
PRUPE_1G343700	119.919	-0.24044	0.176606	65.5597	5.80607e-15	1.23867e-13	yes
PRUPE_5G241800	54.0393	2.03556	0.326097	65.5272	5.90131e-15	1.25756e-13	yes
PRUPE_3G107300	278.121	-1.33365	0.221363	65.5154	5.93618e-15	1.26356e-13	yes
PRUPE_8G161600	43.9509	1.66056	0.372757	65.4978	5.98881e-15	1.27332e-13	yes
PRUPE_6G252600	517.974	-0.927514	0.159899	65.4542	6.12064e-15	1.29987e-13	yes
PRUPE_6G060300	55.2688	1.82504	0.300405	65.4457	6.14691e-15	1.30398e-13	yes
PRUPE_1G295200	9.90712	-2.08295	0.56351	65.432	6.18894e-15	1.31141e-13	yes
PRUPE_1G492300	112.337	-0.201399	0.356581	65.4285	6.20001e-15	1.31228e-13	yes
PRUPE_2G047100	3606.02	-0.20015	0.161387	65.4023	6.28158e-15	1.32655e-13	yes
PRUPE_5G131300	38.5581	2.25988	0.385307	65.4027	6.28048e-15	1.32655e-13	yes
PRUPE_1G415800	13.2944	3.78099	0.62533	65.278	6.68454e-15	1.41006e-13	yes
PRUPE_2G227400	233.08	0.849215	0.210388	65.2657	6.72566e-15	1.41714e-13	yes
PRUPE_6G215300	731.787	-0.195729	0.204743	65.2317	6.84081e-15	1.43979e-13	yes
PRUPE_8G215900	332.506	0.320498	0.16824	65.2066	6.92737e-15	1.45638e-13	yes
PRUPE_1G529800	1137.67	-1.17388	0.278471	65.1951	6.9672e-15	1.46311e-13	yes
PRUPE_8G233100	549.506	-1.27912	0.157569	65.1816	7.01462e-15	1.47143e-13	yes
PRUPE_5G079400	404.58	-0.927626	0.182623	65.1639	7.07695e-15	1.48284e-13	yes
PRUPE_1G390800	199.674	-0.245875	0.255243	65.1563	7.10368e-15	1.48678e-13	yes
PRUPE_1G522800	229.741	-3.50115	0.506713	65.1477	7.1344e-15	1.49155e-13	yes
PRUPE_4G159700	58.5249	-1.7522	0.284294	65.1029	7.29597e-15	1.52363e-13	yes
PRUPE_1G048800	182.579	-0.529721	0.210882	65.0931	7.33174e-15	1.5294e-13	yes
PRUPE_1G009800	150.298	1.57688	0.202245	65.0564	7.46749e-15	1.55599e-13	yes
PRUPE_2G151000	149.16	1.58594	0.196211	65.0406	7.52672e-15	1.56659e-13	yes
PRUPE_8G116100	165.567	1.22191	0.175237	65.0038	7.66657e-15	1.59393e-13	yes
PRUPE_6G088900	95.6873	-1.2381	0.221191	64.9462	7.89059e-15	1.63869e-13	yes
PRUPE_6G103900	28.0336	2.46328	0.370106	64.89	8.11546e-15	1.68353e-13	yes
PRUPE_6G290900	121.376	-2.84167	0.359005	64.8655	8.21543e-15	1.70239e-13	yes
PRUPE_1G141900	69.5031	-1.7536	0.417716	64.8075	8.45727e-15	1.74913e-13	yes
PRUPE_7G142200	268.028	-1.46979	0.216763	64.8069	8.45961e-15	1.74913e-13	yes
PRUPE_1G199000	18.5847	2.51895	0.428275	64.7911	8.52711e-15	1.76114e-13	yes
PRUPE_6G265300	855.896	-2.03055	0.295744	64.7813	8.56884e-15	1.76782e-13	yes
PRUPE_8G233400	196.242	-1.45654	0.261174	64.7167	8.85018e-15	1.82386e-13	yes
PRUPE_6G137400	385.795	0.560056	0.241143	64.6872	8.98142e-15	1.84887e-13	yes
PRUPE_2G140400	98.0089	1.81601	0.240639	64.6555	9.12505e-15	1.87638e-13	yes
PRUPE_4G023400	243.884	0.955282	0.144521	64.594	9.40986e-15	1.93283e-13	yes
PRUPE_1G360900	102.549	-1.18787	0.261448	64.5639	9.55275e-15	1.96004e-13	yes
PRUPE_3G100700	23.0131	3.84987	0.542974	64.5327	9.70307e-15	1.98871e-13	yes
PRUPE_5G104000	222.445	0.286563	0.174634	64.5079	9.82415e-15	2.01133e-13	yes
PRUPE_1G301700	85.7041	-2.04982	0.323358	64.4976	9.87453e-15	2.01944e-13	yes
PRUPE_7G143600	60.8368	1.59344	0.238815	64.4606	1.00589e-14	2.05491e-13	yes
PRUPE_1G208000	40.141	1.93935	0.330295	64.3999	1.03688e-14	2.11592e-13	yes
PRUPE_7G185200	97.0692	1.87555	0.263378	64.3711	1.05197e-14	2.14437e-13	yes
PRUPE_7G001200	68.6586	0.754734	0.322451	64.3209	1.07866e-14	2.1964e-13	yes
PRUPE_4G167900	107.441	1.96931	0.261384	64.2603	1.11186e-14	2.26155e-13	yes
PRUPE_4G030400	121.836	-3.193	0.509447	64.1627	1.16744e-14	2.37203e-13	yes
PRUPE_1G521800	165.498	-1.71391	0.226344	64.156	1.17137e-14	2.37744e-13	yes
PRUPE_4G059000	183.395	-0.980474	0.191794	64.1312	1.18599e-14	2.40452e-13	yes
PRUPE_3G198600	149.682	-0.350035	0.218983	64.1142	1.19611e-14	2.42241e-13	yes
PRUPE_2G021000	77.1125	-0.833136	0.246337	64.0873	1.21235e-14	2.45265e-13	yes
PRUPE_1G226100	422.594	-0.231312	0.254774	64.0539	1.23273e-14	2.49119e-13	yes
PRUPE_1G387800	54.498	-0.542171	0.296894	64.03	1.24754e-14	2.51572e-13	yes
PRUPE_3G271900	71.526	2.2859	0.280529	64.0315	1.24664e-14	2.51572e-13	yes
PRUPE_4G140200	18.3705	1.80959	0.33194	64.0245	1.251e-14	2.51998e-13	yes
PRUPE_7G265100	921.095	-0.29958	0.180559	63.9937	1.27044e-14	2.5564e-13	yes
PRUPE_1G323100	492.607	-0.18809	0.173167	63.961	1.29137e-14	2.59574e-13	yes
PRUPE_4G075700	18.8991	3.16832	0.442033	63.9233	1.31594e-14	2.6423e-13	yes
PRUPE_2G263600	399.563	0.835234	0.454813	63.8572	1.36016e-14	2.72816e-13	yes
PRUPE_1G128600	772.515	-1.45174	0.181535	63.8432	1.36972e-14	2.73856e-13	yes
PRUPE_1G498400	692.576	-2.87401	0.342977	63.8461	1.36769e-14	2.73856e-13	yes
PRUPE_2G251000	3335.95	-3.01418	0.431676	63.8435	1.36947e-14	2.73856e-13	yes
PRUPE_1G184900	25.9468	2.41498	0.376736	63.7845	1.41052e-14	2.81536e-13	yes
PRUPE_5G026600	8.15142	4.87569	0.758896	63.7836	1.41113e-14	2.81536e-13	yes
PRUPE_5G242800	158.89	1.98004	0.341236	63.6736	1.49092e-14	2.96824e-13	yes
PRUPE_7G092100	1677.58	0.948609	0.119238	63.6749	1.48993e-14	2.96824e-13
PRUPE_6G068300	123.677	-1.57855	0.386719	63.6134	1.53651e-14	3.05577e-13	yes
PRUPE_1G086200	478.556	0.436737	0.148948	63.6017	1.54546e-14	3.07031e-13	yes
PRUPE_7G079400	588.242	-0.343335	0.203572	63.5837	1.55944e-14	3.09481e-13	yes
PRUPE_3G131500	271.771	-4.31324	0.676109	63.5408	1.59327e-14	3.15862e-13	yes
PRUPE_5G143500	62.3738	-0.482742	0.181066	63.5311	1.60099e-14	3.17057e-13	yes
PRUPE_3G241500	730.643	-0.400287	0.0968081	63.4137	1.69778e-14	3.35871e-13
PRUPE_6G172800	293.058	0.43498	0.167946	63.3947	1.71402e-14	3.38727e-13	yes
PRUPE_1G017000	213.662	-1.7041	0.30124	63.31	1.78817e-14	3.52667e-13	yes
PRUPE_4G148200	177.211	1.64113	0.222623	63.3098	1.78832e-14	3.52667e-13	yes
PRUPE_1G123200	274.175	-0.787697	0.18448	63.2831	1.81234e-14	3.5703e-13	yes
PRUPE_8G121400	775.876	-0.336296	0.121598	63.2795	1.81566e-14	3.57309e-13
PRUPE_1G046900	61.9106	-1.00843	0.200701	63.2661	1.82782e-14	3.59324e-13	yes
PRUPE_8G111600	152.287	1.65162	0.288811	63.2632	1.83048e-14	3.59471e-13	yes
PRUPE_2G301000	17.6268	-1.1964	0.352774	63.2009	1.88839e-14	3.70456e-13	yes
PRUPE_7G177400	178.148	-0.531319	0.144696	63.1983	1.89084e-14	3.7055e-13	yes
PRUPE_8G265900	133.948	-0.127694	0.261609	63.1878	1.90086e-14	3.72124e-13	yes
PRUPE_7G209100	656.235	-1.92076	0.331286	63.1641	1.92349e-14	3.76162e-13	yes
PRUPE_3G157100	384.642	-2.3223	0.503588	63.1481	1.93894e-14	3.78789e-13	yes
PRUPE_1G246200	566.703	0.127483	0.107979	63.1457	1.94131e-14	3.78858e-13
PRUPE_2G032500	249.577	-0.845967	0.203322	63.1417	1.94515e-14	3.79213e-13	yes
PRUPE_6G336100	5728.88	2.44477	0.287932	63.0944	1.99172e-14	3.87889e-13	yes
PRUPE_5G194500	68.2232	-1.93982	0.248965	63.0863	1.99976e-14	3.89051e-13	yes
PRUPE_1G229500	522.535	-0.261335	0.173162	63.0495	2.03696e-14	3.95878e-13	yes
PRUPE_3G172300	214.599	-0.115478	0.188194	62.987	2.1016e-14	4.08019e-13	yes
PRUPE_5G180500	148.037	-1.96009	0.388077	62.9783	2.11074e-14	4.09371e-13	yes
PRUPE_4G146100	34.9273	-3.41919	0.45753	62.9435	2.14779e-14	4.16127e-13	yes
PRUPE_1G269800	621.741	-0.318728	0.132768	62.83	2.27321e-14	4.39972e-13	yes
PRUPE_2G240500	1362.83	-0.0879098	0.114536	62.6856	2.44346e-14	4.72436e-13
PRUPE_1G093800	181.495	-1.49123	0.271674	62.6612	2.47345e-14	4.77743e-13	yes
PRUPE_2G214300	278.706	-0.662471	0.224971	62.6497	2.48762e-14	4.79986e-13	yes
PRUPE_8G153500	175.745	3.27478	0.500467	62.6328	2.50879e-14	4.83574e-13	yes
PRUPE_1G553800	1508.68	0.415843	0.17297	62.5896	2.5635e-14	4.93611e-13	yes
PRUPE_1G299500	830.113	1.76468	0.225848	62.5619	2.5993e-14	4.99992e-13	yes
PRUPE_5G124000	37.1164	0.334067	0.311211	62.547	2.61876e-14	5.0322e-13	yes
PRUPE_4G185600	293.181	-0.167835	0.177688	62.5448	2.62156e-14	5.03244e-13	yes
PRUPE_3G251500	1042.29	0.374393	0.177229	62.4972	2.68482e-14	5.1486e-13	yes
PRUPE_1G267500	69.7821	-1.09134	0.247051	62.4683	2.72387e-14	5.21817e-13	yes
PRUPE_4G208400	77.9229	-0.939328	0.233158	62.4503	2.74847e-14	5.25992e-13	yes
PRUPE_6G029500	9.6055	3.87178	0.581768	62.3955	2.82486e-14	5.39511e-13	yes
PRUPE_7G182800	6356.82	-1.17554	0.151632	62.3971	2.82255e-14	5.39511e-13	yes
PRUPE_6G010300	368.487	-1.32593	0.169102	62.3795	2.84755e-14	5.43292e-13	yes
PRUPE_8G145000	183.284	-0.0845031	0.220185	62.3619	2.87265e-14	5.47524e-13	yes
PRUPE_5G055500	290.952	0.328174	0.139631	62.3599	2.8756e-14	5.47531e-13	yes
PRUPE_7G011000	137.936	0.845157	0.169136	62.3508	2.88867e-14	5.49462e-13	yes
PRUPE_1G184500	509.86	-1.62738	0.253211	62.2811	2.99112e-14	5.68373e-13	yes
PRUPE_4G052200	2008.31	-1.29118	0.193206	62.276	2.99872e-14	5.69242e-13	yes
PRUPE_2G038600	147.264	0.251479	0.222886	62.2375	3.05697e-14	5.79713e-13	yes
PRUPE_6G267900	58.6068	2.1665	0.269524	62.1769	3.15114e-14	5.96969e-13	yes
PRUPE_6G042500	125.107	1.23728	0.162663	62.1662	3.16795e-14	5.99547e-13	yes
PRUPE_7G024500	916.086	0.374635	0.191499	62.1338	3.21964e-14	6.08715e-13	yes
PRUPE_8G038900	3541.63	-1.51045	0.190248	62.1162	3.24821e-14	6.13499e-13	yes
PRUPE_1G374000	136.022	3.87776	0.551955	62.0963	3.28073e-14	6.19019e-13	yes
PRUPE_5G175200	56.7003	-4.00385	0.621868	62.0288	3.39319e-14	6.39596e-13	yes
PRUPE_6G185700	250.118	-2.53293	0.352282	62.0192	3.40963e-14	6.4205e-13	yes
PRUPE_2G052500	572.709	-0.206575	0.187918	62.0145	3.41757e-14	6.42901e-13	yes
PRUPE_5G224100	131.209	0.595159	0.18507	62.0014	3.44001e-14	6.46474e-13	yes
PRUPE_3G000600	83.7708	-3.29033	0.514035	61.9917	3.45683e-14	6.48985e-13	yes
PRUPE_2G101600	47.8869	1.26094	0.259608	61.938	3.55093e-14	6.65985e-13	yes
PRUPE_7G130500	19.8555	-2.54738	0.379279	61.9177	3.58704e-14	6.72087e-13	yes
PRUPE_1G124100	177.199	-1.52185	0.254111	61.9073	3.60571e-14	6.74658e-13	yes
PRUPE_6G285700	522.178	-2.66932	0.47424	61.9048	3.61036e-14	6.74658e-13	yes
PRUPE_8G164600	41.1121	-1.19629	0.262605	61.9041	3.61154e-14	6.74658e-13	yes
PRUPE_3G290800	78.3847	1.39241	0.325215	61.8891	3.63878e-14	6.79071e-13	yes
PRUPE_5G011400	8527.49	-0.444845	0.158063	61.8755	3.6635e-14	6.83005e-13	yes
PRUPE_7G168200	23.0988	3.41647	0.49642	61.8394	3.73033e-14	6.94774e-13	yes
PRUPE_I002600	123.893	-1.52846	0.427551	61.8066	3.79206e-14	7.05572e-13	yes
PRUPE_1G525600	51.9001	2.01083	0.348835	61.8023	3.80007e-14	7.06361e-13	yes
PRUPE_4G018600	153.028	5.16898	0.717081	61.7879	3.82762e-14	7.10615e-13	yes
PRUPE_4G275800	410.986	-0.721889	0.131753	61.7864	3.83052e-14	7.10615e-13
PRUPE_1G101700	273.537	-0.763711	0.24448	61.7388	3.92279e-14	7.27013e-13	yes
PRUPE_8G207100	1233.9	-0.442361	0.110592	61.7006	3.99843e-14	7.40302e-13
PRUPE_7G124000	27.1951	2.47791	0.540974	61.6971	4.00535e-14	7.40851e-13	yes
PRUPE_8G003400	350.042	0.150071	0.129505	61.6871	4.02553e-14	7.43851e-13
PRUPE_4G263900	238.259	0.415212	0.187459	61.6527	4.0954e-14	7.56018e-13	yes
PRUPE_5G034300	1272.76	0.39496	0.142019	61.5907	4.22428e-14	7.79044e-13	yes
PRUPE_1G406000	442.306	1.45126	0.197534	61.5866	4.23293e-14	7.79874e-13	yes
PRUPE_7G049000	26.4622	1.41049	0.4007	61.5509	4.30913e-14	7.93133e-13	yes
PRUPE_1G580100	157.785	-0.116098	0.168797	61.5361	4.34123e-14	7.98259e-13	yes
PRUPE_5G199900	38.8688	-1.68493	0.337206	61.5257	4.3638e-14	8.01624e-13	yes
PRUPE_2G185800	688.727	0.527333	0.149712	61.5115	4.39483e-14	8.06394e-13	yes
PRUPE_3G230000	409.867	2.42128	0.375661	61.5099	4.39836e-14	8.06394e-13	yes
PRUPE_7G264500	92.2068	-0.475633	0.186166	61.4579	4.51427e-14	8.26837e-13	yes
PRUPE_2G175500	805.838	0.81399	0.144286	61.381	4.69128e-14	8.58422e-13	yes
PRUPE_4G006800	68.36	3.95754	0.59727	61.2901	4.90928e-14	8.97438e-13	yes
PRUPE_1G011600	1296.98	-3.23792	0.565491	61.2771	4.94133e-14	9.02418e-13	yes
PRUPE_2G290900	1341.75	4.82835	0.685214	61.2553	4.99558e-14	9.11438e-13	yes
PRUPE_1G477400	592.56	2.53132	0.384547	61.19	5.16131e-14	9.40762e-13	yes
PRUPE_1G506900	1770.9	-0.277899	0.153714	61.0314	5.58735e-14	1.01743e-12	yes
PRUPE_2G038700	246.436	-0.090989	0.202352	60.8568	6.09684e-14	1.10913e-12	yes
PRUPE_2G085300	101.429	-1.44341	0.20615	60.8503	6.11676e-14	1.11168e-12	yes
PRUPE_6G060500	94.4763	-2.16016	0.452456	60.8083	6.2465e-14	1.13416e-12	yes
PRUPE_3G301600	199.375	-2.12389	0.269668	60.7846	6.32108e-14	1.14659e-12	yes
PRUPE_1G124200	59.6686	2.3831	0.314244	60.6911	6.62365e-14	1.19931e-12	yes
PRUPE_8G201100	302.118	-0.245118	0.183131	60.6908	6.62453e-14	1.19931e-12	yes
PRUPE_1G476700	17.4789	1.50449	0.306546	60.6482	6.7671e-14	1.22395e-12	yes
PRUPE_1G192200	58.8625	3.9426	0.588544	60.6179	6.87048e-14	1.24145e-12	yes
PRUPE_4G004300	65.8005	-1.18643	0.206522	60.6101	6.89751e-14	1.24513e-12	yes
PRUPE_5G103400	217.289	0.922998	0.200428	60.5238	7.20164e-14	1.29879e-12	yes
PRUPE_1G313500	187.391	-0.318252	0.1758	60.4337	7.53351e-14	1.35607e-12	yes
PRUPE_8G059700	395.132	-0.166258	0.148355	60.4336	7.53373e-14	1.35607e-12	yes
PRUPE_7G091100	35.2653	0.289967	0.255911	60.4	7.66131e-14	1.37771e-12	yes
PRUPE_5G130500	39.4249	1.4484	0.303101	60.3859	7.71553e-14	1.38614e-12	yes
PRUPE_1G275700	563.246	0.940713	0.199706	60.3171	7.9855e-14	1.43327e-12	yes
PRUPE_1G373000	272.689	0.796725	0.288773	60.2784	8.14179e-14	1.45992e-12	yes
PRUPE_1G230500	1234.61	-0.47318	0.142441	60.2691	8.17948e-14	1.46528e-12	yes
PRUPE_6G074000	193.295	-1.55905	0.202746	60.2602	8.21591e-14	1.47041e-12	yes
PRUPE_7G197000	94.2072	0.507724	0.27115	60.2568	8.22986e-14	1.4715e-12	yes
PRUPE_8G166400	1887.62	1.81192	0.284342	60.2121	8.41614e-14	1.50337e-12	yes
PRUPE_7G159500	26.1531	2.41504	0.338766	60.1739	8.57848e-14	1.53092e-12	yes
PRUPE_6G094700	180.393	1.87501	0.29869	60.1564	8.65388e-14	1.54291e-12	yes
PRUPE_5G177800	346.051	-0.356496	0.163427	60.1432	8.7112e-14	1.55165e-12	yes
PRUPE_6G264600	666.583	1.46187	0.24559	60.1281	8.77694e-14	1.56188e-12	yes
PRUPE_1G431200	51.7489	0.645258	0.299525	60.1241	8.79473e-14	1.56356e-12	yes
PRUPE_7G090700	132.043	-0.266329	0.229169	60.1101	8.85655e-14	1.57306e-12	yes
PRUPE_5G000200	67.5145	1.44527	0.189698	60.0573	9.09353e-14	1.61363e-12	yes
PRUPE_5G164300	178.242	0.368027	0.230392	60.0508	9.12274e-14	1.61728e-12	yes
PRUPE_6G165100	67.7642	-1.9048	0.359126	60.0474	9.13838e-14	1.61853e-12	yes
PRUPE_5G089900	108.153	-3.27376	0.410484	60.0063	9.32797e-14	1.65055e-12	yes
PRUPE_8G250000	531.659	1.22859	0.187564	59.9938	9.38648e-14	1.65934e-12	yes
PRUPE_4G062600	55.0337	0.229175	0.244634	59.9662	9.51695e-14	1.68082e-12	yes
PRUPE_7G160000	151.214	-1.98457	0.253048	59.9531	9.5797e-14	1.69031e-12	yes
PRUPE_6G185500	66.2785	-3.9025	0.613603	59.9433	9.62681e-14	1.69703e-12	yes
PRUPE_8G047500	212.703	1.32394	0.266153	59.9065	9.80559e-14	1.72693e-12	yes
PRUPE_2G026500	350.162	-0.448091	0.20041	59.8659	1.00067e-13	1.76069e-12	yes
PRUPE_5G002400	604.464	0.522848	0.156166	59.8593	1.00396e-13	1.76482e-12	yes
PRUPE_4G271200	176.298	0.778627	0.263256	59.8176	1.02513e-13	1.80035e-12	yes
PRUPE_7G022500	435.098	-0.178565	0.141189	59.7177	1.07761e-13	1.89076e-12	yes
PRUPE_3G160800	945.77	-0.594821	0.111476	59.602	1.14182e-13	2.00155e-12
PRUPE_3G018900	169.74	1.45644	0.220684	59.5993	1.14335e-13	2.00236e-12	yes
PRUPE_7G161000	10790.4	-0.548905	0.331814	59.5815	1.15354e-13	2.01831e-12	yes
PRUPE_7G067100	30.0127	1.27089	0.411238	59.5721	1.15899e-13	2.02596e-12	yes
PRUPE_1G038100	19343.1	2.98466	0.352444	59.4982	1.2026e-13	2.10024e-12	yes
PRUPE_2G305200	922.182	2.99688	0.451721	59.4963	1.20374e-13	2.10028e-12	yes
PRUPE_6G359200	222.349	-0.399264	0.168313	59.4807	1.2132e-13	2.11483e-12	yes
PRUPE_4G262900	30.3526	-2.96832	0.408913	59.4744	1.21703e-13	2.11953e-12	yes
PRUPE_4G160100	142.608	0.764385	0.145554	59.4642	1.22325e-13	2.12839e-12	yes
PRUPE_6G195000	16.3481	2.03975	0.369265	59.4445	1.23534e-13	2.14743e-12	yes
PRUPE_1G371000	227.848	-0.32255	0.148625	59.3644	1.28585e-13	2.23317e-12	yes
PRUPE_1G498900	525.332	-2.55433	0.321112	59.3445	1.29868e-13	2.25336e-12	yes
PRUPE_1G004400	257.093	0.163283	0.135685	59.3357	1.30442e-13	2.26123e-12
PRUPE_1G311900	47.0024	1.22739	0.216231	59.3064	1.32366e-13	2.29247e-12	yes
PRUPE_2G080100	24.7751	-2.35558	0.355341	59.2812	1.34042e-13	2.31787e-12	yes
PRUPE_7G212500	128.63	-0.972403	0.221079	59.2807	1.3408e-13	2.31787e-12	yes
PRUPE_8G190600	137.236	-1.43799	0.213776	59.2322	1.37368e-13	2.37254e-12	yes
PRUPE_4G145800	57.4441	-2.07185	0.284752	59.2274	1.37702e-13	2.37611e-12	yes
PRUPE_6G365900	134.461	0.420228	0.19841	59.2048	1.39266e-13	2.40089e-12	yes
PRUPE_8G147800	72.0922	2.38212	0.498815	59.1705	1.41672e-13	2.44013e-12	yes
PRUPE_5G153500	707.7	0.674124	0.145219	59.1681	1.41844e-13	2.44086e-12	yes
PRUPE_2G246800	562.095	-2.968	0.393351	59.1393	1.43901e-13	2.47399e-12	yes
PRUPE_6G164900	32.4034	-1.9575	0.422506	59.063	1.49498e-13	2.56786e-12	yes
PRUPE_3G189600	148.31	2.14515	0.283114	59.0453	1.50826e-13	2.58831e-12	yes
PRUPE_7G072600	320.065	2.86631	0.40047	59.0373	1.5143e-13	2.59629e-12	yes
PRUPE_2G256100	1095.3	-1.70837	0.223708	59.0104	1.5348e-13	2.62905e-12	yes
PRUPE_7G249200	432.547	0.738724	0.152914	58.967	1.56851e-13	2.68433e-12	yes
PRUPE_4G119300	4360.44	-1.13793	0.151064	58.9531	1.57941e-13	2.70054e-12	yes
PRUPE_5G229000	26.2518	1.19704	0.420714	58.9346	1.59406e-13	2.72309e-12	yes
PRUPE_3G095200	134.757	-0.547595	0.234465	58.8204	1.68776e-13	2.88055e-12	yes
PRUPE_1G332700	56.0175	1.03799	0.277874	58.7764	1.72529e-13	2.94192e-12	yes
PRUPE_5G122200	17.497	2.8311	0.399249	58.7745	1.72693e-13	2.94205e-12	yes
PRUPE_7G229400	230.762	-0.158466	0.194281	58.7178	1.7766e-13	3.02393e-12	yes
PRUPE_1G071800	89.2133	-0.512963	0.245672	58.7105	1.78308e-13	3.0322e-12	yes
PRUPE_6G062400	125.799	-0.402821	0.177094	58.6927	1.79901e-13	3.05653e-12	yes
PRUPE_8G134500	349.014	-1.1659	0.167521	58.6436	1.84374e-13	3.12969e-12	yes
PRUPE_2G123700	1290.31	0.599963	0.12484	58.6343	1.8524e-13	3.14154e-12
PRUPE_1G250100	1305.11	-0.0100127	0.117657	58.6251	1.86085e-13	3.15303e-12
PRUPE_8G143900	28.6607	-2.35313	0.400004	58.617	1.86845e-13	3.16306e-12	yes
PRUPE_1G319400	191.667	-0.307173	0.201968	58.5859	1.89773e-13	3.20973e-12	yes
PRUPE_6G066100	210.086	0.5022	0.219253	58.5419	1.93996e-13	3.27821e-12	yes
PRUPE_6G217200	43.6077	0.715771	0.22197	58.524	1.95734e-13	3.30459e-12	yes
PRUPE_8G127000	365.829	-1.56319	0.211251	58.5078	1.97326e-13	3.32847e-12	yes
PRUPE_5G168900	21.9684	3.23225	0.493219	58.4809	2.00002e-13	3.3706e-12	yes
PRUPE_3G158700	157.178	1.34752	0.277023	58.457	2.02403e-13	3.40799e-12	yes
PRUPE_7G196000	57.5301	-0.430995	0.360216	58.4525	2.0286e-13	3.41263e-12	yes
PRUPE_6G321400	5381.76	1.29504	0.187953	58.4493	2.03192e-13	3.41515e-12	yes
PRUPE_2G213700	37.3203	0.482137	0.352784	58.4297	2.05187e-13	3.4456e-12	yes
PRUPE_7G107600	251.547	-1.53295	0.307482	58.425	2.05666e-13	3.45056e-12	yes
PRUPE_3G109700	7.51122	2.52491	0.50748	58.4232	2.0586e-13	3.45072e-12	yes
PRUPE_8G216700	42.0508	-2.34814	0.402693	58.3451	2.14051e-13	3.58482e-12	yes
PRUPE_4G143700	1694.25	0.539501	0.171497	58.3109	2.17746e-13	3.64346e-12	yes
PRUPE_2G225200	1320.59	0.54789	0.218737	58.303	2.18611e-13	3.65468e-12	yes
PRUPE_1G416800	117.059	-0.451183	0.291165	58.2679	2.22478e-13	3.71601e-12	yes
PRUPE_7G209700	155.672	-3.32264	0.509754	58.2626	2.23062e-13	3.72247e-12	yes
PRUPE_5G142500	255.131	0.842236	0.233103	58.2524	2.24207e-13	3.73825e-12	yes
PRUPE_7G130000	39.3163	2.1448	0.46295	58.2407	2.25529e-13	3.75696e-12	yes
PRUPE_1G160600	425.61	0.935964	0.209112	58.1833	2.32094e-13	3.86289e-12	yes
PRUPE_2G239400	765.173	-1.04269	0.238595	58.1328	2.38025e-13	3.95808e-12	yes
PRUPE_4G029700	1843.57	0.0592447	0.19562	58.0969	2.42337e-13	4.02622e-12	yes
PRUPE_5G120300	21.9184	0.208263	0.386805	58.0897	2.43208e-13	4.03713e-12	yes
PRUPE_8G184700	267.497	1.25501	0.16318	58.0257	2.51116e-13	4.16103e-12	yes
PRUPE_8G204100	275.677	-0.887786	0.182649	58.0272	2.50932e-13	4.16103e-12	yes
PRUPE_1G303500	42.6411	1.1342	0.323956	58.0187	2.52004e-13	4.17207e-12	yes
PRUPE_1G077400	506.401	-0.307736	0.159662	58.013	2.52713e-13	4.18012e-12	yes
PRUPE_2G238400	109.667	-1.47574	0.195705	57.9905	2.5558e-13	4.22381e-12	yes
PRUPE_4G177200	381.238	0.12517	0.394162	57.9777	2.57221e-13	4.24719e-12	yes
PRUPE_8G016900	100.219	1.25947	0.221388	57.9508	2.60703e-13	4.30091e-12	yes
PRUPE_3G012300	242.855	1.72731	0.232458	57.9123	2.65774e-13	4.38072e-12	yes
PRUPE_1G522600	193.321	0.216014	0.180803	57.8693	2.71539e-13	4.47182e-12	yes
PRUPE_8G240800	398.755	0.372205	0.177887	57.854	2.73626e-13	4.50224e-12	yes
PRUPE_8G002000	46.6256	3.61468	0.547159	57.8424	2.75216e-13	4.52444e-12	yes
PRUPE_2G222700	108.756	1.50474	0.295069	57.8017	2.80874e-13	4.6134e-12	yes
PRUPE_8G248700	28.7199	1.96671	0.390898	57.7894	2.82607e-13	4.63782e-12	yes
PRUPE_3G280000	196.498	-0.208607	0.15471	57.7609	2.86672e-13	4.70042e-12
PRUPE_3G017500	33.9545	1.97081	0.338215	57.7511	2.88074e-13	4.71929e-12	yes
PRUPE_3G114200	204.484	0.969443	0.323106	57.629	3.06206e-13	5.01196e-12	yes
PRUPE_1G494500	355.269	-1.09399	0.194744	57.5966	3.11205e-13	5.08491e-12	yes
PRUPE_7G105400	70.4531	1.35818	0.367947	57.5975	3.11076e-13	5.08491e-12	yes
PRUPE_1G002900	3906.16	0.75285	0.354331	57.5879	3.12565e-13	5.10269e-12	yes
PRUPE_6G093000	976.212	-0.177809	0.157525	57.5207	3.23253e-13	5.27259e-12	yes
PRUPE_1G357900	335.144	-0.630785	0.176558	57.4361	3.37216e-13	5.49557e-12	yes
PRUPE_5G149400	53.3584	-0.694637	0.289225	57.4232	3.39405e-13	5.52645e-12	yes
PRUPE_1G544600	37.1555	1.35073	0.35527	57.4064	3.42269e-13	5.56825e-12	yes
PRUPE_2G150800	286.018	0.331575	0.18508	57.3874	3.45529e-13	5.61641e-12	yes
PRUPE_3G266000	270.501	-3.20525	0.487109	57.3815	3.46551e-13	5.62816e-12	yes
PRUPE_3G211500	247.105	-2.86494	0.364511	57.3761	3.47487e-13	5.63848e-12	yes
PRUPE_5G174200	41.0697	1.78195	0.299716	57.3645	3.49508e-13	5.66638e-12	yes
PRUPE_8G114800	33.5298	-2.81533	0.450326	57.3413	3.53585e-13	5.72753e-12	yes
PRUPE_1G460800	469.823	0.179491	0.159589	57.3346	3.54768e-13	5.74174e-12	yes
PRUPE_1G092500	256.718	-1.58164	0.225487	57.3153	3.58209e-13	5.78745e-12	yes
PRUPE_3G289200	821.309	0.909663	0.258122	57.3166	3.57975e-13	5.78745e-12	yes
PRUPE_6G247100	543.54	-0.0734491	0.16759	57.2626	3.67785e-13	5.93706e-12	yes
PRUPE_6G069400	341.069	2.79088	0.506428	57.2375	3.7242e-13	6.00156e-12	yes
PRUPE_8G080600	62.5932	2.33441	0.297767	57.2392	3.72108e-13	6.00156e-12	yes
PRUPE_8G051400	374.339	-1.25802	0.174649	57.1878	3.81791e-13	6.14729e-12	yes
PRUPE_5G079200	276.723	0.529995	0.124047	57.1641	3.86345e-13	6.21529e-12
PRUPE_5G090700	120.33	-2.67508	0.721983	57.1593	3.8728e-13	6.225e-12	yes
PRUPE_1G556800	184.487	1.06905	0.14247	57.1355	3.91907e-13	6.29399e-12	yes
PRUPE_3G017200	129.752	0.724003	0.15998	57.0803	4.02868e-13	6.46448e-12	yes
PRUPE_4G233000	558.491	-0.820007	0.10945	57.0642	4.06133e-13	6.51131e-12
PRUPE_6G244200	512.606	-1.16648	0.169108	57.0603	4.06929e-13	6.5185e-12	yes
PRUPE_6G198000	292.233	-2.17851	0.31614	57.0531	4.08391e-13	6.53634e-12	yes
PRUPE_1G389300	20.9926	-0.257135	0.325712	56.9689	4.25942e-13	6.81145e-12	yes
PRUPE_8G166900	18.4336	2.93929	0.457948	56.952	4.29556e-13	6.86339e-12	yes
PRUPE_3G062800	51.3887	-1.25325	0.366605	56.9449	4.31086e-13	6.88198e-12	yes
PRUPE_7G229500	1462.51	-2.48534	0.486867	56.8986	4.41198e-13	7.03743e-12	yes
PRUPE_1G244100	128.479	1.95565	0.25448	56.8709	4.47353e-13	7.11958e-12	yes
PRUPE_1G386300	1407.49	-2.38262	0.445297	56.8703	4.47486e-13	7.11958e-12	yes
PRUPE_6G046800	3044.19	1.13115	0.234471	56.8703	4.47482e-13	7.11958e-12	yes
PRUPE_6G227900	23.2031	2.26003	0.447523	56.8683	4.47926e-13	7.12054e-12	yes
PRUPE_1G142400	554.138	-0.263877	0.201693	56.8253	4.57661e-13	7.26758e-12	yes
PRUPE_3G139800	115.749	0.193038	0.246237	56.824	4.5795e-13	7.26758e-12	yes
PRUPE_7G065800	628.89	-0.15543	0.133844	56.7822	4.6762e-13	7.40851e-12
PRUPE_8G157200	870.716	-1.43823	0.206503	56.7836	4.67299e-13	7.40851e-12	yes
PRUPE_6G118500	113.495	0.695284	0.167132	56.7701	4.70476e-13	7.44748e-12	yes
PRUPE_6G106900	651.215	-0.685677	0.151055	56.755	4.74033e-13	7.49747e-12	yes
PRUPE_2G031000	2525.03	-1.47952	0.19451	56.711	4.8457e-13	7.65768e-12	yes
PRUPE_8G136800	99.034	-1.10329	0.218824	56.7074	4.85445e-13	7.66505e-12	yes
PRUPE_1G387500	19.1137	2.81311	0.549979	56.6913	4.8938e-13	7.72069e-12	yes
PRUPE_2G038400	167.007	-0.0496781	0.325085	56.6555	4.98209e-13	7.85338e-12	yes
PRUPE_1G337000	550.434	-0.0111122	0.214852	56.6186	5.07478e-13	7.99279e-12	yes
PRUPE_8G024500	1505.42	-2.9103	0.484126	56.5898	5.14852e-13	8.10212e-12	yes
PRUPE_3G291600	95.7819	0.571353	0.179316	56.5718	5.19516e-13	8.16868e-12	yes
PRUPE_3G265400	51.74	0.353769	0.312948	56.5385	5.28215e-13	8.29849e-12	yes
PRUPE_7G271700	536.705	-0.00560237	0.147535	56.5265	5.31404e-13	8.34161e-12
PRUPE_1G108200	86.452	1.38386	0.22365	56.5193	5.33331e-13	8.36488e-12	yes
PRUPE_8G243200	217.981	1.32147	0.179082	56.5076	5.36462e-13	8.40696e-12	yes
PRUPE_1G529500	18.5418	2.81958	0.417214	56.4968	5.39349e-13	8.44515e-12	yes
ENSRNA049996910	20.9725	1.22699	0.415301	56.4841	5.42795e-13	8.49203e-12	yes
PRUPE_6G065900	295.416	0.769914	0.209047	56.4712	5.4631e-13	8.53991e-12	yes
PRUPE_3G060200	28.6584	2.18218	0.382201	56.4427	5.54154e-13	8.65532e-12	yes
PRUPE_4G003600	1227.76	2.00479	0.328606	56.4245	5.592e-13	8.72687e-12	yes
PRUPE_4G185400	3819.43	-0.419264	0.123638	56.4004	5.65991e-13	8.82551e-12
PRUPE_2G145100	111.369	1.62837	0.246136	56.3937	5.67881e-13	8.84764e-12	yes
PRUPE_8G066500	20.0569	-2.33968	0.481881	56.3582	5.78055e-13	8.99868e-12	yes
PRUPE_1G517600	470.647	1.0584	0.16592	56.3482	5.80954e-13	9.03632e-12	yes
PRUPE_6G309500	131.666	1.19719	0.160369	56.3192	5.89447e-13	9.16083e-12	yes
PRUPE_1G139200	68.272	1.2866	0.224061	56.2955	5.9647e-13	9.2623e-12	yes
PRUPE_8G215000	64.9859	0.98345	0.181598	56.2801	6.01074e-13	9.32609e-12	yes
PRUPE_7G000400	524.945	-0.550103	0.119466	56.2769	6.02039e-13	9.33334e-12
PRUPE_4G177700	21.0753	2.65886	0.426714	56.2505	6.1005e-13	9.44973e-12	yes
PRUPE_8G165000	477.546	-0.357423	0.107901	56.2455	6.11559e-13	9.4653e-12
PRUPE_5G179900	735.147	0.537771	0.126373	56.2427	6.12427e-13	9.47093e-12
PRUPE_3G215800	712.909	0.570207	0.108087	56.2271	6.17226e-13	9.53728e-12
PRUPE_7G232800	414.851	-0.912252	0.154573	56.2149	6.21005e-13	9.58779e-12	yes
PRUPE_1G387400	10.0943	2.59944	0.576625	56.1916	6.2828e-13	9.68418e-12	yes
PRUPE_6G203800	9.05587	2.70089	0.494873	56.1929	6.2787e-13	9.68418e-12	yes
PRUPE_1G435400	37.3428	1.17225	0.313683	56.1758	6.33253e-13	9.75282e-12	yes
PRUPE_7G237200	181.392	-0.895938	0.339656	56.1643	6.36913e-13	9.80115e-12	yes
PRUPE_3G038800	103.543	0.4432	0.249258	56.1504	6.41358e-13	9.86147e-12	yes
PRUPE_8G234300	7.52596	-1.1437	0.634297	56.1469	6.42486e-13	9.87073e-12	yes
PRUPE_1G121000	280.817	-3.15752	0.400462	56.1178	6.51879e-13	1.00068e-11	yes
PRUPE_5G186400	66.6684	1.53357	0.212823	56.081	6.63995e-13	1.01845e-11	yes
PRUPE_1G343000	21.5419	2.67691	0.461202	56.0772	6.65256e-13	1.01955e-11	yes
PRUPE_2G224200	894.276	-0.246454	0.130332	56.0678	6.68392e-13	1.02352e-11
PRUPE_3G243700	210.032	-0.106593	0.193932	56.0079	6.8873e-13	1.05381e-11	yes
PRUPE_1G404900	85.2215	-1.02907	0.25435	55.904	7.25439e-13	1.10907e-11	yes
PRUPE_5G195400	353.365	-0.709369	0.315366	55.8925	7.29606e-13	1.11453e-11	yes
PRUPE_6G107200	17.9352	2.30169	0.517042	55.8905	7.30343e-13	1.11475e-11	yes
PRUPE_1G165700	106.9	-2.21878	0.299776	55.8836	7.32875e-13	1.11771e-11	yes
PRUPE_4G234200	63.2801	-2.49349	0.340301	55.8664	7.39205e-13	1.12645e-11	yes
PRUPE_5G078200	290.792	-0.173323	0.199826	55.8632	7.40392e-13	1.12734e-11	yes
PRUPE_1G498300	401.469	-2.57338	0.344807	55.845	7.47173e-13	1.13674e-11	yes
PRUPE_2G298700	20.8477	2.5375	0.477923	55.8106	7.60139e-13	1.15553e-11	yes
PRUPE_4G095400	1067.94	-2.79461	0.440226	55.725	7.93375e-13	1.20508e-11	yes
PRUPE_3G044700	52.0904	0.515864	0.288534	55.7067	8.00645e-13	1.21514e-11	yes
PRUPE_4G042400	67.5495	1.31163	0.26361	55.6918	8.0662e-13	1.22322e-11	yes
PRUPE_6G118600	104.967	-0.26342	0.243796	55.6804	8.11246e-13	1.22924e-11	yes
PRUPE_5G091800	319.797	-0.48777	0.129952	55.6564	8.2103e-13	1.24307e-11
PRUPE_1G145900	6126.33	-1.84163	0.348456	55.6517	8.22981e-13	1.24421e-11	yes
PRUPE_7G141200	19.8385	3.86326	0.584954	55.6514	8.23112e-13	1.24421e-11	yes
PRUPE_6G185300	474.324	-3.16458	0.493167	55.6	8.44534e-13	1.27557e-11	yes
PRUPE_8G065400	3310.61	-2.73703	0.417969	55.5963	8.46089e-13	1.27689e-11	yes
PRUPE_2G214700	49.8005	1.79831	0.344024	55.5885	8.49414e-13	1.28088e-11	yes
PRUPE_5G010500	22.5857	2.21615	0.381589	55.5806	8.52753e-13	1.28488e-11	yes
PRUPE_1G053800	8862.4	-0.385693	0.292644	55.5743	8.55444e-13	1.2879e-11	yes
PRUPE_6G108400	19.4277	-2.45035	0.614178	55.5627	8.60437e-13	1.29438e-11	yes
PRUPE_6G054500	1288.02	-2.91621	0.491958	55.5415	8.69585e-13	1.30709e-11	yes
PRUPE_5G130400	70.4841	0.444273	0.258456	55.4931	8.90874e-13	1.33802e-11	yes
PRUPE_6G189900	78.5046	1.57519	0.290715	55.4641	9.03891e-13	1.35649e-11	yes
PRUPE_2G271000	135.229	2.00163	0.340152	55.4421	9.13906e-13	1.37042e-11	yes
PRUPE_7G152900	261.345	-1.1529	0.162633	55.4095	9.28927e-13	1.39183e-11	yes
PRUPE_6G358500	241.963	0.307544	0.22929	55.3961	9.35153e-13	1.40005e-11	yes
PRUPE_4G104000	43.5393	2.52083	0.428742	55.3735	9.458e-13	1.41486e-11	yes
PRUPE_8G226700	38.5068	-1.55798	0.314706	55.3075	9.77531e-13	1.46116e-11	yes
PRUPE_6G072100	14.2594	0.208222	0.346899	55.2678	9.971e-13	1.48923e-11	yes
PRUPE_2G114400	70.746	1.67364	0.232189	55.245	1.00858e-12	1.50518e-11	yes
PRUPE_2G301700	47.121	1.37511	0.234332	55.2037	1.02959e-12	1.53531e-11	yes
PRUPE_6G233700	1288.62	0.559153	0.126859	55.1891	1.03717e-12	1.54538e-11
PRUPE_6G161200	21.7469	-3.86798	0.715805	55.1122	1.07779e-12	1.60463e-11	yes
PRUPE_7G138200	396.04	-0.162405	0.111468	55.0762	1.09739e-12	1.63251e-11
PRUPE_8G217100	41.6978	-4.00978	0.679574	54.9618	1.16195e-12	1.72719e-11	yes
PRUPE_6G045200	30.4688	-0.337937	0.373447	54.9542	1.16639e-12	1.73243e-11	yes
PRUPE_2G254500	327.634	-1.55925	0.208623	54.9497	1.16903e-12	1.73459e-11	yes
PRUPE_5G161700	417.459	-1.30203	0.257476	54.9485	1.1697e-12	1.73459e-11	yes
PRUPE_4G104900	132.441	-1.6729	0.226511	54.8939	1.2021e-12	1.78123e-11	yes
PRUPE_2G043900	34.1648	3.11442	0.539591	54.8392	1.23543e-12	1.82918e-11	yes
PRUPE_6G336300	980.5	1.01588	0.149804	54.7485	1.29272e-12	1.91098e-11	yes
PRUPE_7G171900	423.747	1.44626	0.209518	54.7493	1.29226e-12	1.91098e-11	yes
PRUPE_1G567400	884.536	0.692805	0.119929	54.7158	1.31409e-12	1.94105e-11
PRUPE_7G207300	1082.43	-0.0691318	0.119354	54.6927	1.32934e-12	1.96202e-11
PRUPE_4G013600	184.434	1.81137	0.383672	54.6476	1.35964e-12	2.00518e-11	yes
PRUPE_8G147500	40.5631	3.74777	0.629966	54.5865	1.40179e-12	2.06572e-11	yes
PRUPE_1G277400	92.7308	3.06711	0.495904	54.5477	1.42929e-12	2.10459e-11	yes
PRUPE_2G195900	105.002	2.08764	0.277577	54.5288	1.44288e-12	2.12294e-11	yes
PRUPE_2G259300	66.9036	-0.919278	0.206092	54.511	1.45571e-12	2.14014e-11	yes
PRUPE_1G367600	442.172	-0.0492255	0.172876	54.4264	1.51866e-12	2.23093e-11	yes
PRUPE_1G582200	178.185	-0.369567	0.236056	54.4243	1.52021e-12	2.23147e-11	yes
PRUPE_1G579100	908.319	-0.39175	0.170153	54.417	1.52581e-12	2.23793e-11	yes
PRUPE_1G368000	412.351	-0.717168	0.180475	54.353	1.57543e-12	2.30781e-11	yes
PRUPE_3G144100	1035.21	3.72658	0.5767	54.3524	1.57591e-12	2.30781e-11	yes
PRUPE_7G166400	2827.18	-1.57999	0.314958	54.3453	1.58146e-12	2.31414e-11	yes
PRUPE_6G165300	9.37034	-1.838	0.511991	54.3292	1.59424e-12	2.33102e-11	yes
PRUPE_3G102900	11.3406	-2.25628	0.686699	54.3106	1.60919e-12	2.35105e-11	yes
PRUPE_1G113600	20.4227	0.341338	0.362065	54.3016	1.61643e-12	2.35979e-11	yes
PRUPE_1G514900	159.382	1.94056	0.255691	54.2972	1.61996e-12	2.3631e-11	yes
PRUPE_7G096400	30.8726	-1.83134	0.365967	54.2788	1.63495e-12	2.38311e-11	yes
PRUPE_1G149600	171.654	0.742191	0.140947	54.2674	1.64431e-12	2.3949e-11
PRUPE_7G149700	116.535	0.311049	0.286662	54.2653	1.64607e-12	2.3956e-11	yes
PRUPE_2G012000	48.4821	1.30981	0.335205	54.2356	1.67065e-12	2.4295e-11	yes
PRUPE_4G030800	132.041	-0.00583527	0.187391	54.2106	1.69172e-12	2.45823e-11	yes
PRUPE_1G132700	318.51	0.258975	0.269672	54.1858	1.71279e-12	2.48692e-11	yes
PRUPE_2G178100	4468.33	1.45358	0.240297	54.1801	1.71763e-12	2.49203e-11	yes
PRUPE_8G162500	48.4758	-0.382265	0.321715	54.1687	1.72746e-12	2.50435e-11	yes
PRUPE_8G224500	918.996	-0.362029	0.192105	54.0645	1.81984e-12	2.63624e-11	yes
PRUPE_7G159700	122.172	-2.62829	0.362695	54.0574	1.82638e-12	2.64367e-11	yes
PRUPE_4G114000	162.141	0.584514	0.162314	54.046	1.83681e-12	2.65672e-11	yes
PRUPE_8G114100	198.241	-1.18731	0.162862	53.9992	1.8803e-12	2.71754e-11	yes
PRUPE_7G084900	81.5292	3.22312	0.541131	53.9948	1.88445e-12	2.72144e-11	yes
PRUPE_1G248900	904.861	0.0339486	0.186979	53.9546	1.92273e-12	2.77458e-11	yes
PRUPE_6G019700	460.616	-2.06473	0.279405	53.9315	1.94499e-12	2.80454e-11	yes
PRUPE_3G159600	349.095	-0.209223	0.226372	53.9103	1.96571e-12	2.83226e-11	yes
PRUPE_1G346100	896.42	0.178339	0.110352	53.8839	1.99182e-12	2.86767e-11
PRUPE_1G432000	189.452	0.622813	0.224591	53.8619	2.01388e-12	2.89721e-11	yes
PRUPE_1G350700	140.275	1.17442	0.242936	53.7972	2.0801e-12	2.99018e-11	yes
PRUPE_3G007600	59.8922	-1.52091	0.233765	53.7665	2.11231e-12	3.03416e-11	yes
PRUPE_3G067700	64.2535	0.895115	0.228242	53.7491	2.13077e-12	3.05834e-11	yes
PRUPE_7G094700	859.481	-1.14074	0.179744	53.7281	2.1532e-12	3.08818e-11	yes
PRUPE_6G043200	110.309	-1.60184	0.365405	53.7062	2.17699e-12	3.11992e-11	yes
PRUPE_1G119900	333.445	-1.45757	0.278446	53.6822	2.20327e-12	3.15516e-11	yes
PRUPE_6G092300	240.304	1.43936	0.193509	53.6743	2.21193e-12	3.16515e-11	yes
PRUPE_1G369800	142.047	1.74852	0.489657	53.632	2.25918e-12	3.2303e-11	yes
PRUPE_1G580400	816.219	1.43032	0.254427	53.6022	2.29316e-12	3.27639e-11	yes
PRUPE_6G178400	556.823	-0.810447	0.18842	53.5889	2.30843e-12	3.2957e-11	yes
PRUPE_6G210500	1161.24	-0.0907743	0.102704	53.5756	2.32387e-12	3.31522e-11
PRUPE_7G153200	522.478	-0.211175	0.164949	53.5609	2.34095e-12	3.33705e-11	yes
PRUPE_3G227100	263.031	0.26729	0.183597	53.5272	2.38081e-12	3.39129e-11	yes
PRUPE_1G472800	1838.02	0.712849	0.134533	53.511	2.40018e-12	3.41629e-11
PRUPE_1G514500	172.058	-2.14916	0.292433	53.5026	2.41017e-12	3.42792e-11	yes
PRUPE_2G260100	160.992	1.83817	0.247114	53.4413	2.48519e-12	3.53194e-11	yes
PRUPE_6G013200	46.0601	-2.54309	0.458094	53.4353	2.49277e-12	3.54003e-11	yes
PRUPE_7G155500	166.305	-2.06487	0.309697	53.4273	2.50274e-12	3.5515e-11	yes
PRUPE_3G274000	44.3679	0.121532	0.515223	53.3873	2.55322e-12	3.6204e-11	yes
PRUPE_8G110400	354.739	-2.18285	0.4541	53.3726	2.57207e-12	3.64438e-11	yes
PRUPE_4G002300	223.578	-0.636661	0.141162	53.3685	2.57736e-12	3.64912e-11
PRUPE_1G030700	42.7153	-0.192362	0.257859	53.365	2.58189e-12	3.65278e-11	yes
PRUPE_7G094000	685.315	-3.92852	0.691674	53.331	2.62612e-12	3.71256e-11	yes
PRUPE_1G233600	55.2799	0.649183	0.22741	53.3263	2.63237e-12	3.7158e-11	yes
PRUPE_3G280300	42.6721	0.358925	0.330076	53.3263	2.63234e-12	3.7158e-11	yes
PRUPE_5G109000	625.034	-2.97679	0.464988	53.3185	2.64261e-12	3.72745e-11	yes
PRUPE_3G113500	50.5786	1.29605	0.244177	53.2847	2.68764e-12	3.78812e-11	yes
PRUPE_3G212500	203.33	-0.554812	0.170586	53.2402	2.74819e-12	3.87056e-11	yes
PRUPE_2G282500	339.685	-0.557891	0.169541	53.2137	2.78479e-12	3.91916e-11	yes
PRUPE_1G404700	28.3776	1.40338	0.390525	53.21	2.7899e-12	3.9209e-11	yes
PRUPE_7G043800	128.773	0.921133	0.157241	53.2098	2.7902e-12	3.9209e-11
PRUPE_6G094200	241.41	-1.19168	0.168586	53.1958	2.80983e-12	3.94553e-11	yes
PRUPE_1G317600	66.8174	-3.91433	0.580857	53.1516	2.87255e-12	4.03059e-11	yes
PRUPE_2G065700	169.262	-0.0774379	0.229654	53.147	2.87926e-12	4.03698e-11	yes
PRUPE_8G201600	184.216	0.235143	0.263467	53.1196	2.919e-12	4.08965e-11	yes
PRUPE_1G568700	15.2955	2.9123	0.402587	53.096	2.95355e-12	4.13496e-11	yes
PRUPE_6G350400	277.391	0.227028	0.157348	53.0777	2.98073e-12	4.16991e-11	yes
PRUPE_1G086500	120.949	1.57317	0.212322	53.0527	3.01825e-12	4.21926e-11	yes
PRUPE_8G166700	208.89	0.320525	0.201596	53.0446	3.03052e-12	4.23325e-11	yes
PRUPE_1G540400	67.9222	1.01785	0.41296	53.0393	3.03851e-12	4.23903e-11	yes
PRUPE_4G190500	606.396	1.59061	0.36755	53.0389	3.03917e-12	4.23903e-11	yes
PRUPE_1G339000	103.165	-0.182781	0.21513	53.0359	3.04369e-12	4.24219e-11	yes
PRUPE_3G229900	185.103	1.52817	0.288797	53.0293	3.05381e-12	4.25313e-11	yes
PRUPE_8G148500	178.868	3.36478	0.529571	52.9865	3.11974e-12	4.34174e-11	yes
PRUPE_1G433300	165.158	-0.351724	0.193946	52.9754	3.13717e-12	4.36276e-11	yes
PRUPE_1G410500	258.096	-0.344053	0.293309	52.9432	3.18807e-12	4.43026e-11	yes
PRUPE_2G276800	7.92553	2.81698	0.492501	52.9393	3.19435e-12	4.4357e-11	yes
PRUPE_1G031900	5.07032	3.29351	0.656795	52.9343	3.20228e-12	4.44343e-11	yes
PRUPE_8G041600	200.793	0.880358	0.218632	52.897	3.26261e-12	4.5238e-11	yes
PRUPE_2G137300	18.4662	3.30745	0.559748	52.89	3.27403e-12	4.53628e-11	yes
PRUPE_8G112200	136.987	1.64205	0.309237	52.8536	3.33424e-12	4.6163e-11	yes
PRUPE_1G274700	260.233	-0.0989389	0.185066	52.852	3.33688e-12	4.61654e-11	yes
PRUPE_7G043000	48.8551	0.664996	0.192205	52.8382	3.35987e-12	4.64493e-11	yes
PRUPE_3G123200	109.123	1.55514	0.354913	52.8287	3.37587e-12	4.66362e-11	yes
PRUPE_3G043900	101.182	-1.55523	0.220601	52.7999	3.42484e-12	4.72779e-11	yes
PRUPE_6G043000	127.745	0.474641	0.228888	52.7938	3.43532e-12	4.73877e-11	yes
PRUPE_7G016700	295.829	-1.02014	0.210987	52.7861	3.44853e-12	4.7535e-11	yes
PRUPE_8G191900	745.373	-0.0203064	0.206221	52.7744	3.46882e-12	4.77797e-11	yes
PRUPE_3G109100	7.40727	2.62812	0.5251	52.7715	3.47395e-12	4.78153e-11	yes
PRUPE_3G194500	276.219	-0.983991	0.227968	52.75	3.51134e-12	4.82945e-11	yes
PRUPE_7G237900	26.732	2.12474	0.505787	52.7393	3.53024e-12	4.85188e-11	yes
PRUPE_2G241700	267.065	-0.45534	0.202175	52.6992	3.60178e-12	4.94659e-11	yes
PRUPE_8G231600	2238.18	1.57754	0.390997	52.6528	3.68623e-12	5.05886e-11	yes
PRUPE_2G323500	57.5998	2.21104	0.387906	52.6147	3.75716e-12	5.15244e-11	yes
PRUPE_8G022200	75.4632	-2.00348	0.460794	52.6104	3.76527e-12	5.1598e-11	yes
PRUPE_1G211000	876.319	-1.41439	0.294584	52.57	3.84201e-12	5.26112e-11	yes
PRUPE_6G223400	122.306	1.89373	0.411893	52.5179	3.94357e-12	5.39625e-11	yes
PRUPE_5G195100	347.798	1.08764	0.23798	52.4929	3.99303e-12	5.45995e-11	yes
PRUPE_3G246700	116.989	0.263129	0.22853	52.4788	4.02139e-12	5.49473e-11	yes
PRUPE_7G268300	84.2087	-1.90414	0.338831	52.4772	4.02455e-12	5.49505e-11	yes
PRUPE_6G040000	26.8055	1.66	0.384011	52.4117	4.15864e-12	5.674e-11	yes
PRUPE_7G238300	221.938	-0.549685	0.171193	52.41	4.16219e-12	5.67473e-11	yes
PRUPE_1G459400	696.873	-0.994959	0.207168	52.4059	4.17075e-12	5.68227e-11	yes
PRUPE_1G003900	188.228	-0.823297	0.168566	52.3915	4.20086e-12	5.71915e-11	yes
PRUPE_3G143900	1259.73	3.58847	0.575922	52.3764	4.23261e-12	5.7582e-11	yes
PRUPE_1G047100	35.3785	-2.47248	0.367433	52.3685	4.24941e-12	5.77685e-11	yes
PRUPE_4G148800	258.549	-0.679226	0.155037	52.364	4.25899e-12	5.78569e-11	yes
PRUPE_2G241100	192.112	0.796856	0.124934	52.3553	4.27747e-12	5.80659e-11
PRUPE_4G218300	9.51318	3.01279	0.672796	52.3033	4.39008e-12	5.95515e-11	yes
PRUPE_7G217200	239.315	0.834904	0.179093	52.2746	4.45358e-12	6.03694e-11	yes
PRUPE_2G176600	638.511	1.08924	0.233568	52.2566	4.49398e-12	6.08731e-11	yes
PRUPE_4G007500	892.921	-2.35657	0.395747	52.2314	4.55077e-12	6.15978e-11	yes
PRUPE_6G139200	3039.3	-3.17091	0.554056	52.2085	4.60325e-12	6.22633e-11	yes
PRUPE_7G168800	363.564	-1.38431	0.205115	52.2055	4.61026e-12	6.23131e-11	yes
PRUPE_1G093200	16.9101	-1.95046	0.413966	52.193	4.639e-12	6.26565e-11	yes
PRUPE_6G050000	786.643	-0.321983	0.2129	52.187	4.65307e-12	6.28014e-11	yes
PRUPE_1G560400	13.2118	2.70188	0.487959	52.1849	4.6579e-12	6.28215e-11	yes
PRUPE_6G051500	578.338	0.435059	0.117167	52.0947	4.87279e-12	6.56725e-11
PRUPE_4G200100	8.6254	-1.74879	0.455251	52.083	4.90135e-12	6.60101e-11	yes
PRUPE_1G486000	1610.4	-3.22672	0.613709	52.052	4.97787e-12	6.69925e-11	yes
PRUPE_2G264000	399.764	1.08051	0.311047	52.0057	5.09467e-12	6.85153e-11	yes
PRUPE_1G526000	84.0102	-1.29843	0.339708	51.9984	5.11312e-12	6.87142e-11	yes
PRUPE_1G167100	134.638	-0.214617	0.226896	51.9966	5.11766e-12	6.8726e-11	yes
PRUPE_2G241800	63.6499	-0.239577	0.192354	51.9949	5.12224e-12	6.87383e-11	yes
PRUPE_5G129600	576.912	-1.08124	0.201586	51.9545	5.2266e-12	7.00386e-11	yes
PRUPE_7G012000	62.2527	-1.09713	0.294831	51.9547	5.22624e-12	7.00386e-11	yes
PRUPE_5G109500	624.811	-3.25882	0.463612	51.931	5.28854e-12	7.08182e-11	yes
PRUPE_7G174700	169.163	-0.643004	0.222226	51.8856	5.40973e-12	7.23893e-11	yes
PRUPE_6G134400	285.387	-3.65212	0.683597	51.866	5.46303e-12	7.30506e-11	yes
PRUPE_4G052900	18.8407	1.95234	0.388766	51.8182	5.59535e-12	7.47666e-11	yes
PRUPE_1G317400	89.1748	-0.14837	0.212312	51.8149	5.60445e-12	7.48349e-11	yes
PRUPE_8G085400	56.3883	-0.50213	0.394624	51.7263	5.85841e-12	7.81705e-11	yes
PRUPE_4G241500	116.271	0.11849	0.166203	51.68	5.9955e-12	7.99429e-11
PRUPE_8G125100	1117.9	-3.76241	0.710066	51.6703	6.02476e-12	8.0276e-11	yes
PRUPE_8G056100	476.772	-2.02413	0.295514	51.6576	6.06298e-12	8.0728e-11	yes
PRUPE_7G161100	62687.2	0.0102922	0.23222	51.6448	6.10191e-12	8.11886e-11	yes
PRUPE_4G247400	416.15	-0.520997	0.187354	51.6408	6.11435e-12	8.12967e-11	yes
PRUPE_1G375100	401.544	-0.174535	0.18307	51.62	6.17817e-12	8.20871e-11	yes
PRUPE_7G147700	140.007	0.673016	0.212605	51.608	6.21522e-12	8.25209e-11	yes
PRUPE_1G108900	31.6489	1.02403	0.327703	51.6011	6.23678e-12	8.27486e-11	yes
PRUPE_1G470400	16.5468	3.76663	0.525754	51.5491	6.4011e-12	8.48688e-11	yes
PRUPE_3G211700	196.071	0.402726	0.169578	51.5358	6.44377e-12	8.53743e-11	yes
PRUPE_1G358900	1559.44	1.74975	0.314626	51.5341	6.44923e-12	8.53863e-11	yes
PRUPE_2G323200	3265.6	0.0886513	0.0808398	51.4884	6.59838e-12	8.72493e-11
PRUPE_4G204400	322.63	-1.92085	0.357022	51.4881	6.59924e-12	8.72493e-11	yes
PRUPE_2G086400	6.88221	1.97243	0.523787	51.484	6.61299e-12	8.73697e-11	yes
PRUPE_8G210700	15.9232	2.76208	0.577562	51.4813	6.62193e-12	8.74262e-11	yes
PRUPE_6G239700	444.832	0.0134917	0.125518	51.4672	6.6688e-12	8.79832e-11
PRUPE_1G240000	1694.53	0.12076	0.122765	51.4533	6.71526e-12	8.8534e-11
PRUPE_2G121500	256.239	-3.29737	0.700205	51.4016	6.89099e-12	9.0787e-11	yes
PRUPE_1G467500	166.657	-0.742221	0.140235	51.3908	6.92821e-12	9.12133e-11
PRUPE_1G032500	26.5445	3.34226	0.579026	51.3573	7.0452e-12	9.26886e-11	yes
PRUPE_5G058500	1221.61	0.00758955	0.106649	51.3244	7.16209e-12	9.41604e-11
PRUPE_2G224900	284.231	-0.206321	0.199132	51.3228	7.16784e-12	9.41701e-11	yes
PRUPE_8G235600	81.7709	1.23875	0.359839	51.3013	7.24539e-12	9.51224e-11	yes
PRUPE_1G135100	384.564	0.341443	0.127976	51.2762	7.33695e-12	9.6257e-11
PRUPE_8G015800	124.321	1.4335	0.259935	51.2672	7.37007e-12	9.66241e-11	yes
PRUPE_1G376800	374.488	0.826384	0.140631	51.264	7.382e-12	9.6713e-11
PRUPE_2G257400	140.871	-1.50346	0.257968	51.257	7.4077e-12	9.69194e-11	yes
PRUPE_6G191200	2250.05	-0.183065	0.151912	51.2569	7.40808e-12	9.69194e-11	yes
PRUPE_5G213900	160.657	0.948442	0.346987	51.2539	7.4192e-12	9.69973e-11	yes
PRUPE_1G282500	9875.51	-2.054	0.300459	51.2089	7.58818e-12	9.91375e-11	yes
PRUPE_1G261000	392.98	-2.73744	0.444918	51.1879	7.6683e-12	1.00045e-10	yes
PRUPE_6G036300	423.47	-0.732309	0.148572	51.1882	7.66711e-12	1.00045e-10	yes
PRUPE_7G107400	521.71	-2.0226	0.321331	51.1614	7.77047e-12	1.01308e-10	yes
PRUPE_1G459100	1095.4	-2.49648	0.455854	51.1405	7.85202e-12	1.023e-10	yes
PRUPE_3G109400	9.03739	2.47306	0.521741	51.1211	7.9285e-12	1.03225e-10	yes
PRUPE_4G082100	135.839	-3.50025	0.463706	51.0852	8.07236e-12	1.04953e-10	yes
PRUPE_7G115200	60.1558	-0.866275	0.295598	51.0851	8.07248e-12	1.04953e-10	yes
PRUPE_2G121600	227.387	1.44176	0.250145	51.0688	8.13845e-12	1.05738e-10	yes
PRUPE_3G019000	4555.23	-0.524001	0.111602	51.0554	8.19334e-12	1.06377e-10
PRUPE_1G264900	453.753	-0.748079	0.227685	51.0488	8.22037e-12	1.06655e-10	yes
PRUPE_1G480000	78.0784	1.6504	0.287545	51.0426	8.24608e-12	1.06914e-10	yes
PRUPE_3G135100	31.0729	-2.32328	0.396407	51.0347	8.27857e-12	1.07262e-10	yes
PRUPE_4G155800	1434.58	-0.145981	0.223385	51.0007	8.42045e-12	1.08999e-10	yes
PRUPE_5G173100	59.3626	-1.62222	0.231174	50.9998	8.42427e-12	1.08999e-10	yes
PRUPE_1G535500	383.889	-0.193244	0.160789	50.936	8.69728e-12	1.12454e-10	yes
PRUPE_8G139400	151.852	0.292425	0.219432	50.9212	8.76185e-12	1.13211e-10	yes
PRUPE_1G222900	152.48	-0.429356	0.226321	50.9176	8.77762e-12	1.13336e-10	yes
PRUPE_1G258100	1573.8	-0.477399	0.286722	50.9056	8.83037e-12	1.13939e-10	yes
PRUPE_1G554400	398.451	1.62148	0.266351	50.89	8.89971e-12	1.1471e-10	yes
PRUPE_4G009500	126.737	1.54931	0.213464	50.8894	8.9023e-12	1.1471e-10	yes
PRUPE_6G222000	30.7739	1.69608	0.35646	50.8879	8.90899e-12	1.14717e-10	yes
PRUPE_1G413900	419.453	-0.760833	0.35584	50.8831	8.9304e-12	1.14914e-10	yes
PRUPE_7G194400	886.582	-3.98294	0.723511	50.8575	9.04549e-12	1.16239e-10	yes
PRUPE_8G216200	63.4625	-1.53521	0.267437	50.8575	9.04575e-12	1.16239e-10	yes
PRUPE_2G185100	485.034	-2.47515	0.510738	50.8538	9.06219e-12	1.1637e-10	yes
PRUPE_1G020800	142.763	-1.45962	0.351224	50.7403	9.59148e-12	1.23053e-10	yes
PRUPE_1G302800	94.3396	-1.04854	0.303491	50.7394	9.5957e-12	1.23053e-10	yes
PRUPE_4G261900	27.452	3.24491	0.619062	50.7242	9.66877e-12	1.23821e-10	yes
PRUPE_6G073800	83.9317	-0.599303	0.196047	50.7244	9.66792e-12	1.23821e-10	yes
PRUPE_1G476200	941.443	2.42205	0.414196	50.7082	9.74644e-12	1.24731e-10	yes
PRUPE_1G307400	17.8054	-0.694951	0.572897	50.6994	9.78971e-12	1.25199e-10	yes
PRUPE_7G216300	59.5143	0.399096	0.439028	50.6883	9.84422e-12	1.2581e-10	yes
PRUPE_1G435900	17.8518	2.24471	0.360649	50.6764	9.90301e-12	1.26476e-10	yes
PRUPE_4G041000	324.518	-0.26439	0.150711	50.6713	9.92818e-12	1.26711e-10
PRUPE_4G259400	318.435	-0.0423213	0.163294	50.658	9.99416e-12	1.27466e-10
PRUPE_1G146000	41.0704	-1.57186	0.4111	50.6563	1.00028e-11	1.2749e-10	yes
PRUPE_5G021500	56.0441	0.451769	0.220677	50.6222	1.0175e-11	1.29597e-10	yes
PRUPE_4G097900	10.6343	-0.359729	0.478926	50.6093	1.02407e-11	1.30345e-10	yes
PRUPE_1G419000	366.48	-1.08937	0.175296	50.594	1.03192e-11	1.31255e-10	yes
PRUPE_2G155000	344.379	-0.596185	0.155723	50.5913	1.03335e-11	1.31348e-10	yes
PRUPE_1G273400	1361.55	0.0678481	0.179515	50.5872	1.03545e-11	1.31526e-10	yes
PRUPE_8G036200	4590.7	-0.1452	0.113984	50.5431	1.05855e-11	1.34369e-10
PRUPE_7G144900	38.1485	2.32221	0.449595	50.5357	1.06246e-11	1.34774e-10	yes
PRUPE_2G070300	38.2276	1.51261	0.323625	50.5234	1.069e-11	1.35513e-10	yes
PRUPE_2G299100	89.7679	-0.217052	0.233124	50.517	1.07245e-11	1.35766e-10	yes
PRUPE_5G130900	21.0648	3.31112	0.595623	50.5177	1.07208e-11	1.35766e-10	yes
PRUPE_2G281600	466.486	0.419554	0.196463	50.4893	1.08738e-11	1.37564e-10	yes
PRUPE_8G195100	28.0634	2.19872	0.421027	50.4847	1.08988e-11	1.37787e-10	yes
PRUPE_1G080500	977.305	-1.59617	0.312036	50.4661	1.10006e-11	1.38981e-10	yes
PRUPE_4G046000	102.901	0.315386	0.354387	50.4606	1.10312e-11	1.39274e-10	yes
PRUPE_2G265400	118.385	0.83249	0.311506	50.4422	1.11333e-11	1.40468e-10	yes
PRUPE_2G255400	502.828	-0.394323	0.180135	50.4316	1.11924e-11	1.41119e-10	yes
PRUPE_1G498800	352.483	-2.669	0.373557	50.3973	1.13858e-11	1.43462e-10	yes
PRUPE_6G364000	115.262	0.585412	0.227287	50.3849	1.14566e-11	1.4416e-10	yes
PRUPE_7G266500	226.683	1.06483	0.150121	50.3851	1.14553e-11	1.4416e-10	yes
PRUPE_3G085200	358.534	-2.27834	0.328186	50.3598	1.16016e-11	1.45886e-10	yes
PRUPE_1G309400	400.709	-0.841815	0.120488	50.3057	1.19193e-11	1.49782e-10
PRUPE_1G445000	54.7913	-1.84229	0.35476	50.3031	1.19349e-11	1.49877e-10	yes
PRUPE_6G008600	15.5595	1.16885	0.453115	50.2692	1.21388e-11	1.52336e-10	yes
PRUPE_3G059400	1492.67	0.324329	0.115113	50.2523	1.2242e-11	1.53528e-10
PRUPE_7G200800	1682.76	-2.06971	0.349392	50.2331	1.236e-11	1.54904e-10	yes
PRUPE_4G191600	637.888	-1.02042	0.19618	50.2111	1.24965e-11	1.5651e-10	yes
PRUPE_3G042300	24.4417	1.98373	0.490196	50.1983	1.25769e-11	1.57412e-10	yes
PRUPE_4G165600	67.5151	2.05564	0.284545	50.1888	1.26372e-11	1.58061e-10	yes
PRUPE_1G227300	102.053	0.3543	0.21732	50.1829	1.2674e-11	1.58101e-10	yes
PRUPE_2G179600	94.5857	0.609965	0.17783	50.186	1.26544e-11	1.58101e-10	yes
PRUPE_6G219600	288.916	-1.26753	0.181179	50.1832	1.26724e-11	1.58101e-10	yes
PRUPE_7G101800	71.3254	0.677842	0.284692	50.1836	1.26699e-11	1.58101e-10	yes
PRUPE_7G064600	62.7732	-2.09621	0.309014	50.1677	1.27712e-11	1.59208e-10	yes
PRUPE_2G140600	646.105	-2.24184	0.422895	50.1598	1.28216e-11	1.5973e-10	yes
PRUPE_6G136900	53.2647	0.849565	0.260168	50.0896	1.32797e-11	1.65327e-10	yes
PRUPE_4G222700	250.744	-0.146334	0.173967	50.0859	1.33042e-11	1.65523e-10	yes
PRUPE_6G102800	167.984	0.112779	0.179652	50.0699	1.3411e-11	1.6674e-10	yes
PRUPE_1G421300	351.944	-0.398908	0.14817	50.0601	1.34765e-11	1.67444e-10
PRUPE_3G227800	172.712	-3.78181	0.666005	50.0386	1.36225e-11	1.69147e-10	yes
PRUPE_7G017700	1143.67	0.574644	0.155315	50.0157	1.37794e-11	1.70981e-10	yes
PRUPE_1G362100	523.576	-1.16803	0.179169	49.9988	1.38965e-11	1.7232e-10	yes
PRUPE_1G112600	146.457	-1.34932	0.226944	49.9852	1.39912e-11	1.7338e-10	yes
PRUPE_1G289200	233.3	0.607772	0.270413	49.9659	1.41267e-11	1.74943e-10	yes
PRUPE_7G196100	154.324	-0.578771	0.358474	49.951	1.42325e-11	1.76138e-10	yes
PRUPE_8G258000	44.0343	0.0920668	0.413395	49.9352	1.43451e-11	1.77414e-10	yes
PRUPE_4G027700	55.8223	-1.25126	0.280426	49.931	1.43751e-11	1.77668e-10	yes
PRUPE_8G129700	28.6566	0.86234	0.337175	49.8794	1.47513e-11	1.82198e-10	yes
PRUPE_8G107800	176.908	-0.351653	0.250905	49.8752	1.4782e-11	1.82458e-10	yes
PRUPE_5G132000	30.2598	-1.99262	0.348246	49.8644	1.4862e-11	1.83324e-10	yes
PRUPE_6G293300	332.186	-0.987151	0.241783	49.8364	1.50721e-11	1.85793e-10	yes
PRUPE_1G335300	201.735	-2.32932	0.32515	49.825	1.5158e-11	1.8673e-10	yes
PRUPE_3G245100	100.505	0.624814	0.321195	49.8033	1.53232e-11	1.88642e-10	yes
PRUPE_1G567000	235.329	1.5005	0.264247	49.7951	1.53865e-11	1.89297e-10	yes
PRUPE_2G319700	429.3	-0.892767	0.227686	49.7746	1.55447e-11	1.91118e-10	yes
PRUPE_1G233400	219.977	-0.755864	0.139461	49.7458	1.57704e-11	1.93765e-10
PRUPE_5G204800	891.653	0.415532	0.102217	49.7411	1.58073e-11	1.94092e-10
PRUPE_6G058300	220.172	1.9887	0.427394	49.7015	1.61234e-11	1.97844e-10	yes
PRUPE_4G013400	132.328	0.409937	0.24643	49.6993	1.61415e-11	1.97937e-10	yes
PRUPE_7G015000	208.825	-1.08787	0.390792	49.6749	1.63395e-11	2.00234e-10	yes
PRUPE_5G171100	320.422	-0.710546	0.158985	49.6566	1.64895e-11	2.0194e-10	yes
PRUPE_8G247300	429.456	0.101117	0.140896	49.6539	1.65115e-11	2.02078e-10
PRUPE_1G133900	440.246	-0.0608159	0.131002	49.6013	1.69521e-11	2.07335e-10
PRUPE_5G106100	27.9112	0.823091	0.373736	49.5801	1.71322e-11	2.09401e-10	yes
PRUPE_6G120300	1329.73	0.43579	0.139689	49.541	1.74704e-11	2.13395e-10
PRUPE_2G183500	119.925	1.14247	0.303301	49.5355	1.75184e-11	2.13843e-10	yes
PRUPE_1G358500	64.0912	1.28381	0.325413	49.5034	1.78026e-11	2.17171e-10	yes
PRUPE_3G095000	78.1223	0.896207	0.260116	49.4928	1.78969e-11	2.18179e-10	yes
PRUPE_4G281800	124.471	0.30773	0.135968	49.4779	1.80309e-11	2.1967e-10
PRUPE_7G201600	112.96	1.75201	0.335049	49.4613	1.81805e-11	2.21349e-10	yes
PRUPE_8G164300	162.147	0.954169	0.261418	49.4568	1.8222e-11	2.21711e-10	yes
PRUPE_7G051300	353.203	5.35582	0.759975	49.4416	1.83607e-11	2.23254e-10	yes
PRUPE_7G231200	7.74703	3.08804	0.70873	49.4136	1.862e-11	2.2626e-10	yes
PRUPE_2G184900	67.082	-0.515771	0.226078	49.396	1.87841e-11	2.28107e-10	yes
PRUPE_1G369300	354.739	-0.73905	0.207217	49.3917	1.88245e-11	2.2845e-10	yes
PRUPE_1G540600	54.4036	1.70582	0.358279	49.387	1.88686e-11	2.28836e-10	yes
PRUPE_5G191400	1174.47	-0.402908	0.126127	49.3502	1.92191e-11	2.32936e-10
PRUPE_2G285300	186.788	0.850995	0.25758	49.2899	1.98074e-11	2.39912e-10	yes
PRUPE_6G300000	1802.31	0.70116	0.117556	49.2879	1.98275e-11	2.4e-10
PRUPE_6G156200	135.181	-0.0286738	0.176674	49.2581	2.01255e-11	2.43451e-10
PRUPE_2G133300	349.148	-1.04845	0.203934	49.2321	2.03888e-11	2.46477e-10	yes
PRUPE_2G224600	136.606	-0.235983	0.218772	49.218	2.05332e-11	2.48064e-10	yes
PRUPE_8G243300	302.641	1.09324	0.164057	49.1894	2.08288e-11	2.51472e-10	yes
PRUPE_3G053500	21.5063	-2.65447	0.47932	49.1618	2.11174e-11	2.54742e-10	yes
PRUPE_7G050900	376.72	5.23627	0.7531	49.161	2.11267e-11	2.54742e-10	yes
PRUPE_6G276300	490.778	-0.647978	0.121977	49.1118	2.16528e-11	2.60917e-10
PRUPE_3G216600	16.4284	1.96413	0.534589	49.0992	2.17897e-11	2.62398e-10	yes
PRUPE_8G243400	183.218	0.119691	0.167352	49.0934	2.18524e-11	2.62985e-10	yes
PRUPE_7G197900	35.2568	-0.877536	0.464533	49.0907	2.18822e-11	2.63175e-10	yes
PRUPE_6G173200	341.186	-0.327004	0.11742	49.0768	2.20346e-11	2.64839e-10
PRUPE_5G221400	6388.49	-0.620105	0.292374	49.0644	2.21722e-11	2.66321e-10	yes
PRUPE_1G503100	95.9174	1.42089	0.357585	49.0519	2.23108e-11	2.6774e-10	yes
PRUPE_6G199000	230.018	-1.41227	0.209143	49.0512	2.23188e-11	2.6774e-10	yes
PRUPE_4G001300	492.095	-0.577714	0.159466	49.0449	2.23894e-11	2.68415e-10	yes
PRUPE_3G195600	536.321	-0.540691	0.138426	49.031	2.25448e-11	2.70106e-10
PRUPE_I005400	17.1802	2.84279	0.517411	49.0268	2.25927e-11	2.70507e-10	yes
PRUPE_5G235900	329.557	-2.56949	0.495056	48.9783	2.3147e-11	2.76968e-10	yes
PRUPE_3G285400	70.7911	-0.0873819	0.238552	48.9655	2.3296e-11	2.78572e-10	yes
PRUPE_4G026200	239.525	-0.324051	0.190157	48.954	2.34303e-11	2.8e-10	yes
PRUPE_8G128100	940.717	-1.20295	0.20578	48.934	2.36658e-11	2.82635e-10	yes
PRUPE_3G230100	46.7541	1.29203	0.341969	48.91	2.39512e-11	2.85835e-10	yes
PRUPE_6G198100	170.406	-2.05871	0.415549	48.9089	2.39642e-11	2.85835e-10	yes
PRUPE_3G038700	1050.16	-0.155623	0.0750403	48.8911	2.41782e-11	2.88204e-10
PRUPE_2G010400	10577	-1.6984	0.24748	48.8871	2.42273e-11	2.88606e-10	yes
PRUPE_3G157200	1569.43	1.94409	0.360523	48.8829	2.42776e-11	2.89021e-10	yes
PRUPE_8G031500	214.106	-0.577039	0.180386	48.8767	2.43532e-11	2.89738e-10	yes
PRUPE_6G271500	88.2106	-2.97526	0.477773	48.8654	2.44914e-11	2.91198e-10	yes
PRUPE_6G222100	157.481	1.77872	0.248994	48.8375	2.48359e-11	2.95108e-10	yes
PRUPE_1G042200	70.2723	1.45271	0.216629	48.8053	2.52388e-11	2.99705e-10	yes
PRUPE_5G132300	157.636	-1.26677	0.229365	48.7733	2.56459e-11	3.04347e-10	yes
PRUPE_I000300	37.5231	3.43471	0.544731	48.7523	2.59157e-11	3.07354e-10	yes
PRUPE_1G121200	44.304	-2.48762	0.398556	48.7324	2.6175e-11	3.10233e-10	yes
PRUPE_1G566800	123.261	0.618961	0.17366	48.7106	2.64619e-11	3.13436e-10	yes
PRUPE_1G461000	435.257	0.143825	0.154964	48.6769	2.69123e-11	3.1857e-10
PRUPE_1G230400	95.0565	1.65515	0.278916	48.6735	2.69584e-11	3.18915e-10	yes
PRUPE_5G154400	74.1977	1.0536	0.219201	48.6696	2.70107e-11	3.19131e-10	yes
PRUPE_8G179100	97.6827	1.15699	0.19416	48.6706	2.69975e-11	3.19131e-10	yes
PRUPE_7G194800	4995.1	-1.43864	0.204426	48.6679	2.7033e-11	3.19193e-10	yes
PRUPE_4G150100	1277.58	-2.3241	0.497657	48.6489	2.7292e-11	3.22049e-10	yes
PRUPE_6G302500	242.35	-0.491887	0.230587	48.6346	2.74878e-11	3.24156e-10	yes
PRUPE_2G027100	56.417	0.263372	0.243083	48.614	2.77721e-11	3.27303e-10	yes
PRUPE_4G044300	676.708	-2.82404	0.447556	48.5928	2.80682e-11	3.30585e-10	yes
PRUPE_1G372000	32.2263	1.12395	0.306493	48.557	2.8575e-11	3.36343e-10	yes
PRUPE_8G023900	256.847	-2.25015	0.399564	48.5388	2.88365e-11	3.39209e-10	yes
PRUPE_3G179000	192.188	-0.321118	0.176998	48.5165	2.91594e-11	3.42791e-10	yes
PRUPE_7G178500	1393.34	0.278921	0.199779	48.4801	2.96946e-11	3.48865e-10	yes
PRUPE_7G121400	369.942	-0.954853	0.207247	48.471	2.98308e-11	3.50246e-10	yes
PRUPE_6G079000	93.7549	0.504762	0.214697	48.4573	3.00352e-11	3.52426e-10	yes
PRUPE_5G220500	308.396	1.23374	0.205703	48.4168	3.06492e-11	3.59405e-10	yes
PRUPE_2G196900	84.2907	-1.36237	0.384424	48.4024	3.08706e-11	3.61775e-10	yes
PRUPE_6G315700	380.827	-1.73475	0.488203	48.3923	3.10281e-11	3.63395e-10	yes
PRUPE_1G486800	2606.57	-1.81825	0.391981	48.3748	3.13007e-11	3.66358e-10	yes
PRUPE_5G129100	32.0834	1.30501	0.248491	48.3733	3.13228e-11	3.66389e-10	yes
PRUPE_6G235400	1483.3	0.392619	0.300902	48.3586	3.15542e-11	3.68866e-10	yes
PRUPE_1G138800	162.285	0.379746	0.288356	48.3535	3.16351e-11	3.69352e-10	yes
PRUPE_5G194300	567.699	0.707725	0.182048	48.3542	3.16245e-11	3.69352e-10	yes
PRUPE_4G287600	124.762	1.20766	0.179712	48.3162	3.22309e-11	3.76074e-10	yes
PRUPE_5G034700	323.706	0.903504	0.227593	48.2623	3.31107e-11	3.861e-10	yes
PRUPE_6G002200	13135	-1.28884	0.187418	48.2564	3.32086e-11	3.87001e-10	yes
PRUPE_8G029000	379.956	-0.433057	0.195634	48.2542	3.32456e-11	3.87192e-10	yes
PRUPE_1G407200	16.3418	3.62463	0.809991	48.2288	3.36702e-11	3.91894e-10	yes
PRUPE_4G136700	33.7975	2.1307	0.304067	48.2269	3.37029e-11	3.92031e-10	yes
PRUPE_2G075100	272.912	-0.0619441	0.21116	48.2123	3.39489e-11	3.94648e-10	yes
PRUPE_4G029300	526.108	0.435188	0.242931	48.1241	3.54797e-11	4.12188e-10	yes
PRUPE_6G180800	144.723	-0.80934	0.196901	48.1178	3.55913e-11	4.13229e-10	yes
PRUPE_1G280600	56.7311	-0.560634	0.326639	48.0983	3.59415e-11	4.17037e-10	yes
PRUPE_3G124200	482.618	-1.65147	0.346107	48.0879	3.6128e-11	4.18942e-10	yes
PRUPE_5G100800	278.011	-0.800677	0.155533	48.0416	3.69741e-11	4.28489e-10	yes
PRUPE_2G290200	174.143	-3.17928	0.53488	48.0307	3.71767e-11	4.30571e-10	yes
PRUPE_3G281700	54.1867	-0.868174	0.376419	48.0294	3.72003e-11	4.30579e-10	yes
PRUPE_2G224400	56.8772	-0.705183	0.229344	48.0111	3.75431e-11	4.34278e-10	yes
PRUPE_6G156300	225.059	0.200511	0.167323	47.9901	3.79394e-11	4.38593e-10	yes
PRUPE_6G163100	20.1739	1.15125	0.312266	47.9839	3.80569e-11	4.3968e-10	yes
PRUPE_6G197700	340.974	-1.8434	0.289478	47.9557	3.85964e-11	4.45639e-10	yes
ENSRNA050004214	23.0343	2.55303	0.553695	47.9429	3.88454e-11	4.48238e-10	yes
PRUPE_3G078300	783.852	1.34764	0.327309	47.9407	3.88883e-11	4.48457e-10	yes
PRUPE_1G545400	263.739	-4.03034	0.754616	47.9368	3.89631e-11	4.49045e-10	yes
PRUPE_2G247600	4081.86	-2.96044	0.480832	47.9321	3.90551e-11	4.49405e-10	yes
PRUPE_7G237400	298.71	-2.4469	0.428387	47.9315	3.90662e-11	4.49405e-10	yes
PRUPE_8G193800	153.444	-2.47156	0.373707	47.9328	3.90405e-11	4.49405e-10	yes
PRUPE_3G085500	475.826	-1.32627	0.205931	47.9227	3.92383e-11	4.51108e-10	yes
PRUPE_4G216800	1186.27	0.949747	0.349812	47.9142	3.94059e-11	4.52709e-10	yes
PRUPE_5G024900	242.862	0.357714	0.14827	47.9132	3.94257e-11	4.52709e-10
PRUPE_1G451700	78.2397	1.79688	0.286101	47.9118	3.94544e-11	4.52761e-10	yes
PRUPE_2G175100	965.476	0.267343	0.218791	47.909	3.95078e-11	4.53097e-10	yes
PRUPE_1G490800	233.926	-2.8732	0.477041	47.9076	3.95357e-11	4.5314e-10	yes
PRUPE_7G167900	19.5805	2.20973	0.476268	47.8999	3.9688e-11	4.54608e-10	yes
PRUPE_7G259000	63.1102	3.06829	0.518548	47.8767	4.01516e-11	4.59637e-10	yes
PRUPE_1G279900	95.7173	0.466625	0.241738	47.8668	4.03506e-11	4.61472e-10	yes
PRUPE_3G240000	28.5481	3.04224	0.534655	47.8663	4.0361e-11	4.61472e-10	yes
PRUPE_3G222200	157.522	-2.15669	0.385479	47.8486	4.07198e-11	4.65292e-10	yes
PRUPE_7G081600	450.281	-1.50553	0.366613	47.8456	4.07803e-11	4.65699e-10	yes
PRUPE_1G401300	85.523	0.850203	0.164047	47.8423	4.08486e-11	4.66195e-10	yes
PRUPE_1G003000	3147.95	0.0659449	0.269756	47.8407	4.08822e-11	4.66296e-10	yes
PRUPE_6G204700	244.371	-1.01977	0.204122	47.8048	4.16214e-11	4.74439e-10	yes
PRUPE_5G149100	513.373	-1.7655	0.265884	47.7992	4.17392e-11	4.75492e-10	yes
PRUPE_3G057000	152.191	-2.79574	0.433824	47.7973	4.1778e-11	4.75646e-10	yes
PRUPE_6G365600	37.9019	2.13168	0.483336	47.7902	4.19262e-11	4.77043e-10	yes
PRUPE_4G039200	118.328	-0.697165	0.479249	47.7749	4.22489e-11	4.80424e-10	yes
PRUPE_8G162800	64.6905	-0.29471	0.270949	47.7695	4.23635e-11	4.81436e-10	yes
PRUPE_6G185600	605.709	-3.68057	0.598577	47.7289	4.32307e-11	4.90994e-10	yes
PRUPE_8G122200	113.895	1.00369	0.264233	47.7271	4.32707e-11	4.91151e-10	yes
PRUPE_5G207800	931.399	-0.144266	0.14134	47.7199	4.34266e-11	4.92585e-10
PRUPE_6G138800	128.572	1.87547	0.317735	47.7188	4.34495e-11	4.92585e-10	yes
PRUPE_2G240100	12.962	3.90804	0.654201	47.7153	4.35275e-11	4.93172e-10	yes
PRUPE_3G089500	23.314	0.691751	0.306876	47.7003	4.38549e-11	4.96581e-10	yes
PRUPE_2G060300	70.5581	-1.28932	0.23222	47.674	4.44337e-11	5.02797e-10	yes
PRUPE_7G231100	520.105	-1.81368	0.280747	47.673	4.44574e-11	5.02797e-10	yes
PRUPE_6G323000	13.5283	-0.469538	0.413919	47.62	4.56514e-11	5.1599e-10	yes
PRUPE_1G440700	213.395	-0.312611	0.216256	47.5699	4.68095e-11	5.28761e-10	yes
PRUPE_7G114900	379.862	-0.535044	0.16525	47.5128	4.81643e-11	5.43738e-10	yes
PRUPE_1G153300	202.345	0.00310539	0.251422	47.4854	4.88282e-11	5.50902e-10	yes
PRUPE_1G041200	20.1572	-2.12143	0.511631	47.4798	4.89646e-11	5.52109e-10	yes
PRUPE_1G339400	82.2339	1.11985	0.22084	47.4483	4.97424e-11	5.60542e-10	yes
PRUPE_6G212600	514.709	-1.18317	0.330212	47.4353	5.00685e-11	5.63879e-10	yes
PRUPE_8G131800	1516.34	-2.45208	0.450381	47.4266	5.02854e-11	5.65983e-10	yes
PRUPE_8G137900	1452.31	-2.68897	0.489136	47.3839	5.13719e-11	5.77864e-10	yes
PRUPE_2G279900	8202.26	-0.385578	0.280241	47.3684	5.17712e-11	5.82008e-10	yes
PRUPE_7G110300	2832.2	-0.00432923	0.123042	47.3668	5.18128e-11	5.82127e-10
PRUPE_2G317600	154.728	-1.42172	0.215283	47.3539	5.21467e-11	5.85177e-10	yes
PRUPE_8G010300	688.303	0.177409	0.171644	47.3543	5.21364e-11	5.85177e-10	yes
PRUPE_8G016400	204.538	0.315589	0.175484	47.3462	5.23485e-11	5.87091e-10	yes
PRUPE_6G290800	127.789	-0.0143665	0.329616	47.3198	5.30451e-11	5.94549e-10	yes
PRUPE_4G155200	40.735	3.47751	0.554112	47.2951	5.37024e-11	6.01557e-10	yes
PRUPE_3G022700	1932.65	-0.433981	0.173107	47.291	5.38133e-11	6.0244e-10	yes
PRUPE_7G087200	2687.27	-1.48011	0.327138	47.2706	5.43648e-11	6.08251e-10	yes
PRUPE_3G146500	198.208	-1.00338	0.18802	47.2625	5.45848e-11	6.10348e-10	yes
PRUPE_8G193700	35.4081	-1.53533	0.341266	47.2456	5.50478e-11	6.15159e-10	yes
PRUPE_8G237300	122.919	-2.30818	0.419675	47.2393	5.52236e-11	6.16756e-10	yes
PRUPE_1G587600	12.0038	3.12185	0.521475	47.228	5.55357e-11	6.19874e-10	yes
PRUPE_3G216700	66.5492	-2.6311	0.383338	47.2072	5.6115e-11	6.25967e-10	yes
PRUPE_4G017600	418.266	-0.769855	0.195089	47.1847	5.67512e-11	6.32689e-10	yes
PRUPE_8G025300	38.5299	1.8595	0.294844	47.1747	5.70354e-11	6.35479e-10	yes
PRUPE_6G006200	240.777	1.54789	0.356978	47.1566	5.75529e-11	6.40865e-10	yes
PRUPE_7G264300	169.651	-1.14421	0.173139	47.1463	5.78524e-11	6.43818e-10	yes
PRUPE_4G089500	270.119	-0.139633	0.186639	47.1447	5.78983e-11	6.43947e-10	yes
PRUPE_7G053600	347.957	0.19079	0.151926	47.1274	5.84011e-11	6.49155e-10
PRUPE_3G109500	7.5215	2.58292	0.557895	47.1099	5.89128e-11	6.54455e-10	yes
PRUPE_6G032700	383.891	-0.554922	0.159223	47.1055	5.9042e-11	6.55503e-10	yes
PRUPE_2G239300	163.058	0.753226	0.171648	47.0836	5.96938e-11	6.62347e-10	yes
PRUPE_5G008000	34.5423	2.7892	0.485849	47.0433	6.09095e-11	6.75437e-10	yes
PRUPE_6G235100	678.069	0.484367	0.114462	47.0097	6.194e-11	6.86391e-10
PRUPE_6G278800	468.59	-2.15072	0.321127	47.0087	6.19704e-11	6.86391e-10	yes
PRUPE_1G334000	512.621	-1.965	0.280441	47.0019	6.21818e-11	6.88326e-10	yes
PRUPE_5G210400	700.634	-0.689267	0.185852	46.9977	6.23135e-11	6.89378e-10	yes
PRUPE_7G028500	841.329	0.417476	0.191052	46.9867	6.26555e-11	6.92753e-10	yes
PRUPE_6G186300	1119.72	-0.738949	0.108848	46.9767	6.29695e-11	6.95815e-10
PRUPE_3G216100	1223.98	0.672743	0.270967	46.9737	6.30644e-11	6.96453e-10	yes
PRUPE_1G127700	181.292	2.12303	0.3407	46.9558	6.36315e-11	7.02303e-10	yes
PRUPE_1G361200	35.2459	1.53368	0.347922	46.9515	6.37707e-11	7.03426e-10	yes
PRUPE_7G142600	229.016	-1.35395	0.211198	46.9443	6.39993e-11	7.05533e-10	yes
PRUPE_1G512300	10.897	2.96293	0.557469	46.934	6.43288e-11	7.0875e-10	yes
PRUPE_4G185700	1104.05	-0.222657	0.242655	46.8856	6.59069e-11	7.25711e-10	yes
PRUPE_7G264000	85.7373	0.931053	0.2007	46.8795	6.61079e-11	7.27497e-10	yes
PRUPE_1G373100	403.148	0.338143	0.306758	46.8483	6.71452e-11	7.38047e-10	yes
PRUPE_5G105600	22.4806	0.376105	0.647285	46.8494	6.71093e-11	7.38047e-10	yes
PRUPE_6G243000	181.945	-0.470057	0.305718	46.8167	6.82167e-11	7.49386e-10	yes
PRUPE_1G260800	213.865	-0.528387	0.136644	46.8097	6.84541e-11	7.51554e-10
PRUPE_8G206000	11.083	1.11042	0.507751	46.7951	6.89547e-11	7.56608e-10	yes
PRUPE_4G052700	369.876	1.19134	0.203096	46.7875	6.92183e-11	7.59056e-10	yes
PRUPE_7G114400	247.514	-1.44472	0.226349	46.7828	6.938e-11	7.60385e-10	yes
PRUPE_7G154100	471.774	1.51032	0.25554	46.6966	7.24372e-11	7.93429e-10	yes
PRUPE_3G288600	300.141	-0.890116	0.260238	46.6706	7.33851e-11	8.03343e-10	yes
PRUPE_4G116000	32.7381	-2.04222	0.534139	46.6689	7.34489e-11	8.03572e-10	yes
PRUPE_1G132500	157.654	-0.250135	0.181955	46.6395	7.45351e-11	8.14981e-10	yes
PRUPE_4G186300	207.576	-0.824292	0.242574	46.5961	7.61709e-11	8.32382e-10	yes
PRUPE_8G197000	63.9595	-2.50769	0.397135	46.5856	7.65728e-11	8.36287e-10	yes
PRUPE_8G021500	965.418	0.298619	0.11588	46.5546	7.7767e-11	8.48836e-10
PRUPE_2G242800	96.2334	-0.406236	0.375236	46.5059	7.96859e-11	8.69276e-10	yes
PRUPE_1G303400	132.197	0.463436	0.297451	46.5024	7.9823e-11	8.69987e-10	yes
PRUPE_4G149500	603.236	-2.22345	0.330131	46.5019	7.98438e-11	8.69987e-10	yes
PRUPE_5G008200	138.095	-0.0452659	0.305899	46.4611	8.14899e-11	8.87408e-10	yes
PRUPE_1G357600	522.711	-0.950211	0.154961	46.4535	8.18e-11	8.90269e-10
PRUPE_1G523000	358.446	0.307539	0.248923	46.4402	8.23465e-11	8.95697e-10	yes
PRUPE_5G123300	110.495	-0.708895	0.223668	46.4352	8.25532e-11	8.97425e-10	yes
PRUPE_1G321600	2272.62	-3.16419	0.560709	46.4336	8.26189e-11	8.9762e-10	yes
PRUPE_8G121500	1099.99	-1.23395	0.21263	46.4273	8.28762e-11	8.99895e-10	yes
PRUPE_1G340300	68.8457	2.87558	0.521709	46.4252	8.29668e-11	9.00358e-10	yes
PRUPE_1G061900	158.463	-2.06568	0.35507	46.4182	8.32561e-11	9.02975e-10	yes
PRUPE_1G517400	66.7112	-1.82852	0.28031	46.4165	8.33279e-11	9.03232e-10	yes
PRUPE_5G117000	890.036	-3.07655	0.63771	46.3842	8.46832e-11	9.17393e-10	yes
PRUPE_7G158900	151.186	-0.486647	0.184625	46.3786	8.49197e-11	9.19425e-10	yes
PRUPE_7G166100	201.247	0.342178	0.220715	46.3717	8.52144e-11	9.22083e-10	yes
PRUPE_3G006100	698.11	-1.7548	0.40459	46.3627	8.55972e-11	9.25692e-10	yes
PRUPE_1G405400	225.115	0.0504523	0.250167	46.3248	8.7237e-11	9.42883e-10	yes
PRUPE_6G327700	149.628	0.0106596	0.199708	46.3177	8.7548e-11	9.457e-10	yes
PRUPE_8G183600	84.1346	2.88532	0.507794	46.2973	8.84462e-11	9.54853e-10	yes
PRUPE_2G179400	140.39	-2.18048	0.484496	46.2933	8.86231e-11	9.56212e-10	yes
PRUPE_6G084700	244.802	-0.793037	0.24453	46.2849	8.89954e-11	9.59679e-10	yes
PRUPE_1G433000	299.335	-0.492611	0.140985	46.28	8.92139e-11	9.61482e-10
PRUPE_3G246600	257.223	-0.598005	0.158292	46.254	9.03785e-11	9.73474e-10	yes
PRUPE_7G016500	583.325	-3.1981	0.443243	46.2438	9.08425e-11	9.77911e-10	yes
PRUPE_5G189600	201.164	1.61534	0.231549	46.2207	9.18989e-11	9.88717e-10	yes
PRUPE_8G141700	199.443	0.245431	0.164011	46.2102	9.23798e-11	9.93321e-10	yes
PRUPE_5G080800	71.9312	-0.806193	0.352729	46.2056	9.25925e-11	9.95038e-10	yes
PRUPE_4G169300	71.3864	1.40413	0.246719	46.2002	9.28454e-11	9.96434e-10	yes
PRUPE_8G048500	43.584	0.806557	0.282692	46.1985	9.29238e-11	9.96434e-10	yes
PRUPE_8G112900	634.538	0.746349	0.247343	46.1982	9.29347e-11	9.96434e-10	yes
PRUPE_8G139000	426.258	-2.44932	0.489017	46.1983	9.29336e-11	9.96434e-10	yes
PRUPE_3G075100	60.7373	-0.233494	0.221148	46.1927	9.3193e-11	9.98633e-10	yes
PRUPE_3G265600	517.009	-0.308275	0.160953	46.1544	9.49957e-11	1.01737e-09	yes
PRUPE_3G197200	60.3518	0.651646	0.435521	46.0868	9.82601e-11	1.05173e-09	yes
PRUPE_2G190200	71.462	-1.43315	0.467605	46.0818	9.85058e-11	1.05376e-09	yes
PRUPE_1G547900	370.486	0.286388	0.160011	46.0792	9.86366e-11	1.05449e-09	yes
PRUPE_8G155700	547.355	0.344969	0.116315	46.0781	9.86867e-11	1.05449e-09
PRUPE_5G140400	49.9875	0.822996	0.29734	46.0592	9.9624e-11	1.0639e-09	yes
PRUPE_4G200200	892.59	-3.0633	0.480159	46.058	9.96838e-11	1.06394e-09	yes
PRUPE_1G577000	121.176	0.0837728	0.218193	46.0498	1.00093e-10	1.0677e-09	yes
PRUPE_6G159200	10.9289	3.40139	0.609123	46.0215	1.01523e-10	1.08234e-09	yes
PRUPE_4G114800	59.1948	0.429068	0.308646	46.0139	1.01907e-10	1.08582e-09	yes
PRUPE_5G212200	458.725	0.881631	0.180778	46.0118	1.02015e-10	1.08635e-09	yes
PRUPE_2G002500	28.7334	0.0213476	0.486462	46.0015	1.0254e-10	1.09132e-09	yes
PRUPE_1G184200	31.6783	-1.91838	0.460961	45.998	1.02722e-10	1.09264e-09	yes
PRUPE_2G008300	14.3041	3.93245	0.70975	45.9892	1.03173e-10	1.09681e-09	yes
PRUPE_1G505300	29.0348	-2.83113	0.468877	45.9826	1.03517e-10	1.09984e-09	yes
PRUPE_2G077200	119.003	-1.72732	0.264263	45.9399	1.05749e-10	1.12293e-09	yes
PRUPE_6G235600	604.688	-0.564053	0.203533	45.9249	1.06543e-10	1.13072e-09	yes
PRUPE_8G245700	130.2	-2.34587	0.356315	45.9204	1.06788e-10	1.13267e-09	yes
PRUPE_1G271300	98.8419	1.19963	0.330687	45.8877	1.08546e-10	1.15003e-09	yes
PRUPE_2G138300	58.7212	0.403822	0.228567	45.8883	1.08515e-10	1.15003e-09	yes
PRUPE_6G153300	67.1659	-3.67016	0.604965	45.8769	1.09135e-10	1.15562e-09	yes
PRUPE_2G284200	4270.87	-0.44803	0.156977	45.8716	1.09424e-10	1.15802e-09	yes
PRUPE_1G424700	187.937	0.0908365	0.188659	45.8492	1.10657e-10	1.17041e-09	yes
PRUPE_1G422300	47.6551	0.267129	0.228862	45.8454	1.10865e-10	1.17194e-09	yes
PRUPE_4G249300	229.647	-0.0806601	0.162804	45.8166	1.12474e-10	1.18828e-09
PRUPE_4G286600	258.871	0.912286	0.226156	45.8078	1.12971e-10	1.19287e-09	yes
PRUPE_3G233000	135.699	-0.482672	0.190078	45.7999	1.13415e-10	1.19688e-09	yes
PRUPE_1G582100	26.6809	-3.42397	0.620629	45.7677	1.1526e-10	1.21567e-09	yes
PRUPE_5G226300	10.3965	2.53972	0.660708	45.7475	1.16431e-10	1.22733e-09	yes
PRUPE_1G261100	263.542	-3.48122	0.67097	45.7265	1.17658e-10	1.23957e-09	yes
PRUPE_7G173300	111.652	-2.19471	0.321206	45.7163	1.18259e-10	1.24509e-09	yes
PRUPE_8G267700	617.345	-1.31169	0.333254	45.7153	1.18315e-10	1.24509e-09	yes
PRUPE_3G118100	173.954	-1.50673	0.237494	45.7057	1.18887e-10	1.25041e-09	yes
PRUPE_2G090100	160.022	-0.784277	0.159162	45.6879	1.19951e-10	1.2609e-09
PRUPE_1G071400	431.007	-2.56835	0.371632	45.6865	1.20033e-10	1.26105e-09	yes
PRUPE_2G186900	82.9896	-0.525979	0.182641	45.6679	1.21153e-10	1.27211e-09	yes
PRUPE_6G109600	212.149	-1.15291	0.173827	45.6642	1.21377e-10	1.27375e-09	yes
PRUPE_5G100600	121.492	0.777064	0.176764	45.6298	1.23484e-10	1.29514e-09	yes
PRUPE_1G264000	259.624	0.892286	0.143186	45.624	1.23845e-10	1.29819e-09
PRUPE_1G316200	230.04	0.794814	0.141904	45.6154	1.2438e-10	1.30307e-09
PRUPE_7G072400	14.4701	1.29397	0.321819	45.6103	1.24698e-10	1.30567e-09	yes
PRUPE_2G016200	11.5901	2.50004	0.522298	45.6075	1.24873e-10	1.30678e-09	yes
PRUPE_1G502800	161.988	0.771332	0.251434	45.6034	1.25124e-10	1.30868e-09	yes
PRUPE_4G098300	85.5607	-1.56126	0.396143	45.5783	1.26706e-10	1.32448e-09	yes
PRUPE_4G101200	254.356	-0.132512	0.207366	45.5575	1.28031e-10	1.33759e-09	yes
PRUPE_1G243200	351.761	-0.626416	0.214819	45.5213	1.30368e-10	1.36125e-09	yes
PRUPE_4G249500	434.427	-0.354434	0.237613	45.5189	1.30525e-10	1.36213e-09	yes
PRUPE_7G250600	324.848	-2.52379	0.514382	45.4942	1.3215e-10	1.37833e-09	yes
PRUPE_3G128200	449.277	-0.313602	0.125334	45.483	1.32888e-10	1.38526e-09
PRUPE_3G069700	80.3538	1.50141	0.226633	45.4398	1.35789e-10	1.41426e-09	yes
PRUPE_8G004000	26.5188	-0.17639	0.425505	45.4394	1.35821e-10	1.41426e-09	yes
PRUPE_1G418100	554.863	-0.0421776	0.164285	45.4314	1.36363e-10	1.41912e-09
PRUPE_2G289500	1859.21	-3.44225	0.693026	45.4019	1.38389e-10	1.43892e-09	yes
PRUPE_4G055200	327.052	-0.466861	0.232456	45.4015	1.38419e-10	1.43892e-09	yes
PRUPE_3G242600	22.3738	2.06008	0.434088	45.3723	1.4045e-10	1.45922e-09	yes
PRUPE_2G189800	122.794	3.89768	0.676163	45.3388	1.42822e-10	1.48304e-09	yes
PRUPE_6G207900	35.6856	2.17449	0.460592	45.3319	1.43316e-10	1.48735e-09	yes
PRUPE_5G079500	255.136	-0.619353	0.13761	45.3083	1.45022e-10	1.50423e-09
PRUPE_1G073100	1219.56	0.135851	0.120542	45.2878	1.46517e-10	1.51889e-09
PRUPE_2G220100	156.756	-1.17028	0.260856	45.2514	1.49205e-10	1.5459e-09	yes
PRUPE_3G174700	2249.85	2.38025	0.351822	45.2492	1.49367e-10	1.54673e-09	yes
PRUPE_1G513600	5002.03	-2.37361	0.431634	45.2109	1.52257e-10	1.57578e-09	yes
PRUPE_1G437200	19.219	-2.87259	0.599175	45.1857	1.5419e-10	1.59486e-09	yes
PRUPE_1G477200	818.102	2.19636	0.405877	45.1835	1.54355e-10	1.59486e-09	yes
PRUPE_8G034700	13.9685	-2.30827	0.547399	45.1836	1.5435e-10	1.59486e-09	yes
PRUPE_3G282600	41.9248	2.00372	0.311132	45.1796	1.54657e-10	1.5971e-09	yes
PRUPE_1G523700	245.233	-0.505566	0.271824	45.1682	1.55541e-10	1.60535e-09	yes
PRUPE_8G247800	169.714	0.240882	0.145883	45.1638	1.55887e-10	1.60804e-09
PRUPE_7G216700	27.8246	0.813033	0.312744	45.1408	1.57688e-10	1.62572e-09	yes
PRUPE_7G127900	93.7807	-0.755475	0.344523	45.13	1.5854e-10	1.6336e-09	yes
PRUPE_2G004800	240.919	-0.232369	0.173116	45.124	1.59017e-10	1.63762e-09	yes
PRUPE_8G068700	448.134	-1.84857	0.32907	45.1025	1.60735e-10	1.6544e-09	yes
PRUPE_8G224900	721.363	-2.62698	0.401196	45.091	1.61666e-10	1.66308e-09	yes
PRUPE_1G034700	357.27	-1.36647	0.325204	45.0694	1.63423e-10	1.68023e-09	yes
PRUPE_1G519500	105.609	1.34235	0.247719	45.0662	1.63684e-10	1.682e-09	yes
PRUPE_5G089100	269.581	-1.11039	0.284366	45.0579	1.64365e-10	1.68806e-09	yes
PRUPE_1G260400	193.146	-2.82283	0.533581	45.0513	1.64902e-10	1.69265e-09	yes
PRUPE_3G135700	16.4206	0.756618	0.38764	45.0277	1.66864e-10	1.71186e-09	yes
PRUPE_3G169400	605.698	0.48407	0.122561	45.0029	1.68945e-10	1.73226e-09
PRUPE_1G467600	561.302	1.07483	0.315366	44.9867	1.70319e-10	1.74511e-09	yes
PRUPE_3G065300	17.3663	-3.32088	0.601339	44.9859	1.70384e-10	1.74511e-09	yes
PRUPE_1G372100	31.6618	1.67819	0.278154	44.979	1.70976e-10	1.75022e-09	yes
PRUPE_6G031100	1071.63	-3.20243	0.638452	44.9682	1.71902e-10	1.75874e-09	yes
PRUPE_2G229200	20.4208	0.787446	0.341823	44.9597	1.7263e-10	1.76523e-09	yes
PRUPE_2G253100	172.754	-2.48145	0.548446	44.9575	1.72821e-10	1.76621e-09	yes
PRUPE_4G011800	284.222	0.230561	0.174673	44.9255	1.7561e-10	1.79374e-09	yes
PRUPE_6G139000	50.8594	-1.57602	0.354163	44.9221	1.7591e-10	1.79583e-09	yes
PRUPE_5G011900	17.4291	-3.30666	0.602825	44.9191	1.76173e-10	1.79754e-09	yes
PRUPE_1G246100	117.377	-2.22105	0.414307	44.9016	1.77721e-10	1.81234e-09	yes
PRUPE_1G332000	277.087	-1.1529	0.227534	44.8942	1.78384e-10	1.81813e-09	yes
PRUPE_6G188700	62.622	0.164741	0.181493	44.891	1.78671e-10	1.82006e-09	yes
PRUPE_I005800	4964.67	0.05721	0.258143	44.8859	1.79119e-10	1.82364e-09	yes
PRUPE_2G296400	9.63272	-2.96776	0.658636	44.8809	1.7957e-10	1.82723e-09	yes
PRUPE_1G274400	9.43875	3.28189	0.661029	44.876	1.80012e-10	1.83074e-09	yes
PRUPE_8G252400	92.3539	1.12266	0.200743	44.8564	1.81781e-10	1.84773e-09	yes
PRUPE_3G177600	60.2272	-1.35714	0.311122	44.8518	1.822e-10	1.85098e-09	yes
PRUPE_8G196900	95.8322	-2.145	0.43631	44.8507	1.82302e-10	1.85102e-09	yes
PRUPE_3G041500	70.3293	-1.61352	0.303106	44.8004	1.86944e-10	1.89712e-09	yes
PRUPE_8G053700	881.363	-0.625022	0.254831	44.7885	1.88059e-10	1.90741e-09	yes
PRUPE_1G508100	65.5687	-1.3236	0.221481	44.7542	1.91318e-10	1.93942e-09	yes
PRUPE_6G019500	255.268	-1.92148	0.286477	44.7125	1.95341e-10	1.97914e-09	yes
PRUPE_1G448100	553.291	-0.43957	0.179868	44.7102	1.9557e-10	1.98039e-09	yes
PRUPE_8G164900	10.4556	1.29376	0.379773	44.6825	1.98295e-10	2.00689e-09	yes
PRUPE_8G252500	71.8394	1.26999	0.193273	44.6593	2.00609e-10	2.02922e-09	yes
PRUPE_1G249000	44.179	-1.31179	0.305378	44.6484	2.01708e-10	2.03903e-09	yes
PRUPE_6G232300	169.025	-2.93409	0.539073	44.6475	2.01796e-10	2.03903e-09	yes
PRUPE_7G150900	354.057	-1.21683	0.405044	44.5875	2.07947e-10	2.10005e-09	yes
PRUPE_1G113400	477.037	-0.101514	0.25417	44.5781	2.0892e-10	2.10875e-09	yes
PRUPE_4G228400	784.754	0.141181	0.197368	44.5752	2.09224e-10	2.10992e-09	yes
PRUPE_7G087600	600.508	0.495786	0.150604	44.5741	2.09347e-10	2.10992e-09	yes
PRUPE_7G117100	287.483	-0.0292539	0.171802	44.5738	2.09374e-10	2.10992e-09
PRUPE_6G278000	187.833	-1.1457	0.279098	44.5688	2.09901e-10	2.11296e-09	yes
PRUPE_6G362600	310.53	-0.531128	0.168632	44.569	2.0988e-10	2.11296e-09	yes
PRUPE_4G239400	969.318	0.331899	0.21828	44.5049	2.16712e-10	2.18036e-09	yes
PRUPE_4G169000	289.228	0.976737	0.175583	44.5009	2.17143e-10	2.18353e-09
PRUPE_3G140900	11.3869	3.67472	0.674503	44.4896	2.18372e-10	2.19471e-09	yes
PRUPE_3G137700	108.382	-1.88934	0.302563	44.4497	2.22777e-10	2.23779e-09	yes
PRUPE_5G139900	961.629	-1.57263	0.235102	44.4287	2.25124e-10	2.26015e-09	yes
PRUPE_2G249100	573.752	1.22734	0.313	44.3978	2.28637e-10	2.29419e-09	yes
PRUPE_1G114700	78.2033	1.81223	0.3081	44.3894	2.29593e-10	2.30255e-09	yes
PRUPE_2G133000	406.69	0.600918	0.391877	44.3694	2.31898e-10	2.32443e-09	yes
PRUPE_5G237800	167.019	-1.47469	0.249607	44.3651	2.32399e-10	2.3282e-09	yes
PRUPE_6G260000	168.027	0.269455	0.13989	44.3416	2.35148e-10	2.35449e-09
PRUPE_8G261200	125.962	0.0252227	0.175158	44.3183	2.37906e-10	2.38084e-09
PRUPE_1G080600	799.798	-1.75636	0.34126	44.3125	2.38599e-10	2.3865e-09	yes
PRUPE_3G170700	388.138	-0.0255906	0.250493	44.2765	2.42935e-10	2.42858e-09	yes
PRUPE_8G263700	307.118	0.89441	0.191525	44.2497	2.4621e-10	2.46001e-09	yes
PRUPE_6G182400	98.3893	-0.238272	0.184384	44.2399	2.47419e-10	2.47077e-09	yes
PRUPE_2G292900	6.74715	4.25171	0.746778	44.2382	2.47625e-10	2.47151e-09	yes
PRUPE_3G250200	18.1949	1.11536	0.632815	44.2354	2.47971e-10	2.47364e-09	yes
PRUPE_6G268400	80.7683	2.04752	0.328202	44.1895	2.53726e-10	2.52972e-09	yes
PRUPE_5G219700	138.903	-1.13588	0.217634	44.1866	2.54094e-10	2.53204e-09	yes
PRUPE_5G123100	31.1485	2.60731	0.414407	44.1585	2.57695e-10	2.56656e-09	yes
PRUPE_3G275100	70.066	1.06378	0.179051	44.1379	2.60366e-10	2.59179e-09
PRUPE_8G173100	61.5877	2.1824	0.404781	44.1274	2.61728e-10	2.60397e-09	yes
PRUPE_1G181300	295.989	-0.522219	0.188068	44.0742	2.68785e-10	2.67202e-09	yes
PRUPE_1G272400	259.956	-0.231413	0.196105	44.0737	2.68853e-10	2.67202e-09	yes
PRUPE_6G310500	7508.28	-2.31563	0.372957	44.0694	2.69436e-10	2.6764e-09	yes
PRUPE_4G073900	366.707	-1.18974	0.310931	44.0382	2.73676e-10	2.71708e-09	yes
PRUPE_1G032800	19.4595	2.69554	0.51291	43.9966	2.79427e-10	2.77271e-09	yes
PRUPE_6G004700	208.84	0.792913	0.164071	43.9912	2.80176e-10	2.77867e-09	yes
PRUPE_4G143400	75.1731	0.824993	0.260333	43.9886	2.80536e-10	2.78077e-09	yes
PRUPE_1G363200	747.115	-0.308455	0.193262	43.972	2.82874e-10	2.80247e-09	yes
PRUPE_5G118400	619.462	0.551701	0.13661	43.9695	2.8323e-10	2.80452e-09
PRUPE_1G101000	45.823	1.51387	0.364724	43.9663	2.83681e-10	2.80649e-09	yes
PRUPE_8G142400	313.977	-2.62166	0.505962	43.966	2.83728e-10	2.80649e-09	yes
PRUPE_1G227100	14.2201	2.79019	0.590531	43.9585	2.84793e-10	2.81554e-09	yes
PRUPE_1G430500	429.237	-0.243911	0.202199	43.9252	2.8958e-10	2.86136e-09	yes
PRUPE_7G069000	164.737	-0.354224	0.250924	43.9128	2.91379e-10	2.87762e-09	yes
PRUPE_5G113600	142.729	-0.0753319	0.217967	43.8959	2.93847e-10	2.90047e-09	yes
PRUPE_4G061900	214.448	0.796238	0.262808	43.8934	2.94222e-10	2.90264e-09	yes
PRUPE_1G323400	52.511	0.762349	0.310848	43.8842	2.9558e-10	2.9145e-09	yes
PRUPE_4G050800	7689.22	-0.342761	0.217719	43.8713	2.97493e-10	2.93183e-09	yes
PRUPE_4G173200	495.616	1.2292	0.249934	43.8345	3.03017e-10	2.9847e-09	yes
PRUPE_1G422600	150.705	-0.249712	0.175179	43.829	3.03847e-10	2.99131e-09
PRUPE_8G151000	190.699	1.00817	0.152324	43.8052	3.07478e-10	3.02547e-09	yes
PRUPE_6G244700	644.9	-0.198972	0.167776	43.7992	3.08412e-10	3.03306e-09	yes
PRUPE_1G524300	140.32	-0.589337	0.351302	43.7972	3.08722e-10	3.03452e-09	yes
PRUPE_1G415600	14.9586	3.6019	0.677042	43.7737	3.12366e-10	3.06874e-09	yes
PRUPE_3G306600	340.174	1.06438	0.231991	43.7353	3.18413e-10	3.1265e-09	yes
PRUPE_6G247900	244.644	-1.11717	0.206806	43.7101	3.22452e-10	3.16452e-09	yes
PRUPE_1G516200	116.097	-0.247201	0.251127	43.693	3.25232e-10	3.19013e-09	yes
PRUPE_1G087900	340.824	-1.24022	0.202035	43.6612	3.30431e-10	3.23943e-09	yes
PRUPE_5G133300	1117.85	-0.926338	0.228856	43.6533	3.3175e-10	3.25066e-09	yes
PRUPE_1G012900	94.1862	-3.10887	0.449564	43.6498	3.32335e-10	3.2547e-09	yes
PRUPE_4G041700	1204.96	-2.9845	0.438053	43.6487	3.32512e-10	3.25474e-09	yes
PRUPE_6G220500	485.088	-0.0460827	0.134232	43.6191	3.37465e-10	3.3015e-09
PRUPE_8G098000	2908.87	-1.66457	0.258127	43.6159	3.38007e-10	3.30507e-09	yes
PRUPE_6G012100	124.108	-1.36688	0.221851	43.6033	3.40152e-10	3.32432e-09	yes
PRUPE_6G080000	162.109	-0.995697	0.180294	43.5907	3.4229e-10	3.34347e-09
PRUPE_2G300300	837.972	-0.0729495	0.167377	43.5746	3.4506e-10	3.36877e-09
PRUPE_6G305400	311.925	-0.980967	0.188104	43.5714	3.4562e-10	3.37249e-09	yes
PRUPE_1G243100	294.96	-0.908143	0.28588	43.5393	3.51198e-10	3.42514e-09	yes
PRUPE_1G237100	395.378	-1.44415	0.243093	43.5234	3.54012e-10	3.45079e-09	yes
PRUPE_1G168100	14.4964	1.40342	0.432143	43.5122	3.56e-10	3.46822e-09	yes
PRUPE_6G227400	36.8112	-2.42998	0.583337	43.5112	3.5617e-10	3.46822e-09	yes
PRUPE_3G135200	19.1339	-2.60004	0.47613	43.499	3.58361e-10	3.48775e-09	yes
PRUPE_1G151500	51.047	-0.116877	0.232015	43.4805	3.61677e-10	3.5182e-09	yes
PRUPE_1G053400	21.6164	0.0894393	0.341821	43.4387	3.69321e-10	3.58884e-09	yes
PRUPE_2G238700	162.985	0.129661	0.229141	43.4394	3.692e-10	3.58884e-09	yes
PRUPE_6G108800	6250.65	-0.955396	0.24022	43.4262	3.71637e-10	3.60948e-09	yes
PRUPE_6G197800	635.168	-2.12075	0.359476	43.4105	3.74562e-10	3.636e-09	yes
PRUPE_1G069800	2639.57	1.58655	0.363335	43.399	3.76731e-10	3.65517e-09	yes
PRUPE_1G323200	227.42	-0.761355	0.256033	43.383	3.79757e-10	3.68262e-09	yes
PRUPE_4G262200	9.89973	3.49174	0.673395	43.3739	3.8149e-10	3.69752e-09	yes
PRUPE_3G072200	19.2891	-2.59492	0.508008	43.3645	3.83287e-10	3.71302e-09	yes
PRUPE_3G177100	174.868	-2.19904	0.455103	43.3548	3.85148e-10	3.72912e-09	yes
PRUPE_4G002100	642.842	-0.352786	0.214183	43.3503	3.86004e-10	3.73548e-09	yes
PRUPE_5G222400	67.8701	2.09117	0.33911	43.3463	3.86778e-10	3.74104e-09	yes
PRUPE_1G212500	113.374	-2.54302	0.466854	43.3337	3.89233e-10	3.76285e-09	yes
PRUPE_1G049300	916.682	-0.328163	0.108515	43.3238	3.91169e-10	3.77962e-09
PRUPE_6G317400	46.099	1.53992	0.273758	43.3202	3.91863e-10	3.78438e-09	yes
PRUPE_2G192600	215.992	-0.387623	0.177149	43.3125	3.9338e-10	3.79708e-09	yes
PRUPE_1G142000	136.213	-0.310905	0.197755	43.2753	4.00771e-10	3.86643e-09	yes
PRUPE_1G019500	2925.4	-0.0537557	0.100336	43.2442	4.07051e-10	3.925e-09
PRUPE_1G483200	22.2095	1.95019	0.400398	43.1946	4.17275e-10	4.02152e-09	yes
PRUPE_7G022200	34.8339	1.86693	0.30926	43.1744	4.21495e-10	4.06011e-09	yes
PRUPE_3G022900	57.4071	1.20065	0.24323	43.1402	4.28766e-10	4.12803e-09	yes
PRUPE_7G267000	40.0156	0.837738	0.359591	43.1326	4.30392e-10	4.14156e-09	yes
PRUPE_1G371100	697.843	-1.82207	0.273448	43.1268	4.31643e-10	4.15147e-09	yes
PRUPE_3G248200	52.6129	0.643866	0.29901	43.1159	4.34022e-10	4.17221e-09	yes
PRUPE_1G494700	204.188	0.168957	0.157505	43.1109	4.35107e-10	4.18051e-09
PRUPE_7G268900	10.0709	2.66757	0.583199	43.0877	4.40164e-10	4.22693e-09	yes
PRUPE_8G039900	223.559	1.06828	0.161883	43.0583	4.46702e-10	4.28752e-09	yes
PRUPE_4G014600	487.952	-0.183226	0.116214	43.012	4.57145e-10	4.38551e-09
PRUPE_6G159800	71.2171	-0.47512	0.248059	43.0038	4.5904e-10	4.40144e-09	yes
PRUPE_1G147300	888.049	0.125648	0.20637	42.9983	4.60291e-10	4.40949e-09	yes
PRUPE_3G250000	42.4172	1.91072	0.353212	42.9981	4.6035e-10	4.40949e-09	yes
PRUPE_5G004400	29.1769	-2.6812	0.726749	42.9807	4.64368e-10	4.44571e-09	yes
PRUPE_6G285900	134.607	-2.11407	0.498642	42.9588	4.69489e-10	4.49245e-09	yes
PRUPE_5G045500	76.8474	0.245116	0.26327	42.9272	4.76957e-10	4.56159e-09	yes
PRUPE_3G190100	12.2432	-0.792428	0.567896	42.9258	4.773e-10	4.56254e-09	yes
PRUPE_6G297400	13.9288	1.96998	0.463732	42.9194	4.78824e-10	4.57478e-09	yes
PRUPE_6G348300	99.9028	-0.320352	0.19317	42.9065	4.81913e-10	4.60195e-09	yes
PRUPE_3G247000	95.3856	0.176701	0.269102	42.8324	5.00116e-10	4.77335e-09	yes
PRUPE_1G314600	165.078	-1.97744	0.511018	42.826	5.01699e-10	4.78602e-09	yes
PRUPE_6G061300	34.6312	-1.23651	0.324552	42.7997	5.08358e-10	4.84709e-09	yes
PRUPE_6G035800	222.429	-0.495043	0.171256	42.7961	5.0927e-10	4.85332e-09	yes
PRUPE_5G090200	863.558	-3.91727	0.774689	42.7888	5.1112e-10	4.86848e-09	yes
PRUPE_1G213600	239.875	-0.163725	0.148353	42.7784	5.13791e-10	4.89143e-09
PRUPE_2G049400	44.1705	-0.261206	0.220047	42.7556	5.19677e-10	4.94497e-09	yes
PRUPE_4G011400	3831.27	1.15414	0.22765	42.7422	5.23189e-10	4.97586e-09	yes
PRUPE_2G241600	209.68	-0.366887	0.230098	42.738	5.24282e-10	4.98373e-09	yes
PRUPE_6G071900	167.667	-0.450209	0.174565	42.7252	5.27635e-10	5.01306e-09	yes
PRUPE_4G061700	554.075	-1.07474	0.17371	42.7167	5.29893e-10	5.03198e-09	yes
PRUPE_2G192100	1276.78	0.360679	0.207447	42.7044	5.33168e-10	5.06051e-09	yes
PRUPE_8G007800	60.8909	-2.25075	0.370658	42.6933	5.36131e-10	5.08606e-09	yes
PRUPE_7G052700	473.413	-0.0608706	0.128365	42.692	5.36483e-10	5.08683e-09
PRUPE_4G025800	16.9544	1.54394	0.422111	42.6756	5.40881e-10	5.12595e-09	yes
PRUPE_2G296600	62.2023	2.34813	0.372893	42.668	5.4296e-10	5.14306e-09	yes
PRUPE_6G074600	43.7984	1.22394	0.290622	42.6597	5.45205e-10	5.16171e-09	yes
PRUPE_6G102700	48.7037	2.11292	0.363377	42.6461	5.48931e-10	5.19437e-09	yes
PRUPE_6G185100	689.643	-3.2671	0.582771	42.615	5.57531e-10	5.27309e-09	yes
PRUPE_7G079700	47.3785	-1.40856	0.41336	42.6104	5.58825e-10	5.28267e-09	yes
PRUPE_2G217200	383.903	-0.629795	0.124756	42.6006	5.61556e-10	5.30582e-09
PRUPE_3G286400	779.251	0.854108	0.205205	42.5861	5.65647e-10	5.33765e-09	yes
PRUPE_4G011900	80.406	1.37427	0.451785	42.5851	5.65933e-10	5.33765e-09	yes
PRUPE_6G342800	2695.02	-1.06604	0.251349	42.5846	5.66063e-10	5.33765e-09	yes
PRUPE_8G245800	272.908	-0.394662	0.162638	42.5862	5.65615e-10	5.33765e-09
PRUPE_6G045400	7.43425	3.14617	0.638306	42.5831	5.66498e-10	5.33907e-09	yes
PRUPE_4G049000	12.4527	0.202335	0.426211	42.5723	5.69562e-10	5.36525e-09	yes
PRUPE_3G202600	346.688	0.262655	0.150744	42.5544	5.74686e-10	5.41081e-09
PRUPE_2G281800	444.863	0.104605	0.107538	42.544	5.77685e-10	5.43632e-09
PRUPE_6G228100	112.892	-0.729321	0.2452	42.5353	5.80207e-10	5.45732e-09	yes
PRUPE_4G117900	29.7822	1.35776	0.40794	42.5265	5.82747e-10	5.47846e-09	yes
PRUPE_7G161900	19.1732	1.88173	0.416601	42.515	5.86119e-10	5.50741e-09	yes
[truncated: 16,776 more rows]

## Sheet: DESeq2_LCR
gene_id	baseMean	log2FoldChange	lfcSE	stat	pvalue	padj	DEG
PRUPE_8G089100	698.471	-0.133779	0.124219	728.633	6.01765e-159	1.19017e-154	yes
PRUPE_6G209600	1203.18	3.0999	0.15447	703.675	1.58067e-153	1.56313e-149	yes
PRUPE_3G306100	5145.74	-2.06116	0.0793079	632.835	3.81666e-138	2.5162e-134	yes
PRUPE_2G112800	413.141	4.61742	0.248409	573.207	3.3856e-125	1.67401e-121	yes
PRUPE_2G288600	537.427	4.54065	0.256497	533.802	1.21984e-116	4.82521e-113	yes
PRUPE_1G220700	553.774	5.32798	0.300784	516.487	7.01906e-113	2.31372e-109	yes
PRUPE_2G113500	563.223	4.82134	0.279233	500.869	1.72855e-109	4.8839e-106	yes
PRUPE_6G002200	13974.7	-2.16946	0.0974403	492.991	8.87813e-108	2.1949e-104	yes
PRUPE_1G136600	1501.01	0.364429	0.110673	461.516	6.06809e-101	1.3335e-97	yes
PRUPE_2G227200	457.6	-5.89058	0.25302	460.955	8.03148e-101	1.58847e-97	yes
PRUPE_6G109000	461.692	4.16352	0.239892	441.69	1.22546e-96	2.20339e-93	yes
PRUPE_8G135700	351.332	-1.73923	0.216155	438.259	6.81074e-96	1.12252e-92	yes
PRUPE_1G499700	961.427	1.86038	0.0962938	424.246	7.51923e-93	1.14396e-89	yes
PRUPE_2G002900	865.465	2.12887	0.120311	421.187	3.47121e-92	4.90383e-89	yes
PRUPE_2G321700	82.7711	4.72344	0.304277	418.906	1.08553e-91	1.43131e-88	yes
PRUPE_1G514900	1558.2	4.48842	0.247125	418.741	1.17885e-91	1.4572e-88	yes
PRUPE_2G320900	601.937	5.78387	0.35148	416.338	3.92016e-91	4.56077e-88	yes
PRUPE_1G525600	312.326	4.0189	0.278283	410.339	7.87007e-90	8.64745e-87	yes
PRUPE_2G200100	89.2563	-2.78923	0.142963	409.981	9.41367e-90	9.79914e-87	yes
PRUPE_1G237100	539.707	-5.04936	0.218828	407.515	3.22978e-89	3.19393e-86	yes
PRUPE_7G021200	1017.83	3.3759	0.223754	395.369	1.40208e-86	1.32049e-83	yes
PRUPE_8G019200	279.191	2.08657	0.112116	393.875	2.95958e-86	2.66067e-83	yes
PRUPE_1G426700	653.164	4.11138	0.272106	384.631	3.00917e-84	2.58762e-81	yes
PRUPE_3G288700	827.213	-4.15992	0.194706	379.406	4.10271e-83	3.38097e-80	yes
PRUPE_7G113300	2508.52	4.3047	0.281273	375.452	2.96286e-82	2.34398e-79	yes
PRUPE_1G252100	1549.29	-2.88483	0.141508	370.534	3.46456e-81	2.63546e-78	yes
PRUPE_3G277200	158.673	4.06107	0.243283	370.426	3.65625e-81	2.67827e-78	yes
PRUPE_4G116600	1235.66	5.32539	0.350202	369.697	5.26494e-81	3.71893e-78	yes
PRUPE_3G017600	343.232	0.771565	0.164396	368.558	9.30447e-81	6.34565e-78	yes
PRUPE_3G131700	139.635	-3.06414	0.208532	367.012	2.01549e-80	1.32875e-77	yes
PRUPE_1G498900	613.932	-5.03956	0.23251	366.285	2.89895e-80	1.84953e-77	yes
PRUPE_6G217200	253.433	2.611	0.209338	365.366	4.58919e-80	2.83641e-77	yes
PRUPE_1G028800	3493.48	-5.4298	0.252835	361.958	2.52196e-79	1.5115e-76	yes
PRUPE_7G210000	2786.26	4.80231	0.313167	361.361	3.40061e-79	1.97815e-76	yes
PRUPE_8G119500	12960.5	-1.33367	0.0889212	357.868	1.94928e-78	1.10151e-75	yes
PRUPE_1G421800	212.488	-3.82905	0.197579	354.987	8.23144e-78	4.52226e-75	yes
PRUPE_1G184500	737.836	-3.26	0.16758	353.045	2.17359e-77	1.16187e-74	yes
PRUPE_4G137200	63.4665	5.08353	0.400381	350.664	7.15133e-77	3.72208e-74	yes
PRUPE_5G119200	8133.03	5.53137	0.353516	350.285	8.63989e-77	4.38153e-74	yes
PRUPE_1G444000	1014.17	-0.110296	0.170977	346.081	7.07115e-76	3.49633e-73	yes
PRUPE_1G060100	27.9903	6.48372	0.598025	343.522	2.54187e-75	1.22617e-72	yes
PRUPE_1G541200	461.863	3.3769	0.231686	342.285	4.71794e-75	2.2217e-72	yes
PRUPE_6G006300	152.735	-6.4432	0.32664	341.934	5.62251e-75	2.58609e-72	yes
PRUPE_6G303100	790.131	3.18944	0.209398	337.099	6.30933e-74	2.83605e-71	yes
PRUPE_7G107700	602.227	-2.73058	0.168369	331.735	9.21675e-73	4.05086e-70	yes
PRUPE_2G260600	174.7	-3.31224	0.210248	330.372	1.82213e-72	7.83437e-70	yes
PRUPE_6G050400	109.43	-2.2215	0.316281	329.769	2.46323e-72	1.03655e-69	yes
PRUPE_7G161100	80504.1	-0.84942	0.134353	325.602	1.97938e-71	8.15586e-69	yes
PRUPE_4G200000	199.768	-3.88265	0.214901	316.561	1.81842e-69	7.33973e-67	yes
PRUPE_7G107600	262.641	-3.1699	0.205902	315.156	3.67026e-69	1.45181e-66	yes
PRUPE_2G294400	6477.3	-1.10623	0.261147	312.412	1.4473e-68	5.6127e-66	yes
PRUPE_3G270200	192.124	2.0864	0.153382	309.644	5.77514e-68	2.19655e-65	yes
PRUPE_5G191300	260.632	6.01635	0.451308	309.462	6.32571e-68	2.36056e-65	yes
PRUPE_7G002200	2355.39	-0.615523	0.182554	309.221	7.13868e-68	2.61461e-65	yes
PRUPE_1G476200	7211.85	3.8917	0.278518	304.831	6.40757e-67	2.30416e-64	yes
PRUPE_7G039200	147.872	-4.84465	0.272668	301.433	3.50489e-66	1.23785e-63	yes
PRUPE_3G164900	211.083	-0.53213	0.208079	299.832	7.80263e-66	2.70738e-63	yes
PRUPE_1G121800	362.951	4.50961	0.322576	297.885	2.06603e-65	7.04515e-63	yes
PRUPE_5G073500	434.355	5.40414	0.380779	296.139	4.94585e-65	1.65795e-62	yes
PRUPE_1G513500	340.346	-0.919109	0.199706	294.886	9.25257e-65	3.04996e-62	yes
PRUPE_8G237900	304.026	-4.09515	0.219635	294.407	1.17601e-64	3.81298e-62	yes
PRUPE_1G453700	580.483	5.90298	0.436582	294.184	1.31472e-64	4.19395e-62	yes
PRUPE_1G177200	85.4252	4.95228	0.413662	294.041	1.4121e-64	4.43309e-62	yes
PRUPE_5G181300	739.738	-0.44786	0.12013	292.692	2.77177e-64	8.56563e-62	yes
PRUPE_2G199400	611.69	-5.45743	0.27408	290.679	7.58191e-64	2.307e-61	yes
PRUPE_4G248200	98.059	-3.25987	0.199686	289.987	1.07161e-63	3.21127e-61	yes
PRUPE_7G142200	220.631	-3.58036	0.200496	288.184	2.63991e-63	7.79285e-61	yes
PRUPE_7G128500	1763.25	4.30207	0.268747	287.919	3.0147e-63	8.76834e-61	yes
PRUPE_6G303600	7417.56	-0.478018	0.14869	287.409	3.88964e-63	1.11492e-60	yes
PRUPE_5G203300	1067.89	2.60443	0.189308	285.963	8.01655e-63	2.26502e-60	yes
PRUPE_7G011300	214.923	5.92342	0.460184	285.718	9.05918e-63	2.52356e-60	yes
PRUPE_1G299500	3529.99	3.66917	0.209941	284.599	1.58514e-62	4.3543e-60	yes
PRUPE_1G477200	7845.76	3.99727	0.293412	284.399	1.75206e-62	4.74688e-60	yes
PRUPE_4G194100	793.339	-5.19612	0.266268	283.883	2.26783e-62	6.06124e-60	yes
PRUPE_3G273800	545.259	-0.560351	0.167563	283.81	2.35152e-62	6.20112e-60	yes
PRUPE_4G212900	168.069	5.25355	0.414526	282.333	4.92243e-62	1.281e-59	yes
PRUPE_2G268700	149.463	5.26258	0.437568	280.591	1.1762e-61	3.02116e-59	yes
PRUPE_7G196900	859.136	5.31948	0.376144	280.532	1.21143e-61	3.07176e-59	yes
PRUPE_2G043900	294.103	5.10874	0.402241	279.389	2.14528e-61	5.37081e-59	yes
PRUPE_8G223900	279.105	-0.242637	0.297878	278.224	3.84081e-61	9.49545e-59	yes
PRUPE_3G274000	74.7118	-2.34745	0.363058	276.982	7.14566e-61	1.74478e-58	yes
PRUPE_5G171900	818.793	3.73036	0.26758	276.848	7.64313e-61	1.84349e-58	yes
PRUPE_3G131300	288.251	5.68791	0.442658	273.373	4.34315e-60	1.03493e-57	yes
PRUPE_5G132800	3558.96	-3.37808	0.187328	272.705	6.06507e-60	1.42804e-57	yes
PRUPE_1G536700	253.335	5.59158	0.431758	270.681	1.66883e-59	3.88308e-57	yes
PRUPE_1G477800	1422.35	4.373	0.333426	268.764	4.35162e-59	1.00077e-56	yes
PRUPE_4G248300	188.628	-2.98487	0.193383	268.458	5.06967e-59	1.1525e-56	yes
PRUPE_6G334000	222.345	2.13276	0.208985	267.584	7.85124e-59	1.75104e-56	yes
PRUPE_8G125500	412.769	3.85904	0.291129	267.576	7.8796e-59	1.75104e-56	yes
PRUPE_1G356700	169.251	3.43077	0.27308	267.373	8.72258e-59	1.91684e-56	yes
PRUPE_3G242600	136.492	3.96931	0.34352	266.732	1.20191e-58	2.61223e-56	yes
PRUPE_3G156800	106.076	-2.79235	0.17712	264.877	3.03934e-58	6.53391e-56	yes
PRUPE_1G182900	952.288	-2.10783	0.136528	264.53	3.6136e-58	7.68493e-56	yes
PRUPE_3G222200	237.347	-3.75718	0.247798	264.001	4.70796e-58	9.90575e-56	yes
PRUPE_1G082000	1060.32	4.14464	0.307644	263.091	7.4234e-58	1.54547e-55	yes
PRUPE_8G048200	35.2115	5.98034	0.574111	262.385	1.05635e-57	2.17631e-55	yes
PRUPE_1G028500	3442.76	-4.67886	0.249788	260.872	2.25077e-57	4.58925e-55	yes
PRUPE_8G013500	2113.85	-0.156041	0.135349	259.575	4.3045e-57	8.68719e-55	yes
PRUPE_4G052900	150.584	4.63689	0.380918	259.152	5.3197e-57	1.06276e-54	yes
PRUPE_4G038100	307.962	0.488649	0.179995	257.809	1.04132e-56	2.05952e-54	yes
PRUPE_2G252700	167.476	6.65829	0.535288	257.75	1.07252e-56	2.10022e-54	yes
PRUPE_5G236300	66.8187	4.61776	0.391894	257.535	1.19384e-56	2.31488e-54	yes
PRUPE_6G223400	626.155	3.35947	0.304265	257.206	1.40774e-56	2.70313e-54	yes
PRUPE_1G294700	433.595	-2.43148	0.172384	256.902	1.63877e-56	3.1165e-54	yes
PRUPE_4G115600	247.878	-4.51779	0.25337	256.577	1.92767e-56	3.63101e-54	yes
PRUPE_7G113100	605.877	3.56035	0.240625	256.328	2.18299e-56	4.07313e-54	yes
PRUPE_7G052400	221.4	-1.95764	0.175681	255.548	3.22485e-56	5.96086e-54	yes
PRUPE_1G241800	2452.4	2.37564	0.22556	254.972	4.30059e-56	7.87565e-54	yes
PRUPE_7G105400	418.147	3.85137	0.336751	254.548	5.31624e-56	9.6463e-54	yes
PRUPE_7G194800	6072.22	-1.72509	0.123287	254.214	6.28185e-56	1.12948e-53	yes
PRUPE_1G545900	357.436	0.0591551	0.147843	253.714	8.06687e-56	1.43736e-53	yes
PRUPE_5G167100	276.301	-2.25034	0.177177	253.666	8.26368e-56	1.45928e-53	yes
PRUPE_1G477400	4865.45	4.04075	0.307726	253.544	8.78277e-56	1.53722e-53	yes
PRUPE_8G098600	5901.37	-5.1026	0.328279	253.513	8.91835e-56	1.54726e-53	yes
PRUPE_5G125700	655.324	0.088441	0.145843	253.238	1.02331e-55	1.75992e-53	yes
PRUPE_1G503100	521.028	3.56735	0.320192	253.198	1.04401e-55	1.78003e-53	yes
PRUPE_4G053700	29.6093	-2.64441	0.504806	252.54	1.45057e-55	2.45208e-53	yes
PRUPE_1G079800	2195.42	5.90814	0.453702	250.993	3.14515e-55	5.27159e-53	yes
PRUPE_8G096300	380.161	4.44239	0.32619	250.383	4.26546e-55	7.08927e-53	yes
PRUPE_6G099700	1098.49	1.77945	0.162974	250.126	4.8502e-55	7.99394e-53	yes
PRUPE_5G160900	985.894	5.6404	0.435779	248.791	9.45763e-55	1.54589e-52	yes
PRUPE_4G101900	689.954	-4.28028	0.240611	248.455	1.11836e-54	1.81303e-52	yes
PRUPE_3G308200	131.396	3.908	0.344912	248.215	1.26101e-54	2.02766e-52	yes
PRUPE_8G189600	593.33	2.47571	0.17582	248.023	1.38835e-54	2.21441e-52	yes
PRUPE_4G187100	272.597	4.18476	0.343208	247.36	1.9343e-54	3.06053e-52	yes
PRUPE_1G471200	400.324	3.83413	0.328775	246.255	3.36121e-54	5.27603e-52	yes
PRUPE_4G045300	55.9	4.8435	0.412837	245.579	4.7118e-54	7.33779e-52	yes
PRUPE_2G266100	94.9496	2.45277	0.26911	244.903	6.60655e-54	1.02082e-51	yes
PRUPE_8G098700	1445.73	-5.37147	0.356701	244.664	7.44695e-54	1.14175e-51	yes
PRUPE_6G354100	3566.27	3.15173	0.27071	244.546	7.89838e-54	1.20165e-51	yes
PRUPE_7G228000	190.763	3.19752	0.289869	244.019	1.02766e-53	1.55152e-51	yes
PRUPE_8G013600	1081.07	-0.801505	0.131499	243.4	1.40056e-53	2.09851e-51	yes
PRUPE_1G446400	126.192	-2.82466	0.209758	241.928	2.92378e-53	4.34786e-51	yes
PRUPE_1G237200	217.327	-2.58638	0.161783	240.673	5.47802e-53	8.0854e-51	yes
PRUPE_8G021200	55.7553	4.41595	0.43536	239.994	7.69136e-53	1.12681e-50	yes
PRUPE_1G141000	1407.75	3.71933	0.310018	239.33	1.07169e-52	1.55852e-50	yes
PRUPE_4G041800	6072.99	3.71779	0.301215	239.288	1.0947e-52	1.58036e-50	yes
PRUPE_5G124700	26.9621	4.22669	0.445697	239.106	1.19871e-52	1.71797e-50	yes
PRUPE_1G471500	715.1	5.5148	0.452851	238.699	1.4694e-52	2.08788e-50	yes
PRUPE_4G120600	1858.06	-1.12678	0.110938	238.688	1.47792e-52	2.08788e-50	yes
PRUPE_5G186400	260.709	2.78748	0.205927	238.402	1.7047e-52	2.39117e-50	yes
PRUPE_5G146500	53.5416	5.31796	0.493539	238.091	1.99118e-52	2.77335e-50	yes
PRUPE_3G140900	135.944	6.26884	0.541129	237.607	2.53699e-52	3.50885e-50	yes
PRUPE_6G337700	167.845	5.91298	0.500329	237.234	3.05754e-52	4.19945e-50	yes
PRUPE_1G078700	163.417	3.50584	0.278165	236.707	3.97841e-52	5.42655e-50	yes
PRUPE_4G040900	193.98	1.86294	0.22037	236.258	4.98049e-52	6.74686e-50	yes
PRUPE_4G037100	261.476	4.24364	0.318697	235.798	6.26831e-52	8.43365e-50	yes
PRUPE_3G240000	197.579	4.90356	0.414911	235.308	8.00679e-52	1.06999e-49	yes
PRUPE_1G043300	264.854	-5.04367	0.290851	234.52	1.18746e-51	1.57621e-49	yes
PRUPE_4G014000	2307.83	1.53502	0.126724	233.783	1.71678e-51	2.26363e-49	yes
PRUPE_3G137700	169.372	-4.30676	0.258881	233.188	2.31162e-51	3.02777e-49	yes
PRUPE_5G170800	977.818	0.123381	0.132232	232.997	2.54313e-51	3.28745e-49	yes
PRUPE_7G107900	418.035	-2.81306	0.184943	233.007	2.5306e-51	3.28745e-49	yes
PRUPE_3G301600	271.132	-2.33353	0.149241	232.498	3.26356e-51	4.19135e-49	yes
PRUPE_8G166900	252.665	4.82421	0.427971	232.405	3.41851e-51	4.36201e-49	yes
PRUPE_1G104900	10166	-0.942736	0.282426	231.746	4.75335e-51	6.02639e-49	yes
PRUPE_1G221100	214.169	2.63758	0.223967	230.96	7.04263e-51	8.82644e-49	yes
PRUPE_5G014900	347.811	5.73222	0.48262	230.957	7.05116e-51	8.82644e-49	yes
PRUPE_6G131600	189.127	-2.95517	0.186742	230.627	8.31929e-51	1.02837e-48	yes
PRUPE_6G352400	265.163	-4.45984	0.26594	230.634	8.29023e-51	1.02837e-48	yes
PRUPE_1G288000	258.362	-3.46717	0.213295	230.11	1.07729e-50	1.32339e-48	yes
PRUPE_4G174400	362.095	3.32839	0.261823	229.905	1.19347e-50	1.45707e-48	yes
PRUPE_3G259100	335.333	2.17441	0.204189	229.765	1.27993e-50	1.55304e-48	yes
PRUPE_1G271700	25.8	5.34133	0.565446	229.5	1.46098e-50	1.76191e-48	yes
PRUPE_6G288600	583.409	2.52986	0.218344	229.138	1.7513e-50	2.09923e-48	yes
PRUPE_4G075600	36.3136	4.82718	0.470258	229.047	1.83236e-50	2.18316e-48	yes
PRUPE_2G037200	433.828	3.37192	0.235457	228.589	2.30435e-50	2.72907e-48	yes
PRUPE_1G213100	335.723	6.22925	0.510658	228.154	2.86433e-50	3.37207e-48	yes
PRUPE_1G536600	264.051	5.38126	0.438486	227.235	4.53435e-50	5.30653e-48	yes
PRUPE_1G377300	3648.86	2.0658	0.260756	226.781	5.68906e-50	6.61872e-48	yes
PRUPE_6G116700	512.66	-1.83293	0.158311	226.243	7.4461e-50	8.61222e-48	yes
PRUPE_7G166400	3351.97	-2.5315	0.173286	226.117	7.93023e-50	9.11884e-48	yes
PRUPE_2G271300	231.572	-3.1201	0.197604	225.503	1.07823e-49	1.23267e-47	yes
PRUPE_2G326500	353.122	5.86103	0.496599	225.303	1.19161e-49	1.35446e-47	yes
PRUPE_5G037100	145.031	-0.29945	0.318912	225.21	1.24838e-49	1.41088e-47	yes
PRUPE_3G189500	250.122	2.5259	0.165652	224.535	1.74965e-49	1.96617e-47	yes
PRUPE_6G165100	109.919	-3.30845	0.23197	224.188	2.08022e-49	2.32444e-47	yes
PRUPE_1G406800	506.032	-2.20245	0.148104	224.09	2.18552e-49	2.42838e-47	yes
PRUPE_6G108500	143.024	-2.55094	0.168804	223.004	3.7611e-49	4.1557e-47	yes
PRUPE_8G109700	5223.53	0.474426	0.138509	222.954	3.85677e-49	4.23774e-47	yes
PRUPE_3G052300	1144.42	-2.05954	0.14045	222.491	4.86034e-49	5.31093e-47	yes
PRUPE_4G070600	1356.63	5.03751	0.389455	221.942	6.3957e-49	6.95022e-47	yes
PRUPE_7G194500	75.5604	4.10984	0.409429	221.907	6.50962e-49	7.03536e-47	yes
PRUPE_8G130300	449.357	-0.967421	0.172184	221.829	6.76705e-49	7.27384e-47	yes
PRUPE_3G125800	675.996	4.86378	0.39185	220.088	1.61633e-48	1.72799e-46	yes
PRUPE_1G361300	242.104	5.67629	0.482711	220.021	1.67142e-48	1.77728e-46	yes
PRUPE_1G226000	4917.79	-0.597917	0.160576	219.974	1.71116e-48	1.8098e-46	yes
PRUPE_1G255200	982.986	1.84209	0.133692	219.905	1.77116e-48	1.86329e-46	yes
PRUPE_8G183700	780.412	1.65915	0.110682	219.315	2.37823e-48	2.48871e-46	yes
PRUPE_4G041500	6965.5	-3.61564	0.221526	219.208	2.50901e-48	2.61175e-46	yes
PRUPE_1G171000	2559.21	-1.1203	0.114927	219.161	2.56908e-48	2.66028e-46	yes
PRUPE_7G213600	1100.01	-0.097496	0.106948	218.996	2.78945e-48	2.87342e-46	yes
PRUPE_5G131300	126.194	3.04396	0.30445	218.738	3.17457e-48	3.25319e-46	yes
PRUPE_6G165700	590.587	-1.71084	0.246163	218.522	3.53583e-48	3.60473e-46	yes
PRUPE_1G369800	651.467	4.5172	0.410584	218.375	3.80599e-48	3.86025e-46	yes
PRUPE_1G133800	130.28	6.59653	0.586263	217.836	4.98317e-48	5.02843e-46	yes
PRUPE_4G072000	560.922	3.95414	0.34622	217.743	5.21966e-48	5.24033e-46	yes
PRUPE_3G196900	278.253	2.822	0.248447	217.43	6.10634e-48	6.09955e-46	yes
PRUPE_7G259000	804.893	6.03574	0.477996	216.676	8.89908e-48	8.84452e-46	yes
PRUPE_1G502800	863.514	2.9552	0.264818	216.172	1.1449e-47	1.1322e-45	yes
PRUPE_1G477000	150.291	3.02874	0.274953	216.053	1.21512e-47	1.19566e-45	yes
PRUPE_6G285700	533.782	-2.04107	0.203812	215.502	1.6004e-47	1.56696e-45	yes
PRUPE_8G227800	967.879	-2.25003	0.149603	214.936	2.12472e-47	2.07009e-45	yes
PRUPE_8G195100	115.976	4.66039	0.411689	214.882	2.1824e-47	2.11586e-45	yes
PRUPE_6G057700	164.711	-6.13159	0.36913	214.846	2.22244e-47	2.14416e-45	yes
PRUPE_8G081000	262.181	4.15235	0.288645	214.682	2.41198e-47	2.31573e-45	yes
PRUPE_7G229100	1245.87	3.28551	0.23007	214.671	2.42517e-47	2.31715e-45	yes
PRUPE_6G197700	624.758	-4.06446	0.248243	213.97	3.44413e-47	3.2749e-45	yes
PRUPE_3G256000	154.028	-3.17689	0.21648	213.664	4.01362e-47	3.79815e-45	yes
PRUPE_7G107400	422.912	-2.18148	0.161757	213.355	4.68358e-47	4.41104e-45	yes
PRUPE_4G120100	140.584	2.89788	0.270928	213.124	5.25702e-47	4.92764e-45	yes
PRUPE_2G296600	385.711	4.50196	0.353648	212.991	5.61845e-47	5.24159e-45	yes
PRUPE_4G181300	626.614	0.00110495	0.264913	212.649	6.66533e-47	6.18906e-45	yes
PRUPE_1G361600	218.591	5.35178	0.480102	212.381	7.62052e-47	7.04293e-45	yes
PRUPE_7G048300	271.622	-4.41221	0.283422	212.306	7.91455e-47	7.28065e-45	yes
PRUPE_7G203500	358.441	-2.13621	0.145559	211.694	1.0747e-46	9.84045e-45	yes
PRUPE_3G050200	1039.77	1.5691	0.161507	211.397	1.24677e-46	1.13634e-44	yes
PRUPE_3G263100	962.571	0.269017	0.163387	211.342	1.28109e-46	1.16227e-44	yes
PRUPE_7G262100	1129.68	0.899468	0.117418	211.154	1.40749e-46	1.27111e-44	yes
PRUPE_1G492800	171.185	3.33409	0.268063	210.056	2.43754e-46	2.19135e-44	yes
PRUPE_8G184700	895.429	3.18176	0.235084	209.681	2.93996e-46	2.63106e-44	yes
PRUPE_7G001200	304.197	2.59653	0.292637	209.238	3.66918e-46	3.26887e-44	yes
PRUPE_5G179700	762.637	5.56284	0.479636	209.092	3.94736e-46	3.50093e-44	yes
PRUPE_4G187300	1206.9	-1.4508	0.11206	208.663	4.89201e-46	4.31758e-44	yes
PRUPE_6G246900	350.616	-1.78468	0.146893	208.655	4.91179e-46	4.31758e-44	yes
PRUPE_6G069400	2627.53	5.22884	0.449105	208.603	5.04041e-46	4.41103e-44	yes
PRUPE_1G310300	793.295	4.18947	0.386156	207.592	8.3545e-46	7.27909e-44	yes
PRUPE_2G284200	6025.37	-1.05017	0.108358	207.511	8.70217e-46	7.54875e-44	yes
PRUPE_1G095500	242.898	3.65477	0.325889	207.295	9.69113e-46	8.36992e-44	yes
PRUPE_2G279700	6650.03	0.502208	0.255089	207.171	1.03141e-45	8.86919e-44	yes
PRUPE_7G167000	99.9906	5.79746	0.520265	206.663	1.32981e-45	1.13857e-43	yes
PRUPE_1G547100	420.094	-2.38885	0.16547	206.516	1.43118e-45	1.22008e-43	yes
PRUPE_1G032800	248.326	6.07727	0.530663	206.473	1.46174e-45	1.24078e-43	yes
PRUPE_1G376300	507.038	-0.0185871	0.190743	206.393	1.522e-45	1.28642e-43	yes
PRUPE_8G080600	178.485	4.17908	0.300739	206.073	1.78581e-45	1.50297e-43	yes
PRUPE_1G255100	132.793	5.26313	0.458364	205.856	1.9904e-45	1.66805e-43	yes
PRUPE_4G080700	641.858	-4.65256	0.289915	205.755	2.09369e-45	1.74721e-43	yes
PRUPE_4G132100	97.6095	1.33809	0.457117	205.721	2.1299e-45	1.76996e-43	yes
PRUPE_1G517200	59.795	-4.029	0.310916	205.573	2.29335e-45	1.89782e-43	yes
PRUPE_4G013300	37.5796	3.66908	0.384082	205.423	2.47189e-45	2.03704e-43	yes
PRUPE_7G220100	1696.39	-1.34369	0.170992	204.779	3.41119e-45	2.79944e-43	yes
PRUPE_5G208200	11824.4	-0.504153	0.13264	204.536	3.85157e-45	3.14779e-43	yes
PRUPE_2G113000	202.962	1.13776	0.149142	203.95	5.16175e-45	4.2012e-43	yes
PRUPE_7G165900	553.518	-4.4667	0.277797	203.775	5.63436e-45	4.56707e-43	yes
PRUPE_1G093600	488.424	5.18089	0.476634	203.731	5.75826e-45	4.64844e-43	yes
PRUPE_4G177900	198.843	5.75937	0.5192	203.633	6.04943e-45	4.86364e-43	yes
PRUPE_4G029900	123.823	3.96244	0.389563	202.813	9.11401e-45	7.29785e-43	yes
PRUPE_1G230800	817.119	4.80784	0.41498	202.623	1.00207e-44	7.99147e-43	yes
PRUPE_1G205400	2437.93	5.73039	0.438964	202.576	1.02612e-44	8.15043e-43	yes
PRUPE_8G000700	88.5751	5.88375	0.569282	202.229	1.22076e-44	9.65769e-43	yes
PRUPE_4G178700	61.7159	4.47994	0.443592	201.861	1.46718e-44	1.15609e-42	yes
PRUPE_1G205600	3012.89	5.67091	0.437158	201.809	1.50596e-44	1.18194e-42	yes
PRUPE_1G472300	114.405	2.26097	0.254035	201.435	1.81491e-44	1.41878e-42	yes
PRUPE_3G314400	624.612	-1.94565	0.136522	200.681	2.64603e-44	2.06036e-42	yes
PRUPE_5G105100	63.2316	5.66753	0.573674	200.202	3.36202e-44	2.60761e-42	yes
PRUPE_8G147800	298.444	3.98616	0.404353	199.567	4.61992e-44	3.56925e-42	yes
PRUPE_2G112600	374.219	1.1719	0.150939	199.492	4.79489e-44	3.69001e-42	yes
PRUPE_8G147500	248.283	5.11926	0.473318	199.405	5.01025e-44	3.8408e-42	yes
PRUPE_4G184700	1393.41	-0.988702	0.0836537	199.149	5.69289e-44	4.34726e-42	yes
PRUPE_5G022600	2929.76	-1.80457	0.21517	199.141	5.71641e-44	4.34843e-42	yes
PRUPE_4G119300	5819.1	-2.61701	0.178714	198.92	6.38524e-44	4.8386e-42	yes
PRUPE_7G239600	313.932	1.50936	0.125858	198.669	7.23857e-44	5.46429e-42	yes
PRUPE_7G266500	568.25	1.77695	0.132043	198.293	8.73461e-44	6.56856e-42	yes
PRUPE_3G305800	147.658	1.75123	0.182251	197.954	1.03497e-43	7.75362e-42	yes
PRUPE_1G303500	233.077	3.32999	0.347385	197.908	1.05864e-43	7.90102e-42	yes
PRUPE_1G114800	1032.11	-1.11295	0.218593	197.448	1.33234e-43	9.90638e-42	yes
PRUPE_1G111700	209.373	3.09327	0.295454	196.559	2.07875e-43	1.53983e-41	yes
PRUPE_3G219100	145.078	3.86012	0.349404	196.55	2.0884e-43	1.54121e-41	yes
PRUPE_2G200400	577.176	2.67075	0.182772	196.505	2.13492e-43	1.56968e-41	yes
PRUPE_1G286000	312.189	1.56356	0.15327	196.429	2.21785e-43	1.62462e-41	yes
PRUPE_3G193300	80.33	-3.8544	0.262603	196.135	2.56987e-43	1.87553e-41	yes
PRUPE_2G131900	707.002	-0.0357378	0.175794	195.437	3.64189e-43	2.64813e-41	yes
PRUPE_1G502400	56.1471	-4.00681	0.283465	195.172	4.15816e-43	3.01246e-41	yes
PRUPE_1G123300	181.678	-3.37064	0.22928	195.159	4.18518e-43	3.02096e-41	yes
PRUPE_2G240300	199.183	2.07791	0.2892	194.584	5.57958e-43	4.01252e-41	yes
PRUPE_3G284600	574.845	-2.17703	0.162946	194.577	5.59943e-43	4.01252e-41	yes
PRUPE_4G230400	254.244	6.2559	0.545831	194.366	6.22228e-43	4.44275e-41	yes
PRUPE_6G290700	425.3	2.93606	0.272172	194.014	7.41879e-43	5.27801e-41	yes
PRUPE_1G142700	844.584	-0.688597	0.144929	193.367	1.02524e-42	7.26784e-41	yes
PRUPE_4G261900	204.623	5.55085	0.515962	192.769	1.38265e-42	9.76642e-41	yes
PRUPE_7G038200	145.458	-2.67494	0.234297	192.213	1.8255e-42	1.28487e-40	yes
PRUPE_1G275400	467.559	2.54734	0.256567	191.93	2.10358e-42	1.47534e-40	yes
PRUPE_2G098600	96.8452	4.39216	0.437589	191.679	2.38416e-42	1.66622e-40	yes
PRUPE_4G166000	368.24	5.91273	0.499805	191.63	2.44357e-42	1.70172e-40	yes
PRUPE_1G114700	479.727	4.21082	0.373706	191.502	2.60476e-42	1.80761e-40	yes
PRUPE_3G102900	22.2294	-7.64463	0.734504	190.874	3.56684e-42	2.46661e-40	yes
PRUPE_6G198100	221.555	-4.30299	0.287936	190.753	3.78848e-42	2.61075e-40	yes
PRUPE_3G082100	749.65	4.35805	0.290709	190.735	3.82402e-42	2.62609e-40	yes
PRUPE_5G220400	758.695	3.7872	0.319062	190.27	4.8239e-42	3.30128e-40	yes
PRUPE_6G065700	208.339	-0.160588	0.152956	189.998	5.52632e-42	3.76895e-40	yes
PRUPE_7G153300	163.265	-4.95649	0.320567	189.95	5.65973e-42	3.84667e-40	yes
PRUPE_8G164100	1913.2	-1.06089	0.131872	189.926	5.73e-42	3.88109e-40	yes
PRUPE_4G095400	1497.26	-3.19377	0.255342	189.91	5.77425e-42	3.88706e-40	yes
PRUPE_7G087200	3475.75	-2.02821	0.195883	189.909	5.77812e-42	3.88706e-40	yes
PRUPE_3G082000	165.132	3.27712	0.289998	189.802	6.09707e-42	4.08773e-40	yes
PRUPE_8G156700	271.436	5.13407	0.4749	189.696	6.42671e-42	4.29417e-40	yes
PRUPE_1G090300	281.414	-2.73991	0.190635	188.975	9.21534e-42	6.13673e-40	yes
PRUPE_4G027900	122.102	4.96911	0.471597	188.712	1.05147e-41	6.97852e-40	yes
PRUPE_6G289400	1126.13	4.02758	0.329514	188.529	1.15214e-41	7.62111e-40	yes
PRUPE_3G245700	1854.06	1.26581	0.112017	188.233	1.33599e-41	8.80772e-40	yes
PRUPE_6G082200	2975.83	-0.209978	0.129219	188.175	1.37475e-41	9.03316e-40	yes
PRUPE_I002900	79.4482	4.46738	0.446965	188.111	1.41943e-41	9.29585e-40	yes
PRUPE_1G378500	383.852	1.80921	0.144886	188.072	1.44804e-41	9.45193e-40	yes
PRUPE_5G089200	286.454	2.70333	0.220424	187.718	1.72836e-41	1.12446e-39	yes
PRUPE_2G004500	102.174	5.44625	0.535901	187.708	1.73662e-41	1.12613e-39	yes
PRUPE_6G113100	271.576	3.46666	0.326163	187.642	1.79486e-41	1.16009e-39	yes
PRUPE_2G269800	537.444	3.11888	0.246494	187.593	1.83918e-41	1.18486e-39	yes
PRUPE_5G238400	221.76	1.78837	0.139324	187.571	1.86022e-41	1.19453e-39	yes
PRUPE_4G262900	42.2166	-6.24266	0.481603	187.468	1.95765e-41	1.25302e-39	yes
PRUPE_1G113100	1476.56	4.47534	0.309302	187.378	2.04794e-41	1.30659e-39	yes
PRUPE_4G262200	83.7084	5.1427	0.531155	187.184	2.25738e-41	1.43558e-39	yes
PRUPE_4G049600	25677.6	1.41832	0.242267	186.931	2.56177e-41	1.62393e-39	yes
PRUPE_1G218900	3560.61	-0.239191	0.228297	186.639	2.96362e-41	1.87267e-39	yes
PRUPE_1G435600	298.065	3.81314	0.34543	186.466	3.23136e-41	2.03535e-39	yes
PRUPE_7G023400	123.117	-2.06873	0.153427	186.403	3.33559e-41	2.09432e-39	yes
PRUPE_5G124800	21.4107	5.8583	0.652581	185.652	4.85401e-41	3.03806e-39	yes
PRUPE_1G524500	830.284	-1.5603	0.16456	185.282	5.84023e-41	3.64379e-39	yes
PRUPE_1G183600	299.258	-4.9978	0.318895	185	6.72459e-41	4.18235e-39	yes
PRUPE_2G211800	1094.31	0.657393	0.138649	184.974	6.81283e-41	4.22395e-39	yes
PRUPE_8G172500	731.3	-1.87823	0.134548	184.796	7.44945e-41	4.60423e-39	yes
PRUPE_7G087400	74.1434	-2.22078	0.230945	184.693	7.84071e-41	4.83095e-39	yes
PRUPE_2G239500	32.1641	-4.34126	0.329183	184.51	8.59499e-41	5.27925e-39	yes
PRUPE_3G135100	44.4425	-3.11756	0.231887	184.092	1.05923e-40	6.48591e-39	yes
PRUPE_7G209100	746.521	-3.34925	0.231638	184.014	1.10112e-40	6.72156e-39	yes
PRUPE_3G008900	149.497	-1.44051	0.233233	183.534	1.39956e-40	8.51708e-39	yes
PRUPE_8G195200	185.133	3.90115	0.385683	183.005	1.82381e-40	1.10648e-38	yes
PRUPE_1G321600	3191.94	-3.91064	0.286809	182.792	2.02832e-40	1.22612e-38	yes
PRUPE_7G141000	122.49	4.55498	0.429424	182.787	2.03341e-40	1.22612e-38	yes
PRUPE_4G096400	130.592	1.30577	0.189784	182.612	2.22017e-40	1.33467e-38	yes
PRUPE_4G201400	176.117	5.48378	0.53032	182.581	2.25434e-40	1.3511e-38	yes
PRUPE_1G413900	554.963	-0.894461	0.206181	182.524	2.31928e-40	1.38582e-38	yes
PRUPE_8G243200	474.476	2.39506	0.190968	182.17	2.76938e-40	1.64978e-38	yes
PRUPE_8G164200	650.799	-1.17702	0.14812	182.121	2.83724e-40	1.68514e-38	yes
PRUPE_6G324600	622.332	2.87075	0.259702	182.11	2.85375e-40	1.68986e-38	yes
PRUPE_8G200900	2199.23	5.87376	0.528842	181.926	3.12822e-40	1.84687e-38	yes
PRUPE_8G068400	691.431	-3.67846	0.247696	181.638	3.61177e-40	2.126e-38	yes
PRUPE_7G067900	94.1969	2.28644	0.273475	181.579	3.72028e-40	2.18337e-38	yes
PRUPE_6G088900	143.435	-2.50729	0.185118	181.409	4.04997e-40	2.36983e-38	yes
PRUPE_4G002100	795.08	-1.27299	0.159788	180.968	5.05019e-40	2.94639e-38	yes
PRUPE_5G119400	3708.63	5.80318	0.529334	180.926	5.15641e-40	2.99952e-38	yes
PRUPE_7G161000	16274.4	-2.33278	0.267115	180.883	5.27022e-40	3.05673e-38	yes
PRUPE_1G455600	298.273	4.8194	0.382619	180.767	5.58481e-40	3.22972e-38	yes
PRUPE_8G193500	1154.06	-2.52886	0.198065	180.613	6.03163e-40	3.47795e-38	yes
PRUPE_7G250300	502.793	1.12588	0.134986	180.319	6.98559e-40	4.01631e-38	yes
PRUPE_6G180500	595.582	2.56034	0.192469	180.162	7.55693e-40	4.3322e-38	yes
PRUPE_3G115000	134.738	1.57286	0.174959	179.853	8.81826e-40	5.04068e-38	yes
PRUPE_4G070500	729.616	3.52769	0.286289	179.804	9.0356e-40	5.15003e-38	yes
PRUPE_7G267900	2286.11	2.56369	0.235311	179.698	9.52937e-40	5.41586e-38	yes
PRUPE_8G136300	5927.15	5.54786	0.518454	179.616	9.92665e-40	5.62548e-38	yes
PRUPE_3G165900	1792.22	-2.43667	0.178857	179.546	1.02823e-39	5.81035e-38	yes
PRUPE_6G070800	979.852	2.62948	0.200925	179.363	1.12655e-39	6.34784e-38	yes
PRUPE_1G460700	1563.12	2.03214	0.191022	179.329	1.14616e-39	6.44001e-38	yes
PRUPE_4G006900	303.759	5.23046	0.467459	179.312	1.15594e-39	6.47654e-38	yes
PRUPE_1G531100_DAM1	140.072	-3.88967	0.27506	179.304	1.16044e-39	6.48336e-38	yes
PRUPE_7G094000	789.774	-5.21386	0.403468	179.158	1.24855e-39	6.95599e-38	yes
PRUPE_6G219500	2744.61	-0.967282	0.177135	178.766	1.51829e-39	8.43506e-38	yes
PRUPE_6G175400	19.3348	5.57864	0.634072	178.71	1.56167e-39	8.65173e-38	yes
PRUPE_5G089900	101.403	-6.02783	0.409567	178.675	1.58951e-39	8.75694e-38	yes
PRUPE_6G198000	438.865	-3.94587	0.265984	178.679	1.58653e-39	8.75694e-38	yes
PRUPE_1G155200	2803.16	4.5035	0.397769	178.602	1.64881e-39	9.05836e-38	yes
PRUPE_6G199000	266.777	-2.92147	0.214557	178.459	1.77062e-39	9.70064e-38	yes
PRUPE_1G500400	97.7733	4.60416	0.376784	178.377	1.84481e-39	1.00792e-37	yes
PRUPE_5G185600	162.667	-4.96856	0.338215	178.283	1.93368e-39	1.05356e-37	yes
PRUPE_6G108800	8657.48	-1.40356	0.178113	178.257	1.95909e-39	1.06448e-37	yes
PRUPE_1G580200	315.56	-1.93976	0.295757	178.053	2.16862e-39	1.17509e-37	yes
PRUPE_1G332700	183.907	2.86087	0.258872	177.708	2.57699e-39	1.39256e-37	yes
PRUPE_7G072600	5215.04	5.81158	0.507498	177.695	2.59384e-39	1.39785e-37	yes
PRUPE_3G173300	177.527	3.5111	0.3675	177.611	2.70561e-39	1.45412e-37	yes
PRUPE_4G013200	407.165	6.02675	0.562301	177.546	2.79455e-39	1.49785e-37	yes
PRUPE_4G216300	188.123	0.895127	0.281304	177.509	2.8468e-39	1.52173e-37	yes
PRUPE_6G042000	1304.74	0.463112	0.235186	177.404	3.001e-39	1.59983e-37	yes
PRUPE_5G078500	124.918	-2.04545	0.195377	177.115	3.46736e-39	1.84348e-37	yes
PRUPE_7G141100	923.663	3.79864	0.406559	176.989	3.69204e-39	1.95767e-37	yes
PRUPE_1G519500	332.866	3.29427	0.31256	176.952	3.76176e-39	1.98931e-37	yes
PRUPE_5G150800	168.394	1.63742	0.299208	176.803	4.05271e-39	2.13746e-37	yes
PRUPE_2G156500	120.781	1.78745	0.235789	176.772	4.11646e-39	2.1653e-37	yes
PRUPE_3G123200	879.785	3.77948	0.390364	176.661	4.35164e-39	2.28294e-37	yes
PRUPE_1G552500	234.002	1.46919	0.1154	176.498	4.72117e-39	2.47024e-37	yes
PRUPE_1G174100	235.087	1.94522	0.190534	176.424	4.89914e-39	2.5566e-37	yes
PRUPE_1G133700	1293.01	6.14851	0.554218	176.338	5.11444e-39	2.66193e-37	yes
PRUPE_1G529500	97.6559	5.48766	0.520372	176.182	5.5286e-39	2.86994e-37	yes
PRUPE_3G055000	960.25	-1.85167	0.166561	175.58	7.47094e-39	3.86807e-37	yes
PRUPE_3G001400	960.84	-2.72779	0.194704	175.457	7.94483e-39	4.10269e-37	yes
PRUPE_1G291200	250.897	3.35252	0.319548	175.434	8.03603e-39	4.13897e-37	yes
PRUPE_5G125900	5353.51	1.44987	0.107795	174.949	1.02421e-38	5.26152e-37	yes
PRUPE_1G181300	406.104	-1.09907	0.140515	174.766	1.1223e-38	5.73929e-37	yes
PRUPE_8G068200	969.947	-4.02411	0.283028	174.764	1.12302e-38	5.73929e-37	yes
PRUPE_2G182800	544.09	-1.82312	0.15149	174.607	1.21482e-38	6.19244e-37	yes
PRUPE_5G149100	578.684	-3.45791	0.247379	174.6	1.21904e-38	6.19798e-37	yes
PRUPE_5G054500	1414.84	-0.0878175	0.122355	174.132	1.54101e-38	7.81492e-37	yes
PRUPE_4G281800	250.331	1.52425	0.127956	173.76	1.85559e-38	9.38615e-37	yes
PRUPE_6G364900	796.238	-2.9213	0.207364	173.615	1.9954e-38	1.00676e-36	yes
PRUPE_1G226300	163.646	5.20345	0.52878	173.411	2.20889e-38	1.11164e-36	yes
PRUPE_3G287000	26320.5	-2.29513	0.169068	173.213	2.43965e-38	1.22466e-36	yes
PRUPE_4G234200	87.1387	-2.71622	0.202895	173.017	2.69081e-38	1.34731e-36	yes
PRUPE_8G220300	68.491	6.38043	0.639619	172.898	2.85527e-38	1.42605e-36	yes
PRUPE_3G008600	395.281	0.1086	0.193303	172.779	3.0306e-38	1.5098e-36	yes
PRUPE_3G249400	435.854	2.21607	0.169468	172.335	3.78341e-38	1.88011e-36	yes
PRUPE_6G153400	207.83	-3.58117	0.279188	171.964	4.55405e-38	2.25739e-36	yes
PRUPE_2G139200	65.331	2.31072	0.435836	171.884	4.74208e-38	2.34472e-36	yes
PRUPE_2G196900	124.89	-1.93672	0.274286	171.744	5.08553e-38	2.50827e-36	yes
PRUPE_3G028800	23.6609	5.82409	0.650167	171.709	5.17521e-38	2.54615e-36	yes
PRUPE_4G184400	13205	5.74816	0.535167	171.312	6.30946e-38	3.09649e-36	yes
PRUPE_7G016700	400.147	-1.69268	0.240334	171.114	6.96865e-38	3.41153e-36	yes
PRUPE_8G201000	1269.22	5.73616	0.537511	170.82	8.06869e-38	3.94031e-36	yes
PRUPE_1G467600	1020.53	0.105627	0.28173	170.811	8.10628e-38	3.94892e-36	yes
PRUPE_8G166800	61.2744	5.5627	0.587583	170.643	8.81572e-38	4.28396e-36	yes
PRUPE_3G125200	54.7483	4.73683	0.512206	170.634	8.85556e-38	4.29277e-36	yes
PRUPE_2G050100	146.311	2.7281	0.234881	170.626	8.89101e-38	4.29942e-36	yes
PRUPE_5G194400	226.619	-2.55197	0.19155	170.609	8.96912e-38	4.32662e-36	yes
PRUPE_6G239400	39.1835	5.40873	0.600877	170.527	9.34627e-38	4.49758e-36	yes
PRUPE_6G349800	487.887	-2.70034	0.206215	170.367	1.01201e-37	4.85812e-36	yes
PRUPE_7G147900	995.584	2.72153	0.197679	170.324	1.03437e-37	4.95346e-36	yes
PRUPE_8G257700	502.451	-2.97094	0.324301	170.206	1.09689e-37	5.24018e-36	yes
PRUPE_2G039300	1064.2	4.80285	0.441091	170.182	1.1106e-37	5.29287e-36	yes
PRUPE_5G148100	177.716	-2.93643	0.232309	170.044	1.18941e-37	5.65204e-36	yes
PRUPE_6G042300	337.265	-2.10952	0.158365	170.036	1.19432e-37	5.65204e-36	yes
PRUPE_7G245600	753.824	-0.1357	0.165379	170.036	1.19454e-37	5.65204e-36	yes
PRUPE_2G223500	168.169	-2.64458	0.214687	169.76	1.37098e-37	6.4714e-36	yes
PRUPE_7G132100	211.157	-2.31888	0.223658	169.629	1.46399e-37	6.89399e-36	yes
PRUPE_7G181400	279.391	3.59632	0.352376	169.574	1.50503e-37	7.07043e-36	yes
PRUPE_1G236700	134.126	-3.37372	0.273964	169.378	1.65995e-37	7.77974e-36	yes
PRUPE_3G268000	732.892	-1.41928	0.205788	169.131	1.87824e-37	8.78199e-36	yes
PRUPE_8G095900	492.024	-1.85646	0.177878	169.119	1.8888e-37	8.81056e-36	yes
PRUPE_1G547500	222.644	2.00883	0.266811	168.876	2.13349e-37	9.92853e-36	yes
PRUPE_7G128000	442.168	-1.39145	0.220333	168.707	2.32173e-37	1.07792e-35	yes
PRUPE_8G004700	1027.57	-0.225493	0.153359	168.661	2.37577e-37	1.10042e-35	yes
PRUPE_3G168100	2660.38	2.60647	0.297338	168.656	2.38137e-37	1.10044e-35	yes
PRUPE_1G569900	24.3051	6.70112	0.730072	168.582	2.47139e-37	1.13937e-35	yes
PRUPE_2G002800	15.356	5.48636	0.637628	168.428	2.66845e-37	1.22736e-35	yes
PRUPE_5G244300	479.882	2.15963	0.245943	168.39	2.71989e-37	1.24812e-35	yes
PRUPE_2G001900	191.692	-2.35747	0.188436	168.187	3.01118e-37	1.37859e-35	yes
PRUPE_1G189900	201.61	2.83026	0.214526	167.898	3.47903e-37	1.58911e-35	yes
PRUPE_7G204800	532.386	2.56389	0.289453	167.859	3.54648e-37	1.61618e-35	yes
PRUPE_6G197800	838.498	-3.40331	0.241381	167.028	5.37449e-37	2.4436e-35	yes
PRUPE_5G051300	46.9951	6.07442	0.668599	166.759	6.14867e-37	2.78918e-35	yes
PRUPE_2G147300	360.38	3.59157	0.301544	166.728	6.24436e-37	2.82611e-35	yes
PRUPE_1G134000	45.3136	1.89292	0.265362	166.166	8.27141e-37	3.73498e-35	yes
PRUPE_8G222300	598.175	-2.44762	0.194905	166.077	8.64461e-37	3.8946e-35	yes
PRUPE_1G461300	181.578	2.51466	0.241511	166.004	8.96914e-37	4.03163e-35	yes
PRUPE_4G104000	94.654	2.79393	0.310259	165.938	9.26729e-37	4.1562e-35	yes
PRUPE_1G528000	1419.28	-1.49799	0.115593	165.77	1.0082e-36	4.51134e-35	yes
PRUPE_1G579700	698.747	-2.65647	0.196152	165.506	1.15052e-36	5.13658e-35	yes
PRUPE_5G051000	790.985	0.115696	0.30074	165.248	1.30894e-36	5.83069e-35	yes
PRUPE_1G417400	75.2233	-2.04397	0.162106	165.207	1.33578e-36	5.93689e-35	yes
PRUPE_8G165800	385.298	-0.938982	0.193521	165.196	1.34328e-36	5.95681e-35	yes
PRUPE_7G150000	70.423	-2.9295	0.24092	164.933	1.53213e-36	6.77909e-35	yes
PRUPE_5G066600	105.307	4.19526	0.467438	164.845	1.60077e-36	7.06699e-35	yes
PRUPE_1G360500	2625.68	-0.194165	0.0870729	164.815	1.62512e-36	7.15848e-35	yes
PRUPE_2G069300	240.478	-1.7448	0.135268	164.744	1.68422e-36	7.40234e-35	yes
PRUPE_5G004900	927.232	2.89696	0.289805	164.696	1.72466e-36	7.56326e-35	yes
PRUPE_1G082700	701.871	-1.52231	0.117417	164.619	1.79247e-36	7.82799e-35	yes
PRUPE_5G165500	1066.8	-1.88232	0.158516	164.618	1.79294e-36	7.82799e-35	yes
PRUPE_1G282500	10803	-2.47871	0.187024	164.503	1.89983e-36	8.27639e-35	yes
PRUPE_6G276800	1171.18	2.87651	0.249486	164.457	1.94399e-36	8.45016e-35	yes
PRUPE_1G587500	143.318	4.86502	0.454887	164.413	1.98659e-36	8.61642e-35	yes
PRUPE_2G187100	1413.43	5.76445	0.558492	163.986	2.45972e-36	1.06452e-34	yes
PRUPE_3G078400	69.2603	5.06306	0.501034	163.763	2.7504e-36	1.18772e-34	yes
PRUPE_5G137600	287.627	2.24531	0.225955	163.651	2.90833e-36	1.25318e-34	yes
PRUPE_3G227800	135.911	-6.18441	0.425207	163.57	3.029e-36	1.30234e-34	yes
PRUPE_7G127900	56.179	-1.61702	0.251083	163.539	3.07585e-36	1.31961e-34	yes
PRUPE_8G181100	214.743	2.20209	0.232297	163.018	3.99093e-36	1.7085e-34	yes
PRUPE_8G150600	156.273	1.16061	0.204048	162.809	4.42969e-36	1.89223e-34	yes
PRUPE_6G265700	36.1103	4.17694	0.453993	162.752	4.55962e-36	1.94354e-34	yes
PRUPE_4G249500	666.077	0.00886812	0.151665	162.492	5.19116e-36	2.20797e-34	yes
PRUPE_7G205200	7378.82	-4.2894	0.328096	162.365	5.53099e-36	2.34747e-34	yes
PRUPE_2G144400	50.6293	-3.52215	0.270807	162.225	5.93462e-36	2.51338e-34	yes
PRUPE_2G175800	548.273	1.25424	0.10379	162.172	6.09245e-36	2.57471e-34	yes
PRUPE_5G193200	328.988	-1.48169	0.146325	161.974	6.72558e-36	2.83621e-34	yes
PRUPE_4G120500	1974.57	1.31288	0.11195	161.787	7.38447e-36	3.10745e-34	yes
PRUPE_6G071900	232.159	-2.03647	0.160239	161.778	7.41854e-36	3.11516e-34	yes
PRUPE_8G059500	304.45	3.38711	0.311937	161.688	7.76161e-36	3.25231e-34	yes
PRUPE_1G386800	377.019	4.95898	0.487494	161.553	8.30266e-36	3.47167e-34	yes
PRUPE_3G027400	270.531	2.37985	0.224174	161.464	8.68015e-36	3.62186e-34	yes
PRUPE_6G248500	78.7651	-1.18378	0.250696	161.383	9.03862e-36	3.76349e-34	yes
PRUPE_2G008400	34.8578	1.36515	0.27231	161.374	9.0808e-36	3.77311e-34	yes
PRUPE_8G065300	643.623	2.88842	0.249866	161.195	9.92875e-36	4.11679e-34	yes
PRUPE_2G086400	42.2353	4.79318	0.51494	160.885	1.15939e-35	4.79717e-34	yes
PRUPE_6G141100	9133.35	5.48937	0.510363	160.817	1.19946e-35	4.95261e-34	yes
PRUPE_2G164900	398.203	0.631301	0.239284	160.802	1.20852e-35	4.9796e-34	yes
PRUPE_2G261000	125.823	3.83687	0.424175	160.775	1.22485e-35	5.03641e-34	yes
PRUPE_2G230000	29.9748	3.91003	0.463495	160.73	1.25299e-35	5.14142e-34	yes
PRUPE_4G099400	1290.74	4.45714	0.339035	160.666	1.29392e-35	5.29839e-34	yes
PRUPE_4G045400	4948.48	5.62814	0.547248	160.419	1.46373e-35	5.98132e-34	yes
PRUPE_3G239900	6470.5	-2.47727	0.258778	160.411	1.46978e-35	5.99368e-34	yes
PRUPE_8G237800	131.93	-4.58985	0.335545	160.364	1.50438e-35	6.12213e-34	yes
PRUPE_2G314800	359.084	-2.36279	0.186116	160.348	1.51693e-35	6.16056e-34	yes
PRUPE_4G009500	608.983	3.12303	0.301172	160.303	1.55119e-35	6.28679e-34	yes
PRUPE_8G243700	4762.04	5.77131	0.563277	160.265	1.58086e-35	6.39391e-34	yes
PRUPE_8G044700	515.794	5.55703	0.554061	160.13	1.69092e-35	6.82512e-34	yes
PRUPE_1G360900	154.277	-1.46542	0.177039	159.981	1.82242e-35	7.34091e-34	yes
PRUPE_1G354900	265.002	2.64196	0.20337	159.804	1.99051e-35	8.0017e-34	yes
PRUPE_1G521800	202.246	-2.38652	0.211819	159.593	2.21184e-35	8.86026e-34	yes
PRUPE_1G531400_DAM3	398.453	-2.51092	0.197596	159.592	2.21305e-35	8.86026e-34	yes
PRUPE_2G108300	128.957	-3.72686	0.274438	159.547	2.26358e-35	9.04428e-34	yes
PRUPE_1G214900	402.784	2.46417	0.218067	159.41	2.42445e-35	9.64805e-34	yes
PRUPE_7G185200	324.709	3.63852	0.321536	159.414	2.41987e-35	9.64805e-34	yes
PRUPE_1G226100	577.503	-0.450998	0.177597	159.353	2.4947e-35	9.90766e-34	yes
PRUPE_7G148300	285.716	1.97301	0.176223	159.263	2.60966e-35	1.03435e-33	yes
PRUPE_7G142100	133.92	-2.80252	0.283113	159.215	2.67254e-35	1.05715e-33	yes
PRUPE_5G089100	1070.43	1.7035	0.277362	158.894	3.13798e-35	1.23878e-33	yes
PRUPE_4G171100	457.066	3.06373	0.26333	158.853	3.20214e-35	1.26159e-33	yes
PRUPE_6G084700	427.502	-1.28002	0.222578	158.775	3.33056e-35	1.30958e-33	yes
PRUPE_3G134200	934.568	5.77695	0.565007	158.652	3.54084e-35	1.3895e-33	yes
PRUPE_1G470500	294.164	0.829902	0.363489	158.637	3.56864e-35	1.39763e-33	yes
PRUPE_8G148500	2561.37	5.59336	0.53407	158.024	4.84812e-35	1.89498e-33	yes
PRUPE_4G066000	320.567	-2.76394	0.303061	158.015	4.86975e-35	1.89968e-33	yes
PRUPE_1G123100	2219.83	6.16352	0.579908	157.856	5.27119e-35	2.05224e-33	yes
PRUPE_6G354200	1756.27	-1.84065	0.178925	157.737	5.59506e-35	2.17405e-33	yes
PRUPE_8G024800	5323.9	1.26245	0.153401	157.39	6.65716e-35	2.58167e-33	yes
PRUPE_1G456000	325.34	2.94658	0.294454	157.381	6.68544e-35	2.58757e-33	yes
PRUPE_8G099400	21.8017	-4.21831	0.374094	157.307	6.93719e-35	2.67976e-33	yes
PRUPE_4G165600	263.751	3.53372	0.326033	157.015	8.02797e-35	3.09507e-33	yes
PRUPE_1G387100	186.804	3.55631	0.392044	156.808	8.9025e-35	3.42556e-33	yes
PRUPE_2G146600	116.437	3.92431	0.410682	156.7	9.39734e-35	3.60894e-33	yes
PRUPE_4G051700	719.012	-0.36382	0.163969	156.674	9.51878e-35	3.6485e-33	yes
PRUPE_1G169100	283.103	2.43118	0.233762	156.307	1.14377e-34	4.37551e-33	yes
PRUPE_5G203000	494.241	-0.698412	0.11329	156.278	1.16058e-34	4.43126e-33	yes
PRUPE_8G056100	556.967	-2.15648	0.169935	156.27	1.16504e-34	4.43971e-33	yes
PRUPE_8G174600	625.006	4.30095	0.358341	156.044	1.30485e-34	4.96295e-33	yes
PRUPE_1G233600	258.566	3.06962	0.325445	155.816	1.46221e-34	5.55078e-33	yes
PRUPE_3G062900	130.939	3.21627	0.31573	155.744	1.51543e-34	5.74178e-33	yes
PRUPE_2G194700	30.8499	6.21567	0.718713	155.731	1.52581e-34	5.77008e-33	yes
PRUPE_6G345500	676.999	-2.08013	0.175559	155.702	1.54786e-34	5.84227e-33	yes
PRUPE_4G259800	223.046	-0.529601	0.320388	155.68	1.56482e-34	5.89503e-33	yes
PRUPE_7G188200	66.3302	4.38468	0.530511	155.64	1.59681e-34	6.00411e-33	yes
PRUPE_8G034100	2644.68	-1.51813	0.187676	155.279	1.91211e-34	7.17602e-33	yes
PRUPE_4G044300	781.394	-4.0413	0.30799	155.262	1.92842e-34	7.22355e-33	yes
PRUPE_5G217500	28.2037	-3.83566	0.315749	155.233	1.95686e-34	7.31623e-33	yes
PRUPE_2G194200	131.79	-4.90385	0.373469	155.125	2.06588e-34	7.70925e-33	yes
PRUPE_2G320800	31.4492	5.2907	0.604263	155.1	2.09133e-34	7.78951e-33	yes
PRUPE_1G023300	132.318	-2.01864	0.33252	154.855	2.36454e-34	8.79059e-33	yes
PRUPE_3G198500	193.668	-2.97258	0.254358	154.792	2.43941e-34	9.05192e-33	yes
PRUPE_4G222200	28.2181	5.79879	0.692287	154.6	2.68545e-34	9.94624e-33	yes
PRUPE_1G409800	263.482	-4.24892	0.359628	154.53	2.78126e-34	1.02818e-32	yes
PRUPE_2G216200	9797.03	5.96618	0.580421	154.489	2.83953e-34	1.04776e-32	yes
PRUPE_8G046100	129.685	3.85445	0.402139	154.432	2.92129e-34	1.07593e-32	yes
PRUPE_1G486000	1564.15	-4.12145	0.346817	154.425	2.93175e-34	1.07777e-32	yes
PRUPE_6G197900	908.136	-3.22485	0.23932	154.357	3.03278e-34	1.11285e-32	yes
PRUPE_2G205900	209.726	-2.8274	0.22297	154.174	3.32325e-34	1.21717e-32	yes
PRUPE_2G026700	303.781	4.93843	0.487602	154.143	3.3752e-34	1.23391e-32	yes
PRUPE_4G152800	523.516	1.13804	0.187323	154.074	3.49408e-34	1.27502e-32	yes
PRUPE_3G144800	146.478	1.98436	0.259702	154.01	3.60666e-34	1.31367e-32	yes
PRUPE_2G311700	406.275	2.99759	0.285322	153.861	3.88605e-34	1.41284e-32	yes
PRUPE_1G297700	899.435	-3.09708	0.300462	153.776	4.05389e-34	1.47115e-32	yes
PRUPE_8G265300	244.049	1.54027	0.165212	153.726	4.15652e-34	1.50563e-32	yes
PRUPE_5G109000	946.776	-3.48631	0.281519	153.229	5.32985e-34	1.92713e-32	yes
PRUPE_1G047100	45.1521	-3.52704	0.30303	153.141	5.56938e-34	2.01006e-32	yes
PRUPE_3G021100	3072.95	0.474233	0.383882	152.975	6.05326e-34	2.18072e-32	yes
PRUPE_7G121600	77.4467	3.30501	0.369782	152.845	6.4572e-34	2.32201e-32	yes
PRUPE_6G299200	302.452	6.31689	0.619393	152.832	6.49992e-34	2.33313e-32	yes
PRUPE_6G316100	448.781	2.97143	0.295308	152.827	6.51797e-34	2.33537e-32	yes
PRUPE_7G130500	45.7307	-3.29369	0.267577	152.65	7.11985e-34	2.54641e-32	yes
PRUPE_1G490800	275.338	-2.97711	0.248284	152.447	7.88027e-34	2.81329e-32	yes
PRUPE_6G261000	235.798	3.1174	0.375855	151.89	1.04092e-33	3.70941e-32	yes
PRUPE_1G360400	212.982	2.95026	0.312112	151.843	1.06589e-33	3.79157e-32	yes
PRUPE_2G084700	99.0508	4.06549	0.426679	151.8	1.08917e-33	3.86745e-32	yes
PRUPE_5G174000	514.482	1.51436	0.131004	151.708	1.14041e-33	4.04212e-32	yes
PRUPE_1G374000	1475.08	5.80074	0.561851	151.669	1.1625e-33	4.11306e-32	yes
PRUPE_8G044900	285.718	5.78845	0.600313	151.54	1.24047e-33	4.38107e-32	yes
PRUPE_3G252600	283.855	2.71448	0.244413	151.228	1.44957e-33	5.11046e-32	yes
PRUPE_3G053000	145.86	3.45673	0.327993	150.946	1.66909e-33	5.87389e-32	yes
PRUPE_5G118600	1152.76	5.67281	0.573397	150.51	2.07556e-33	7.29136e-32	yes
PRUPE_7G216300	208.998	1.26044	0.404042	150.395	2.19825e-33	7.7087e-32	yes
PRUPE_3G042300	116.494	3.39174	0.405808	150.227	2.39178e-33	8.37251e-32	yes
PRUPE_6G067200	114.489	4.24217	0.435179	150.221	2.39891e-33	8.38262e-32	yes
PRUPE_2G079900	85.5306	3.29964	0.330235	150.171	2.45888e-33	8.57704e-32	yes
PRUPE_6G187000	411.937	1.74043	0.15591	150.137	2.50121e-33	8.70931e-32	yes
PRUPE_5G235900	486.937	-2.52809	0.277996	150.13	2.51012e-33	8.72499e-32	yes
PRUPE_7G194400	1017.79	-5.30224	0.440295	149.999	2.67961e-33	9.29779e-32	yes
PRUPE_6G314200	39.5322	-5.22228	0.417577	149.972	2.71608e-33	9.40783e-32	yes
PRUPE_6G031100	937.569	-5.10634	0.368166	149.922	2.7845e-33	9.62793e-32	yes
PRUPE_6G095800	389.306	-2.3798	0.186552	149.818	2.93362e-33	1.01259e-31	yes
PRUPE_1G312400	65.7596	3.77035	0.374517	149.692	3.12507e-33	1.07679e-31	yes
PRUPE_2G138500	165.31	4.98261	0.509191	149.583	3.30017e-33	1.13515e-31	yes
PRUPE_1G060000	807.131	5.81274	0.589442	149.344	3.71822e-33	1.27672e-31	yes
PRUPE_4G119700	30.2414	-4.99199	0.427403	149.208	3.98005e-33	1.36425e-31	yes
PRUPE_3G038900	457.306	2.23242	0.242677	149.092	4.21673e-33	1.44288e-31	yes
PRUPE_2G044000	94.195	3.47228	0.398687	148.914	4.61111e-33	1.5751e-31	yes
PRUPE_6G329000	47.4589	5.2299	0.582945	148.871	4.70956e-33	1.60596e-31	yes
PRUPE_1G233000	145.341	3.39822	0.322254	148.793	4.89859e-33	1.66755e-31	yes
PRUPE_1G430300	24087.1	1.98819	0.309119	148.646	5.27267e-33	1.7918e-31	yes
PRUPE_3G043900	158.132	-2.32721	0.190176	148.187	6.63225e-33	2.24996e-31	yes
PRUPE_4G098500	2221.1	5.52376	0.565265	148.05	7.10118e-33	2.40492e-31	yes
PRUPE_6G159200	93.873	5.38471	0.538008	147.969	7.39565e-33	2.50036e-31	yes
PRUPE_8G215400	387.305	-2.14058	0.173094	147.904	7.63912e-33	2.57827e-31	yes
PRUPE_5G042300	165.28	3.42029	0.367169	147.763	8.19578e-33	2.76143e-31	yes
PRUPE_2G085000	2631.31	5.82661	0.578558	147.725	8.35303e-33	2.80963e-31	yes
PRUPE_3G274200	1060.68	-1.85106	0.192922	147.71	8.41648e-33	2.82616e-31	yes
PRUPE_6G332500	1306.57	2.89225	0.250664	147.545	9.14337e-33	3.06504e-31	yes
PRUPE_1G498600	481.631	-3.11322	0.246472	147.434	9.66521e-33	3.23449e-31	yes
PRUPE_8G174800	163.126	-3.11093	0.26443	147.139	1.11993e-32	3.74155e-31	yes
PRUPE_8G186400	2091.31	-3.49182	0.267068	147.071	1.15882e-32	3.86494e-31	yes
PRUPE_2G297700	67.6456	-5.54944	0.434829	147.032	1.18164e-32	3.93441e-31	yes
PRUPE_5G035400	4272.32	-2.89524	0.240215	147.021	1.18802e-32	3.949e-31	yes
PRUPE_1G229500	693.013	-0.440641	0.123278	146.973	1.21699e-32	4.03853e-31	yes
PRUPE_7G264300	187.368	-1.80087	0.14777	146.949	1.23169e-32	4.08045e-31	yes
PRUPE_1G252800	240.821	2.3167	0.206913	146.941	1.23664e-32	4.09001e-31	yes
PRUPE_1G277400	1375.24	5.26061	0.555042	146.917	1.25159e-32	4.13253e-31	yes
PRUPE_5G241800	112.342	1.72548	0.243006	146.679	1.40946e-32	4.64604e-31	yes
PRUPE_6G126900	178.734	-1.51583	0.162478	146.641	1.43619e-32	4.72628e-31	yes
PRUPE_3G158900	5794.74	-1.98819	0.279089	146.437	1.5907e-32	5.22607e-31	yes
PRUPE_4G053300	239.947	2.19216	0.263914	146.339	1.67079e-32	5.48009e-31	yes
PRUPE_8G037900	451.673	0.0386245	0.304468	146.143	1.84288e-32	6.03453e-31	yes
PRUPE_7G200300	689.075	3.67996	0.373043	145.871	2.11075e-32	6.90024e-31	yes
PRUPE_1G397600	7088.34	3.93291	0.316563	145.731	2.2644e-32	7.39031e-31	yes
PRUPE_6G355700	43.9398	4.29131	0.42732	145.433	2.62842e-32	8.56425e-31	yes
PRUPE_2G123700	1792.46	0.133008	0.0923375	145.347	2.74347e-32	8.92441e-31
PRUPE_2G316600	627.71	3.02554	0.356742	145.28	2.83712e-32	9.21387e-31	yes
PRUPE_1G179900	2223.52	1.18849	0.208679	145.202	2.95037e-32	9.56598e-31	yes
PRUPE_7G135000	180.44	0.916074	0.199162	145.153	3.02263e-32	9.78421e-31	yes
PRUPE_5G196000	476.074	2.57839	0.275216	145.028	3.21715e-32	1.03969e-30	yes
PRUPE_2G139000	1175.81	0.195137	0.414177	145.006	3.2529e-32	1.04952e-30	yes
PRUPE_1G127700	280.848	1.47189	0.246201	144.981	3.29437e-32	1.06117e-30	yes
PRUPE_2G133300	478.609	-2.05504	0.17209	144.753	3.69197e-32	1.18731e-30	yes
PRUPE_7G140600	59.2641	4.18374	0.502367	144.563	4.06087e-32	1.30383e-30	yes
PRUPE_1G260900	189.428	-1.81987	0.297171	144.556	4.07532e-32	1.30635e-30	yes
PRUPE_4G272100	513.191	2.28703	0.218768	144.408	4.38704e-32	1.404e-30	yes
PRUPE_2G031400	85.4706	3.40954	0.403162	144.34	4.53924e-32	1.45036e-30	yes
PRUPE_8G238300	1352.65	1.18477	0.222405	144.267	4.70895e-32	1.50216e-30	yes
PRUPE_1G301000	167.073	-3.7303	0.290019	144.139	5.0181e-32	1.5982e-30	yes
PRUPE_3G085300	38.3314	-3.32378	0.283757	144.123	5.05897e-32	1.60862e-30	yes
PRUPE_8G161600	81.4968	1.88157	0.297504	144	5.38111e-32	1.70831e-30	yes
PRUPE_1G383900	337.993	-4.3568	0.333477	143.985	5.42034e-32	1.718e-30	yes
PRUPE_5G232000	381.545	2.1864	0.180712	143.82	5.88623e-32	1.86268e-30	yes
PRUPE_6G295500	345.028	2.9274	0.275911	143.804	5.93286e-32	1.87444e-30	yes
PRUPE_1G350800	530.136	2.91823	0.294537	143.75	6.09692e-32	1.92321e-30	yes
PRUPE_7G058300	499.123	-1.91637	0.159491	143.656	6.3912e-32	2.01282e-30	yes
PRUPE_7G244700	2300.07	-1.79728	0.15035	143.177	8.11885e-32	2.55286e-30	yes
PRUPE_3G283400	16.5005	5.09218	0.640703	143.05	8.64968e-32	2.71545e-30	yes
PRUPE_7G237500	1506.89	-3.69886	0.293267	142.985	8.93545e-32	2.80072e-30	yes
PRUPE_6G185600	543.118	-4.4545	0.339007	142.925	9.21118e-32	2.88258e-30	yes
PRUPE_4G131000	97.8769	4.41692	0.421336	142.914	9.25958e-32	2.89314e-30	yes
PRUPE_6G300000	2756.52	1.07846	0.0899615	142.726	1.01751e-31	3.17419e-30	yes
PRUPE_6G233700	2356.68	1.32809	0.109736	142.715	1.02304e-31	3.18641e-30	yes
PRUPE_4G059600	204.221	2.54539	0.31822	142.363	1.2195e-31	3.79234e-30	yes
PRUPE_7G232100	854.549	2.85187	0.314952	141.482	1.89518e-31	5.88427e-30	yes
PRUPE_3G012400	6288.74	3.87279	0.314545	141.324	2.05075e-31	6.35734e-30	yes
PRUPE_4G022200	73.0189	4.91226	0.583527	141.223	2.15711e-31	6.67659e-30	yes
PRUPE_6G184700	1129.74	-0.963835	0.171646	141.203	2.17893e-31	6.73358e-30	yes
PRUPE_8G022400	56.6901	3.95877	0.451658	141.128	2.26165e-31	6.97829e-30	yes
PRUPE_8G232200	108.919	3.34454	0.329993	140.988	2.42515e-31	7.47113e-30	yes
PRUPE_1G137600	47.9977	-3.0602	0.257649	140.93	2.49757e-31	7.68226e-30	yes
PRUPE_3G075300	704.786	1.84579	0.164465	140.875	2.56685e-31	7.88309e-30	yes
PRUPE_6G289300	203.17	-2.87101	0.232992	140.868	2.57612e-31	7.89931e-30	yes
PRUPE_4G197500	171.572	2.92148	0.325137	140.856	2.5914e-31	7.93387e-30	yes
PRUPE_3G144000	2149.14	6.00044	0.598457	140.799	2.66632e-31	8.15063e-30	yes
PRUPE_1G192200	522.744	5.72086	0.596252	140.605	2.93754e-31	8.96586e-30	yes
PRUPE_4G061700	605.434	-1.93683	0.170602	140.587	2.96401e-31	9.03268e-30	yes
PRUPE_7G099700	60.4783	-1.07988	0.213059	140.578	2.9774e-31	9.05955e-30	yes
PRUPE_6G185100	633.486	-3.98092	0.301224	140.564	2.998e-31	9.10822e-30	yes
PRUPE_7G097700	33.46	3.28991	0.444026	140.288	3.44234e-31	1.04421e-29	yes
PRUPE_2G084900	288.664	5.87451	0.613143	140.255	3.50011e-31	1.06011e-29	yes
PRUPE_8G017500	418.826	5.41122	0.584582	140.152	3.6851e-31	1.11443e-29	yes
PRUPE_7G094700	1221.9	-1.70162	0.1491	140.12	3.74302e-31	1.13022e-29	yes
PRUPE_3G072000	270.522	4.83745	0.500354	140.105	3.77139e-31	1.13705e-29	yes
PRUPE_3G127600	298.016	-3.05061	0.303762	140.09	3.80129e-31	1.14432e-29	yes
PRUPE_2G291200	232.983	5.90099	0.639058	139.952	4.07182e-31	1.2239e-29	yes
PRUPE_8G075700	126.626	-1.63251	0.139236	139.893	4.19421e-31	1.25877e-29	yes
PRUPE_8G243300	631.574	2.04356	0.196843	139.837	4.31246e-31	1.2923e-29	yes
PRUPE_7G255400	33835	-0.955006	0.229848	139.834	4.32029e-31	1.29269e-29	yes
PRUPE_1G454900	47.7883	-3.9718	0.328026	139.716	4.58214e-31	1.36897e-29	yes
PRUPE_2G279900	14205.4	-0.535089	0.228659	139.601	4.85345e-31	1.44784e-29	yes
PRUPE_4G050400	1789.92	-2.05032	0.167576	139.531	5.02652e-31	1.49721e-29	yes
PRUPE_2G279800	274.886	4.80623	0.405317	139.47	5.18142e-31	1.54102e-29	yes
PRUPE_1G556900	552.739	1.30072	0.126813	139.409	5.34258e-31	1.58657e-29	yes
PRUPE_8G257400	2009.86	-1.7114	0.15219	139.354	5.49024e-31	1.62798e-29	yes
PRUPE_6G210200	377.793	-1.41137	0.165084	138.974	6.641e-31	1.96625e-29	yes
PRUPE_1G246000	1006.95	3.1033	0.261653	138.873	6.98276e-31	2.06435e-29	yes
PRUPE_8G186300	68.0282	-3.50808	0.293905	138.795	7.26243e-31	2.14383e-29	yes
PRUPE_1G545400	387.127	-6.50789	0.470833	138.732	7.49489e-31	2.20915e-29	yes
PRUPE_6G240300	476.331	-1.77027	0.147459	138.724	7.52466e-31	2.21462e-29	yes
PRUPE_5G074200	77.339	2.87317	0.381476	138.663	7.75917e-31	2.28025e-29	yes
PRUPE_3G009500	42.2049	2.41162	0.343962	138.639	7.8492e-31	2.30329e-29	yes
PRUPE_1G091400	103.739	-2.01458	0.290344	138.526	8.30694e-31	2.43399e-29	yes
PRUPE_1G108300	1237.94	1.00933	0.102458	138.322	9.19739e-31	2.69092e-29	yes
PRUPE_6G364800	588.08	-2.02756	0.178995	138.312	9.24405e-31	2.70057e-29	yes
PRUPE_4G023400	546.519	2.05563	0.175423	138.278	9.40258e-31	2.74283e-29	yes
PRUPE_6G295100	77.6486	-4.39063	0.364175	138.235	9.60883e-31	2.79887e-29	yes
PRUPE_1G475300	454.618	2.64087	0.25275	138.052	1.05283e-30	3.06218e-29	yes
PRUPE_3G194500	410.486	-2.01531	0.180077	137.82	1.18237e-30	3.43392e-29	yes
PRUPE_4G228200	101.902	4.12801	0.406469	137.79	1.20029e-30	3.48083e-29	yes
PRUPE_5G050400	2045.44	-1.58552	0.133379	137.756	1.22105e-30	3.53587e-29	yes
PRUPE_5G163300	120.731	2.29803	0.356179	137.711	1.24853e-30	3.61015e-29	yes
PRUPE_4G049000	50.073	2.41833	0.387219	137.701	1.25508e-30	3.62381e-29	yes
PRUPE_1G343000	60.2987	1.54693	0.200583	137.679	1.26856e-30	3.65738e-29	yes
PRUPE_5G212900	32.8311	4.14757	0.467059	137.66	1.28066e-30	3.68689e-29	yes
PRUPE_1G071800	58.5746	-2.80375	0.313863	137.469	1.40959e-30	4.05216e-29	yes
PRUPE_1G305300	422.907	-1.31324	0.149781	137.365	1.48412e-30	4.26022e-29	yes
PRUPE_2G241700	375.194	-1.67996	0.15049	137.214	1.6009e-30	4.58877e-29	yes
PRUPE_4G264000	298.211	-2.36421	0.194977	137.079	1.71299e-30	4.90296e-29	yes
PRUPE_5G166000	47.3342	3.39324	0.385557	136.932	1.84309e-30	5.26771e-29	yes
PRUPE_1G569700	207.91	5.51523	0.594879	136.796	1.97265e-30	5.62987e-29	yes
PRUPE_1G145400	1162.65	-1.42491	0.119942	136.767	2.00184e-30	5.70495e-29	yes
PRUPE_5G062500	575.072	5.37255	0.585886	136.763	2.0062e-30	5.70916e-29	yes
PRUPE_6G185400	283.989	-4.12451	0.331772	136.664	2.10733e-30	5.98834e-29	yes
PRUPE_4G055800	57.9789	2.92204	0.297353	136.548	2.23323e-30	6.337e-29	yes
PRUPE_5G016800	64.6634	1.90557	0.329272	136.545	2.23695e-30	6.33846e-29	yes
PRUPE_4G094100	52.4981	-4.65921	0.398083	136.431	2.36785e-30	6.69975e-29	yes
PRUPE_1G465600	85.1373	2.69687	0.312833	136.299	2.52992e-30	7.14811e-29	yes
PRUPE_1G023800	1247.87	-1.52428	0.129314	136.277	2.55727e-30	7.21507e-29	yes
PRUPE_3G179400	1358.19	-0.77952	0.134129	136.171	2.6965e-30	7.59707e-29	yes
PRUPE_1G076900	122.2	-2.57854	0.216351	136.136	2.7437e-30	7.71904e-29	yes
PRUPE_6G252500	29956	1.29331	0.184547	136.118	2.76875e-30	7.77845e-29	yes
PRUPE_2G178200	6333.53	-1.15708	0.163509	136.105	2.78691e-30	7.81838e-29	yes
PRUPE_7G246200	271.121	4.28892	0.457691	136.07	2.83628e-30	7.94561e-29	yes
PRUPE_8G174900	752.129	5.307	0.542399	136.028	2.89735e-30	8.10519e-29	yes
PRUPE_1G253100	2682.55	-2.92908	0.24606	136.003	2.93294e-30	8.19318e-29	yes
PRUPE_5G140100	590.981	1.42432	0.138532	136	2.93817e-30	8.19622e-29	yes
PRUPE_8G125100	1070.2	-4.98089	0.432294	135.989	2.95442e-30	8.22994e-29	yes
PRUPE_7G216200	7613.08	-3.92661	0.329529	135.894	3.0981e-30	8.61804e-29	yes
PRUPE_5G090500	169.453	-5.64237	0.465062	135.764	3.30592e-30	9.17222e-29	yes
PRUPE_8G023900	295.683	-2.816	0.242147	135.763	3.3066e-30	9.17222e-29	yes
PRUPE_6G198400	378.624	-2.9483	0.242873	135.646	3.50711e-30	9.71481e-29	yes
PRUPE_1G336500	233.175	-1.64818	0.170046	135.516	3.74111e-30	1.03485e-28	yes
PRUPE_1G119800	173.714	-2.02095	0.171381	135.465	3.83932e-30	1.06053e-28	yes
PRUPE_8G213200	37.8559	5.86919	0.711204	135.398	3.96872e-30	1.09475e-28	yes
PRUPE_2G251000	4806.94	-2.92146	0.280106	135.358	4.04835e-30	1.11516e-28	yes
PRUPE_3G012200	5708.27	3.54538	0.290818	135.298	4.17237e-30	1.14772e-28	yes
PRUPE_8G070100	1422.59	-0.508635	0.14733	135.258	4.25778e-30	1.16959e-28	yes
PRUPE_3G244700	50915	1.23608	0.200727	135.234	4.3082e-30	1.1818e-28	yes
PRUPE_4G225300	674.223	2.4278	0.218768	135.149	4.49529e-30	1.22971e-28	yes
PRUPE_8G002000	587.634	5.37289	0.585453	135.152	4.48943e-30	1.22971e-28	yes
PRUPE_7G232800	513.83	-1.17756	0.122947	134.728	5.54794e-30	1.51557e-28	yes
PRUPE_6G081800	45.983	6.39786	0.744806	134.611	5.88237e-30	1.60471e-28	yes
PRUPE_1G114500	49.3254	5.44243	0.634319	134.582	5.97028e-30	1.62645e-28	yes
PRUPE_5G114500	81.2719	3.34793	0.37087	134.5	6.21896e-30	1.69187e-28	yes
PRUPE_1G586000	350.437	-0.615043	0.175262	134.472	6.3059e-30	1.71316e-28	yes
PRUPE_4G006800	703.349	6.01621	0.627267	134.443	6.39704e-30	1.73554e-28	yes
PRUPE_1G331500	843.775	1.3415	0.131567	134.31	6.83755e-30	1.85251e-28	yes
PRUPE_2G006000	98.8001	0.18832	0.396873	134.229	7.12196e-30	1.92692e-28	yes
PRUPE_2G144800	555.637	1.72929	0.201147	134.203	7.21548e-30	1.94956e-28	yes
PRUPE_6G324400	307.492	2.6252	0.286938	134.196	7.23881e-30	1.95319e-28	yes
PRUPE_1G203700	335.418	5.86009	0.637578	134.178	7.3032e-30	1.96788e-28	yes
PRUPE_4G231700	2663.9	-1.59912	0.13634	134.116	7.53517e-30	2.02763e-28	yes
PRUPE_1G141500	2310.94	2.6816	0.343368	134.025	7.88555e-30	2.11733e-28	yes
PRUPE_2G245900	169.64	-1.57759	0.135943	134.024	7.88994e-30	2.11733e-28	yes
PRUPE_6G261600	155.127	1.83633	0.1859	133.996	7.99901e-30	2.14369e-28	yes
PRUPE_3G144100	12389.7	5.95713	0.602533	133.923	8.29784e-30	2.22077e-28	yes
PRUPE_2G191100	86.128	-3.61955	0.316745	133.914	8.33498e-30	2.22769e-28	yes
PRUPE_8G216200	97.4762	-1.7515	0.166298	133.848	8.61428e-30	2.29923e-28	yes
PRUPE_6G287600	516.911	-1.86214	0.157991	133.82	8.73691e-30	2.32882e-28	yes
PRUPE_2G253400	29.8424	5.89972	0.689362	133.754	9.02886e-30	2.4034e-28	yes
PRUPE_4G205000	3730.73	-1.61271	0.136685	133.633	9.59498e-30	2.55067e-28	yes
PRUPE_5G161700	674.4	-2.41031	0.213552	133.537	1.00661e-29	2.67232e-28	yes
PRUPE_7G113800	39.4509	-4.21261	0.358018	133.469	1.04122e-29	2.76048e-28	yes
PRUPE_1G337600	147.29	2.44445	0.330277	133.459	1.04662e-29	2.7711e-28	yes
PRUPE_6G222600	346.792	-3.39185	0.270486	133.373	1.09258e-29	2.88891e-28	yes
PRUPE_1G425300	1444.59	5.32281	0.585489	133.304	1.1307e-29	2.98572e-28	yes
PRUPE_3G311400	46.3999	-1.5671	0.348169	133.28	1.14425e-29	3.01745e-28	yes
PRUPE_1G389400	587.173	-0.299863	0.107324	133.276	1.14691e-29	3.02044e-28	yes
PRUPE_4G099500	1167.78	5.31029	0.585354	133.253	1.15978e-29	3.05028e-28	yes
PRUPE_2G213000	182.853	-1.30161	0.175829	133.172	1.20824e-29	3.17352e-28	yes
PRUPE_5G128300	57.3953	2.76184	0.284707	132.934	1.36061e-29	3.569e-28	yes
PRUPE_7G231100	644.67	-2.48002	0.221473	132.751	1.4911e-29	3.9061e-28	yes
PRUPE_6G264600	2359.54	2.85123	0.301753	132.714	1.51854e-29	3.9727e-28	yes
PRUPE_1G042500	58.7925	5.08311	0.571913	132.6	1.60778e-29	4.20061e-28	yes
PRUPE_5G050800	939.551	-1.28776	0.110751	132.486	1.70257e-29	4.4424e-28	yes
PRUPE_7G051600	45.9076	4.25475	0.49547	132.304	1.86459e-29	4.85874e-28	yes
PRUPE_1G032500	365.421	5.53138	0.605835	132.252	1.91391e-29	4.98069e-28	yes
PRUPE_6G185300	480.773	-3.87638	0.302983	132.136	2.02823e-29	5.27127e-28	yes
PRUPE_2G182900	176.214	-2.11178	0.194234	131.938	2.23895e-29	5.81129e-28	yes
PRUPE_7G084900	1227.73	5.49721	0.600421	131.919	2.25971e-29	5.85748e-28	yes
PRUPE_6G094200	342.435	-1.91981	0.168574	131.678	2.54914e-29	6.59907e-28	yes
PRUPE_2G054900	150.18	-2.3517	0.19911	131.674	2.55479e-29	6.60504e-28	yes
PRUPE_8G240800	473.655	-0.204677	0.109917	131.657	2.57597e-29	6.6511e-28	yes
ENSRNA050003686	691.714	-3.09087	0.261854	131.65	2.58548e-29	6.65829e-28	yes
PRUPE_5G230700	68.6444	-4.33431	0.351543	131.65	2.58516e-29	6.65829e-28	yes
PRUPE_6G003200	2758.76	-1.20297	0.114514	131.429	2.88706e-29	7.42526e-28	yes
PRUPE_2G023700	157.911	2.25331	0.244016	131.414	2.90895e-29	7.47183e-28	yes
PRUPE_5G130900	124.84	4.40766	0.535218	131.383	2.95546e-29	7.58145e-28	yes
PRUPE_5G123500	32.8564	3.49796	0.393629	131.254	3.15103e-29	8.07268e-28	yes
PRUPE_I000200	269.673	5.99806	0.660114	131.251	3.15718e-29	8.07797e-28	yes
PRUPE_5G172100	926.377	1.14474	0.10159	131.106	3.39398e-29	8.67263e-28	yes
PRUPE_3G110100	76.3226	5.81998	0.603738	130.943	3.68161e-29	9.39546e-28	yes
PRUPE_1G173300	330.376	1.87702	0.225449	130.901	3.76098e-29	9.58566e-28	yes
PRUPE_3G125700	1016.33	5.53583	0.596911	130.857	3.84405e-29	9.78477e-28	yes
PRUPE_2G031000	3451.46	-2.86231	0.234507	130.741	4.07383e-29	1.03563e-27	yes
PRUPE_6G181800	341.627	2.17216	0.215587	130.625	4.31653e-29	1.09592e-27	yes
PRUPE_2G137300	74.873	4.34927	0.518254	130.602	4.36712e-29	1.10735e-27	yes
PRUPE_1G126600	1585.13	-1.15441	0.102602	130.575	4.42546e-29	1.1207e-27	yes
PRUPE_3G039200	1861.19	-2.99457	0.269506	130.473	4.65801e-29	1.17808e-27	yes
PRUPE_1G112600	194.526	-2.06106	0.179927	130.458	4.69341e-29	1.18552e-27	yes
PRUPE_4G255600	1911.4	5.04181	0.506756	130.357	4.93619e-29	1.24525e-27	yes
PRUPE_8G160100	938.948	0.308648	0.302682	130.322	5.02217e-29	1.26533e-27	yes
PRUPE_6G323100	514.365	-1.23298	0.181486	130.031	5.81024e-29	1.46202e-27	yes
PRUPE_7G213700	374.859	1.42592	0.12643	129.975	5.97284e-29	1.50103e-27	yes
PRUPE_7G250600	392.995	-4.34749	0.348362	129.937	6.08915e-29	1.52832e-27	yes
PRUPE_1G497700	448.074	5.20112	0.549437	129.933	6.09965e-29	1.52901e-27	yes
PRUPE_4G218300	32.3995	5.88317	0.727903	129.822	6.44945e-29	1.61465e-27	yes
PRUPE_5G093300	878.417	2.5629	0.269417	129.789	6.55517e-29	1.63904e-27	yes
PRUPE_5G054400	349.802	-0.518026	0.174262	129.678	6.93171e-29	1.731e-27	yes
PRUPE_1G190000	119.214	2.10587	0.184187	129.663	6.98143e-29	1.74122e-27	yes
PRUPE_6G027000	675.038	5.8516	0.621542	129.641	7.05986e-29	1.75856e-27	yes
PRUPE_8G025400	265.003	3.63254	0.420328	129.573	7.30271e-29	1.81677e-27	yes
PRUPE_3G236100	69.3156	-1.79005	0.177538	129.395	7.98274e-29	1.98345e-27	yes
PRUPE_3G282700	88.2433	3.3339	0.353084	129.388	8.01022e-29	1.98778e-27	yes
PRUPE_3G164200	1336.35	-4.15198	0.356237	129.362	8.11627e-29	2.01157e-27	yes
PRUPE_1G001400	750.629	5.51672	0.599733	129.32	8.29021e-29	2.05211e-27	yes
PRUPE_1G313300	720.329	2.19625	0.272552	129.3	8.37243e-29	2.06988e-27	yes
PRUPE_4G070400	572.223	-0.510373	0.151585	129.297	8.3836e-29	2.07005e-27	yes
PRUPE_5G023700	128.604	-2.68051	0.230031	129.267	8.51289e-29	2.09935e-27	yes
PRUPE_1G164800	4581.21	-0.741639	0.13771	129.13	9.11611e-29	2.24531e-27	yes
PRUPE_6G247100	749.312	-0.83847	0.134419	129	9.72709e-29	2.39282e-27	yes
PRUPE_3G143900	15377.8	5.91404	0.610416	128.856	1.04519e-28	2.56791e-27	yes
PRUPE_1G388000	74.962	-2.62939	0.233848	128.736	1.10981e-28	2.72331e-27	yes
PRUPE_2G072900	11896.4	-1.42253	0.128433	128.573	1.20411e-28	2.95104e-27	yes
PRUPE_2G045500	346.86	3.0529	0.276156	128.522	1.23519e-28	3.02346e-27	yes
PRUPE_3G208700	35.3018	4.31117	0.599238	128.454	1.27786e-28	3.12404e-27	yes
PRUPE_4G062700	47.7254	-3.44714	0.347489	128.254	1.41268e-28	3.44937e-27	yes
PRUPE_4G027300	396.861	-1.35025	0.118376	128.243	1.4202e-28	3.46346e-27	yes
PRUPE_1G256100	199.962	1.71411	0.209874	128.167	1.47528e-28	3.59335e-27	yes
PRUPE_1G271900	394.108	2.19178	0.229208	128.145	1.49169e-28	3.62886e-27	yes
PRUPE_6G111400	255.615	-4.01553	0.325192	128.097	1.52761e-28	3.71168e-27	yes
PRUPE_2G239400	925.523	-1.42481	0.207513	127.989	1.61277e-28	3.9138e-27	yes
PRUPE_2G265000	870.034	-3.10709	0.334071	127.985	1.6159e-28	3.91659e-27	yes
PRUPE_7G178000	375.539	-1.1409	0.162215	127.979	1.62052e-28	3.92296e-27	yes
PRUPE_3G251200	273.289	1.38372	0.186307	127.97	1.62841e-28	3.93726e-27	yes
PRUPE_3G183000	1353.94	5.76789	0.627365	127.939	1.65369e-28	3.99349e-27	yes
PRUPE_1G500600	198.845	5.91225	0.63647	127.915	1.67323e-28	4.03575e-27	yes
PRUPE_5G095600	330.678	-0.0453093	0.134389	127.813	1.76109e-28	4.24249e-27	yes
PRUPE_1G559400	703.132	2.52382	0.248972	127.768	1.80143e-28	4.33438e-27	yes
PRUPE_2G231900	2475.85	-1.52844	0.137114	127.736	1.83004e-28	4.39788e-27	yes
PRUPE_4G146000	2001.49	-3.40494	0.275823	127.659	1.90188e-28	4.56497e-27	yes
PRUPE_8G068800	962.818	-3.40311	0.282004	127.654	1.90667e-28	4.57093e-27	yes
PRUPE_7G050900	1237.2	5.62079	0.616623	127.62	1.93953e-28	4.64408e-27	yes
PRUPE_2G218000	53.2602	3.23047	0.378507	127.594	1.96493e-28	4.69921e-27	yes
PRUPE_7G245100	612.842	-1.14429	0.100698	127.579	1.97949e-28	4.7283e-27	yes
PRUPE_8G183600	1726.09	5.62048	0.620386	127.478	2.08177e-28	4.96662e-27	yes
PRUPE_8G236100	254.082	4.57753	0.481757	127.39	2.17628e-28	5.18584e-27	yes
PRUPE_1G436000	223.156	1.58283	0.14041	127.377	2.18977e-28	5.21169e-27	yes
PRUPE_7G076700	295.09	1.22252	0.157231	127.305	2.27077e-28	5.398e-27	yes
PRUPE_4G019400	6585.58	-1.49712	0.134459	127.243	2.34187e-28	5.56032e-27	yes
PRUPE_7G216700	168.721	3.50289	0.435047	127.176	2.42153e-28	5.74256e-27	yes
PRUPE_2G189800	1712.69	5.8059	0.638183	127.099	2.51618e-28	5.95987e-27	yes
PRUPE_6G365600	125.479	3.60143	0.394413	127.037	2.59613e-28	6.14191e-27	yes
PRUPE_4G204600	245.804	-2.11401	0.191599	126.922	2.74922e-28	6.4963e-27	yes
PRUPE_6G008800	261.36	-1.94572	0.177812	126.918	2.75494e-28	6.50206e-27	yes
PRUPE_3G070200	136.213	2.10327	0.255372	126.857	2.84023e-28	6.69537e-27	yes
PRUPE_1G003300	2219.38	1.93095	0.176925	126.821	2.89168e-28	6.80854e-27	yes
PRUPE_7G050700	33.1338	6.24191	0.752472	126.815	2.90082e-28	6.82193e-27	yes
PRUPE_1G074400	350.153	-3.56311	0.297185	126.793	2.93204e-28	6.88717e-27	yes
PRUPE_1G262700	1492.67	-1.03965	0.20029	126.787	2.94207e-28	6.90252e-27	yes
PRUPE_5G051100	862.851	-0.253272	0.245388	126.741	3.00979e-28	7.05303e-27	yes
PRUPE_4G038900	187.931	2.39038	0.294286	126.633	3.17662e-28	7.43518e-27	yes
PRUPE_1G126200	1844.37	-0.676332	0.196487	126.508	3.38099e-28	7.90417e-27	yes
PRUPE_3G250000	213.444	3.6023	0.369231	126.473	3.44124e-28	8.03552e-27	yes
PRUPE_6G223000	555.99	1.99695	0.196714	126.355	3.64985e-28	8.5126e-27	yes
PRUPE_2G143200	202.833	5.78927	0.656126	126.345	3.66942e-28	8.54815e-27	yes
PRUPE_7G130100	113.513	4.14019	0.353782	126.252	3.84368e-28	8.94356e-27	yes
PRUPE_7G137000	36.2029	3.2703	0.341084	126.194	3.95605e-28	9.19422e-27	yes
PRUPE_I001000	208.858	1.05798	0.237614	126.143	4.05786e-28	9.41977e-27	yes
PRUPE_3G298600	471.58	2.41577	0.37887	126.126	4.09295e-28	9.49007e-27	yes
PRUPE_6G315700	286.31	-2.82979	0.284146	125.938	4.49688e-28	1.04144e-26	yes
PRUPE_2G183100	3172	-1.94697	0.169614	125.882	4.6239e-28	1.06961e-26	yes
PRUPE_5G198800	51.1798	1.13526	0.288816	125.857	4.68257e-28	1.08191e-26	yes
PRUPE_1G305100	4454.57	-1.64517	0.143085	125.848	4.70486e-28	1.0858e-26	yes
PRUPE_7G214300	1348.35	5.53176	0.625655	125.838	4.72634e-28	1.08948e-26	yes
PRUPE_7G059300	313.262	-1.66974	0.14681	125.719	5.01736e-28	1.15522e-26	yes
PRUPE_5G117000	1016.68	-4.54688	0.408627	125.689	5.09409e-28	1.17152e-26	yes
PRUPE_5G204800	1621.04	0.989557	0.0880177	125.657	5.17554e-28	1.18887e-26
PRUPE_6G361900	4369.43	0.572903	0.0779639	125.583	5.3708e-28	1.23229e-26
PRUPE_1G410700	263.674	-1.28964	0.115149	125.508	5.57498e-28	1.27766e-26	yes
PRUPE_5G133200	1221.13	-4.20769	0.35676	125.169	6.60616e-28	1.51223e-26	yes
PRUPE_7G051300	1166.84	5.6155	0.622814	125.145	6.68569e-28	1.52867e-26	yes
PRUPE_1G334000	786.518	-2.61981	0.221376	125.127	6.74491e-28	1.54042e-26	yes
PRUPE_1G531500_DAM4	372.17	-0.0035775	0.131119	125.114	6.79069e-28	1.54909e-26	yes
PRUPE_1G242300	153.513	-1.3291	0.422718	124.979	7.26332e-28	1.655e-26	yes
PRUPE_6G232300	180.617	-3.20098	0.286258	124.965	7.31402e-28	1.66463e-26	yes
PRUPE_6G265300	1001.22	-2.21546	0.190151	124.87	7.66876e-28	1.74336e-26	yes
PRUPE_7G015000	217.514	-1.35865	0.287385	124.72	8.26799e-28	1.87743e-26	yes
PRUPE_8G190600	277.4	-1.97267	0.176632	124.559	8.95996e-28	2.03223e-26	yes
PRUPE_4G221800	4555.61	-1.30745	0.116253	124.454	9.44211e-28	2.13913e-26	yes
PRUPE_3G131500	166.472	-6.40003	0.497932	124.372	9.83696e-28	2.22603e-26	yes
PRUPE_4G083900	64.117	-3.80681	0.428854	124.323	1.00839e-27	2.27931e-26	yes
PRUPE_1G450100	107.548	2.59149	0.285862	124.285	1.02745e-27	2.31974e-26	yes
PRUPE_6G192000	58.3997	2.71274	0.400858	124.171	1.08771e-27	2.453e-26	yes
PRUPE_2G175500	1248.61	1.04991	0.0954685	124.134	1.10805e-27	2.49601e-26	yes
PRUPE_6G164900	26.8342	-3.01851	0.32335	124.119	1.11666e-27	2.51255e-26	yes
PRUPE_7G128600	72.8677	-1.35654	0.192432	124.046	1.15801e-27	2.60264e-26	yes
PRUPE_5G141700	11.817	4.70118	0.667425	123.903	1.2442e-27	2.79317e-26	yes
PRUPE_6G139200	5523.7	-4.12511	0.366069	123.875	1.26147e-27	2.82874e-26	yes
PRUPE_7G234200	516.95	5.38573	0.574365	123.835	1.28686e-27	2.88238e-26	yes
PRUPE_5G163000	806.278	5.96908	0.646324	123.698	1.37807e-27	3.0832e-26	yes
PRUPE_2G200500	249.282	1.66743	0.151147	123.6	1.44732e-27	3.23447e-26	yes
PRUPE_8G172000	231.099	-2.36929	0.259163	123.575	1.46534e-27	3.27104e-26	yes
PRUPE_5G148000	62.8645	3.36195	0.462912	123.554	1.4814e-27	3.30318e-26	yes
PRUPE_2G001300	121.673	2.69856	0.368001	123.457	1.55503e-27	3.46345e-26	yes
PRUPE_6G054500	1629.19	-3.23414	0.311403	123.419	1.58431e-27	3.52468e-26	yes
PRUPE_I000300	483.816	5.60321	0.606365	123.392	1.60583e-27	3.56855e-26	yes
PRUPE_1G243200	474.953	-1.70405	0.165334	123.382	1.61373e-27	3.58208e-26	yes
PRUPE_4G192000	112.453	3.25275	0.476776	123.373	1.62123e-27	3.59471e-26	yes
PRUPE_3G051800	224.256	4.20971	0.48023	123.366	1.62705e-27	3.60355e-26	yes
PRUPE_2G144000	165.813	2.45454	0.243721	123.357	1.63483e-27	3.61674e-26	yes
PRUPE_1G317600	66.9817	-3.86948	0.35312	123.353	1.63777e-27	3.6192e-26	yes
PRUPE_4G050800	10611.2	-1.89879	0.180909	123.287	1.69284e-27	3.73672e-26	yes
PRUPE_1G306100	4838.08	-1.52496	0.197115	123.275	1.70274e-27	3.75438e-26	yes
PRUPE_6G193900	86.6655	1.86831	0.257241	123.023	1.93126e-27	4.2515e-26	yes
PRUPE_8G224900	646.517	-2.74355	0.236325	123.022	1.9325e-27	4.2515e-26	yes
PRUPE_4G108200	59.1554	0.883862	0.204182	123.015	1.93942e-27	4.26199e-26	yes
PRUPE_8G270300	416.568	1.72065	0.198669	122.938	2.01524e-27	4.4237e-26	yes
PRUPE_3G204400	59.0633	-2.99207	0.280879	122.833	2.1243e-27	4.65792e-26	yes
PRUPE_8G165600	12572.7	-1.13907	0.210333	122.789	2.17079e-27	4.75458e-26	yes
PRUPE_1G425400	715.664	1.21515	0.207165	122.74	2.22564e-27	4.86934e-26	yes
PRUPE_7G189800	784.015	2.65796	0.296835	122.734	2.23222e-27	4.87832e-26	yes
PRUPE_4G157600	91.397	1.3486	0.225768	122.623	2.35936e-27	5.15049e-26	yes
PRUPE_1G003900	252.949	-1.73264	0.16396	122.426	2.60312e-27	5.67635e-26	yes
PRUPE_3G311200	199.233	1.35774	0.201245	122.402	2.63487e-27	5.73926e-26	yes
PRUPE_3G301500	164.778	-2.55275	0.232956	122.289	2.78861e-27	6.06744e-26	yes
PRUPE_5G210600	277.898	-2.10361	0.198485	122.28	2.80071e-27	6.08709e-26	yes
PRUPE_2G103700	134.303	-2.60706	0.227098	122.249	2.84472e-27	6.17594e-26	yes
PRUPE_2G005500	246.48	-1.10662	0.144017	122.051	3.14038e-27	6.81036e-26	yes
PRUPE_5G194500	111.509	-2.05179	0.184856	122.025	3.1813e-27	6.89154e-26	yes
PRUPE_6G313000	146.142	4.04897	0.365022	121.996	3.22792e-27	6.98489e-26	yes
PRUPE_2G206900	307.158	2.53383	0.271773	121.979	3.25598e-27	7.03151e-26	yes
PRUPE_6G094500	116.42	-2.00583	0.183895	121.978	3.25658e-27	7.03151e-26	yes
PRUPE_8G080300	34.8436	3.66956	0.389842	121.899	3.38865e-27	7.3087e-26	yes
PRUPE_4G194000	37.2169	-5.02698	0.440063	121.818	3.5284e-27	7.60183e-26	yes
PRUPE_4G212400	164.598	-1.61109	0.273202	121.784	3.58948e-27	7.725e-26	yes
PRUPE_1G152300	517.276	5.58541	0.637637	121.739	3.67001e-27	7.88973e-26	yes
PRUPE_1G299600	394.944	3.61333	0.333286	121.731	3.68488e-27	7.9131e-26	yes
PRUPE_5G025400	14.2869	4.61564	0.627052	121.669	3.8019e-27	8.15554e-26	yes
PRUPE_4G003200	151.102	-1.18127	0.132039	121.659	3.82065e-27	8.18687e-26	yes
PRUPE_7G257100	82.2151	-1.54966	0.249721	121.52	4.09574e-27	8.76683e-26	yes
PRUPE_6G234300	144.912	2.75149	0.292248	121.425	4.29481e-27	9.183e-26	yes
PRUPE_5G194200	1552.84	1.45938	0.130464	121.31	4.54795e-27	9.71374e-26	yes
PRUPE_1G328000	422.335	-5.90466	0.443145	121.092	5.07345e-27	1.08245e-25	yes
PRUPE_3G263500	653.055	5.54412	0.619993	120.445	7.0107e-27	1.49416e-25	yes
PRUPE_2G209000	131.549	2.06848	0.214276	120.318	7.47089e-27	1.59052e-25	yes
PRUPE_1G202300	340.548	-2.05375	0.191888	120.293	7.56186e-27	1.60728e-25	yes
PRUPE_8G083400	287.771	0.0137773	0.212363	120.292	7.56586e-27	1.60728e-25	yes
PRUPE_4G029700	1972.23	-1.4662	0.131565	120.29	7.57599e-27	1.6077e-25	yes
PRUPE_6G252000	197.835	-1.85925	0.167108	120.24	7.76808e-27	1.6467e-25	yes
PRUPE_5G090600	103.699	-4.41769	0.504748	120.211	7.87808e-27	1.66823e-25	yes
PRUPE_6G168500	328.474	2.04711	0.206311	120.078	8.42312e-27	1.78174e-25	yes
PRUPE_8G123000	14.3859	4.05228	0.61305	120.024	8.65003e-27	1.82778e-25	yes
PRUPE_8G221200	185.539	1.91395	0.182913	119.824	9.56281e-27	2.0185e-25	yes
PRUPE_2G000900	326.272	-2.55411	0.223477	119.751	9.91931e-27	2.09151e-25	yes
PRUPE_3G135200	32.8991	-2.98851	0.282457	119.676	1.02971e-26	2.16886e-25	yes
PRUPE_6G280500	1661.89	0.737195	0.0972958	119.617	1.06047e-26	2.23127e-25	yes
PRUPE_1G498800	468.825	-2.78331	0.241731	119.449	1.15349e-26	2.4244e-25	yes
PRUPE_1G265600	262.064	3.16619	0.331689	119.358	1.20711e-26	2.53441e-25	yes
PRUPE_8G166700	474.319	0.845658	0.165811	119.35	1.2121e-26	2.54219e-25	yes
PRUPE_6G138700	245.642	-1.61394	0.264375	119.312	1.23511e-26	2.58771e-25	yes
PRUPE_8G047900	128.831	0.123125	0.23908	119.277	1.2568e-26	2.63038e-25	yes
PRUPE_2G014500	296.648	-1.67945	0.158911	119.274	1.25912e-26	2.63245e-25	yes
PRUPE_3G096600	246.395	2.26529	0.268279	119.167	1.3283e-26	2.77415e-25	yes
PRUPE_2G290900	9635.86	5.83795	0.652285	119.058	1.40262e-26	2.92628e-25	yes
PRUPE_2G269000	202.014	-1.74299	0.160213	119.018	1.43078e-26	2.98186e-25	yes
PRUPE_1G532800	1461.15	-0.938975	0.0898249	118.759	1.62889e-26	3.39118e-25
PRUPE_7G261500	407.043	-1.75035	0.164365	118.723	1.65791e-26	3.44795e-25	yes
PRUPE_8G248700	60.8054	1.89902	0.267457	118.643	1.72563e-26	3.58504e-25	yes
PRUPE_I000800	381.482	-0.960599	0.220304	118.572	1.78795e-26	3.71061e-25	yes
PRUPE_1G543000	190.5	1.6182	0.189453	118.448	1.90285e-26	3.94491e-25	yes
PRUPE_1G191100	385.897	2.36751	0.273982	118.406	1.94303e-26	4.024e-25	yes
PRUPE_4G157500	45.5518	2.39812	0.374844	118.387	1.96174e-26	4.0585e-25	yes
PRUPE_3G073200	22.5907	6.02574	0.790335	118.383	1.96562e-26	4.06228e-25	yes
PRUPE_2G317600	233.138	-2.52671	0.223143	118.286	2.06331e-26	4.25973e-25	yes
PRUPE_7G066800	157.495	1.89698	0.218299	118.263	2.08669e-26	4.3035e-25	yes
PRUPE_7G155500	227.089	-2.8494	0.247222	118.16	2.19724e-26	4.52676e-25	yes
PRUPE_1G128700	35477.5	-0.502438	0.159245	118.074	2.29338e-26	4.71992e-25	yes
PRUPE_1G322100	480.379	1.41711	0.183146	117.894	2.50963e-26	5.15962e-25	yes
PRUPE_3G176300	103.977	0.0654688	0.210059	117.668	2.81004e-26	5.77124e-25	yes
PRUPE_2G193200	386.442	-1.27226	0.123112	117.661	2.81925e-26	5.78415e-25	yes
PRUPE_6G267700	571.804	6.04573	0.679748	117.651	2.83449e-26	5.80938e-25	yes
PRUPE_6G251000	34.9626	4.51929	0.518289	117.645	2.84328e-26	5.82136e-25	yes
PRUPE_7G140500	463.027	-0.684224	0.168643	117.596	2.91323e-26	5.95841e-25	yes
PRUPE_2G028600	75.3795	2.20166	0.340718	117.591	2.92028e-26	5.96667e-25	yes
PRUPE_7G192600	65.936	2.0787	0.3383	117.479	3.08872e-26	6.30431e-25	yes
PRUPE_3G101900	622.619	1.49164	0.216794	117.428	3.1687e-26	6.46089e-25	yes
PRUPE_1G475200	49.2883	2.03548	0.295585	117.365	3.27026e-26	6.66109e-25	yes
PRUPE_7G001300	2030.91	-1.18439	0.120967	117.279	3.41406e-26	6.94684e-25	yes
PRUPE_1G146000	56.0823	-2.94612	0.285615	117.132	3.67358e-26	7.46722e-25	yes
PRUPE_1G387500	81.0352	3.42472	0.444193	117.065	3.79906e-26	7.71435e-25	yes
PRUPE_6G249300	396.635	-4.73435	0.421052	116.966	3.99163e-26	8.09706e-25	yes
PRUPE_2G298700	105.831	3.82475	0.497918	116.959	4.00557e-26	8.11703e-25	yes
PRUPE_5G243700	1004.3	1.3639	0.124527	116.904	4.11751e-26	8.33532e-25	yes
PRUPE_1G239100	378.685	1.2869	0.187033	116.901	4.12365e-26	8.33922e-25	yes
PRUPE_8G201100	392.18	-1.5543	0.156259	116.779	4.38365e-26	8.85597e-25	yes
PRUPE_8G173600	66.3724	-1.58672	0.241528	116.72	4.51376e-26	9.10951e-25	yes
PRUPE_1G145900	7314.5	-3.09514	0.288049	116.649	4.67626e-26	9.42783e-25	yes
PRUPE_7G076600	65.9524	2.55574	0.360817	116.584	4.8309e-26	9.72969e-25	yes
PRUPE_6G320500	738.297	-0.85766	0.104711	116.501	5.03617e-26	1.01328e-24	yes
PRUPE_3G120100	18.7569	4.07665	0.521325	116.487	5.07125e-26	1.0193e-24	yes
PRUPE_8G135500	433.825	5.75567	0.660357	116.47	5.11403e-26	1.02686e-24	yes
PRUPE_5G099500	141.383	0.920683	0.255431	116.437	5.20099e-26	1.04326e-24	yes
PRUPE_6G147700	590.037	-4.85769	0.430195	116.434	5.20793e-26	1.04359e-24	yes
PRUPE_4G225500	11412.9	-1.74585	0.186531	116.345	5.44551e-26	1.09009e-24	yes
PRUPE_6G134400	245.318	-4.93569	0.48351	116.323	5.50582e-26	1.10105e-24	yes
PRUPE_3G276500	1189.1	-2.59307	0.242585	116.15	6.00127e-26	1.19856e-24	yes
PRUPE_7G077300	728.646	1.3004	0.188846	116.149	6.00553e-26	1.19856e-24	yes
PRUPE_5G129600	2042.25	1.15615	0.207283	116.084	6.20469e-26	1.23706e-24	yes
PRUPE_8G069700	1310.53	-4.06389	0.334852	116.071	6.24429e-26	1.2437e-24	yes
PRUPE_1G453600	14.9325	4.1386	0.6486	115.946	6.64854e-26	1.32289e-24	yes
PRUPE_4G171400	1661.24	0.615647	0.140799	115.935	6.6834e-26	1.32849e-24	yes
PRUPE_1G276000	252.952	0.968735	0.253224	115.824	7.06369e-26	1.40267e-24	yes
PRUPE_6G207900	383.123	5.20996	0.602361	115.793	7.17709e-26	1.42376e-24	yes
PRUPE_1G358500	153.797	1.95231	0.242582	115.727	7.41812e-26	1.4701e-24	yes
PRUPE_6G285300	1834.89	-1.63257	0.149902	115.653	7.69493e-26	1.52343e-24	yes
PRUPE_8G173800	313.33	2.48693	0.316388	115.537	8.1567e-26	1.61323e-24	yes
PRUPE_1G521100	1201.84	-2.06916	0.198676	115.524	8.20992e-26	1.62214e-24	yes
PRUPE_4G243900	66.7032	-3.0171	0.373642	115.519	8.22806e-26	1.6241e-24	yes
PRUPE_1G141700	2194.11	1.70187	0.311942	115.319	9.0947e-26	1.79337e-24	yes
PRUPE_1G383700	2312.19	6.96757	0.729784	115.273	9.30842e-26	1.83368e-24	yes
PRUPE_3G222300	245.752	-3.39841	0.330232	115.13	9.99851e-26	1.96767e-24	yes
PRUPE_3G074600	22.8897	5.88992	0.771436	115.036	1.04789e-25	2.06015e-24	yes
PRUPE_5G060400	1046.12	-3.17615	0.280256	114.96	1.08844e-25	2.13775e-24	yes
PRUPE_2G317700	401.866	-3.54973	0.305885	114.726	1.22329e-25	2.40023e-24	yes
PRUPE_3G307800	691.907	1.19754	0.19734	114.717	1.22876e-25	2.40856e-24	yes
PRUPE_3G197000	127.844	2.76631	0.35157	114.669	1.25902e-25	2.46543e-24	yes
PRUPE_6G267800	260.159	-1.32223	0.286254	114.632	1.28216e-25	2.50826e-24	yes
PRUPE_2G085300	98.9415	-2.42548	0.22724	114.628	1.28506e-25	2.51145e-24	yes
PRUPE_5G083900	254.584	4.95853	0.622762	114.434	1.41591e-25	2.76445e-24	yes
PRUPE_1G373100	320.633	-2.3662	0.21235	114.353	1.47433e-25	2.87567e-24	yes
PRUPE_1G524700	260.495	-3.44874	0.336472	114.272	1.53492e-25	2.9909e-24	yes
PRUPE_1G471000	548.296	3.34797	0.369945	114.242	1.55807e-25	3.03303e-24	yes
PRUPE_4G147700	2634.07	-1.6292	0.157529	114.239	1.56101e-25	3.03576e-24	yes
PRUPE_1G033100	43.6052	3.81693	0.52349	114.175	1.61146e-25	3.1308e-24	yes
PRUPE_1G144800	214.589	-2.29879	0.214457	114.121	1.65552e-25	3.21324e-24	yes
PRUPE_1G020800	156.542	-2.56111	0.247502	114.045	1.71927e-25	3.33371e-24	yes
PRUPE_4G149500	839.843	-3.42256	0.295633	114.041	1.72338e-25	3.33839e-24	yes
PRUPE_7G154400	639.726	-1.58761	0.146188	113.99	1.76746e-25	3.42043e-24	yes
PRUPE_6G189900	173.004	2.42464	0.290704	113.986	1.77145e-25	3.4248e-24	yes
PRUPE_7G269200	53.8235	4.58513	0.593075	113.668	2.076e-25	4.00969e-24	yes
PRUPE_6G003900	2466.86	1.26838	0.117648	113.628	2.11866e-25	4.0841e-24	yes
PRUPE_8G132800	237.511	-3.22921	0.281915	113.628	2.1179e-25	4.0841e-24	yes
PRUPE_3G036900	227.995	4.83792	0.61708	113.607	2.14064e-25	4.12245e-24	yes
PRUPE_5G163500	40.3721	4.40822	0.549359	113.605	2.14303e-25	4.12303e-24	yes
PRUPE_6G038700	568.555	0.189428	0.0999178	113.416	2.35565e-25	4.5277e-24
PRUPE_4G003100	244.599	-1.21874	0.134939	113.373	2.40612e-25	4.62022e-24	yes
PRUPE_5G059000	270.519	-1.22661	0.238037	113.365	2.41649e-25	4.63564e-24	yes
PRUPE_4G057000	203.987	-0.00485915	0.159536	113.346	2.43934e-25	4.67492e-24	yes
PRUPE_3G085200	468.803	-4.45343	0.366191	113.31	2.48301e-25	4.75038e-24	yes
PRUPE_5G239000	1514.09	-3.01241	0.276005	113.31	2.48352e-25	4.75038e-24	yes
PRUPE_3G264600	426.967	3.0162	0.287961	113.306	2.48834e-25	4.75502e-24	yes
PRUPE_2G238000	908.555	1.16853	0.114597	113.22	2.59799e-25	4.95976e-24	yes
PRUPE_6G092900	2794.89	-0.482017	0.117737	113.206	2.6153e-25	4.98799e-24	yes
PRUPE_1G178400	39.0195	-1.94352	0.286791	113.17	2.66386e-25	5.07571e-24	yes
PRUPE_1G475100	1238.81	1.78034	0.182791	113.15	2.68959e-25	5.11979e-24	yes
PRUPE_5G079400	529.262	-0.974073	0.153472	113.097	2.76227e-25	5.25309e-24	yes
PRUPE_6G351500	39.881	-3.41857	0.312427	113.073	2.79609e-25	5.3123e-24	yes
PRUPE_3G006300	93.4419	1.70372	0.317019	113.043	2.83875e-25	5.383e-24	yes
PRUPE_4G155200	777.793	6.50644	0.67797	113.043	2.83851e-25	5.383e-24	yes
PRUPE_8G025800	129.659	-4.15789	0.359411	112.95	2.97319e-25	5.63254e-24	yes
PRUPE_4G120400	776.986	0.627088	0.1704	112.946	2.97892e-25	5.63801e-24	yes
PRUPE_8G114800	44.734	-2.31313	0.273968	112.789	3.22163e-25	6.09154e-24	yes
PRUPE_1G340300	1539.1	6.00831	0.692574	112.747	3.29112e-25	6.21697e-24	yes
PRUPE_5G219700	180.887	-1.905	0.181055	112.711	3.35026e-25	6.32267e-24	yes
PRUPE_7G081600	517.616	-3.71806	0.335693	112.633	3.48364e-25	6.56811e-24	yes
PRUPE_3G177400	301.074	3.64253	0.489009	112.575	3.58664e-25	6.75587e-24	yes
PRUPE_5G232300	7405.92	-2.20938	0.228252	112.565	3.60368e-25	6.7815e-24	yes
PRUPE_8G157200	1049.39	-1.02759	0.184028	112.462	3.79428e-25	7.13339e-24	yes
PRUPE_4G148200	272.299	1.67364	0.187971	112.388	3.93859e-25	7.39767e-24	yes
PRUPE_4G239500	59.758	3.99735	0.49722	112.322	4.06983e-25	7.63692e-24	yes
PRUPE_2G121500	283.626	-4.75871	0.475028	112.298	4.11992e-25	7.72359e-24	yes
PRUPE_7G153500	112.113	2.18962	0.322049	112.217	4.28961e-25	8.03407e-24	yes
PRUPE_8G134200	182.503	1.83631	0.177808	112.201	4.32324e-25	8.08942e-24	yes
PRUPE_7G027300	923.77	-0.504366	0.0903761	112.19	4.34828e-25	8.12857e-24
PRUPE_6G060200	1114.29	-3.73626	0.317347	112.177	4.37684e-25	8.17423e-24	yes
ENSRNA049996202	373.353	-2.75779	0.245603	112.098	4.55267e-25	8.49459e-24	yes
PRUPE_4G275800	631.014	-1.87727	0.172496	111.845	5.16611e-25	9.6301e-24	yes
PRUPE_1G449500	140.626	6.19199	0.736593	111.71	5.52813e-25	1.02952e-23	yes
PRUPE_7G196700	1754.6	1.78052	0.20906	111.623	5.77237e-25	1.074e-23	yes
PRUPE_8G067900	2680.47	-0.780206	0.102618	111.586	5.88017e-25	1.09303e-23	yes
PRUPE_4G126900	19.5404	-4.00039	0.401045	111.54	6.01858e-25	1.1177e-23	yes
PRUPE_8G081100	21.7182	3.88723	0.511546	111.431	6.35283e-25	1.17867e-23	yes
PRUPE_4G140200	55.3024	2.20191	0.320753	111.428	6.36224e-25	1.17931e-23	yes
PRUPE_2G289600	420.065	-3.43144	0.323765	111.34	6.64922e-25	1.23135e-23	yes
PRUPE_8G097300	512.451	0.378551	0.175886	111.296	6.7987e-25	1.25785e-23	yes
PRUPE_1G522800	365.524	-4.33965	0.382511	111.291	6.81371e-25	1.25945e-23	yes
PRUPE_1G569800	216	5.87837	0.688893	111.15	7.31154e-25	1.35021e-23	yes
PRUPE_6G252400	216.709	-1.38685	0.158809	111.123	7.41177e-25	1.36744e-23	yes
PRUPE_2G185100	539.314	-3.12674	0.327129	111.105	7.47743e-25	1.37827e-23	yes
PRUPE_5G047300	73.0788	4.97629	0.538797	111.065	7.62884e-25	1.40487e-23	yes
PRUPE_8G068700	646.698	-3.05025	0.272438	111.048	7.69489e-25	1.41572e-23	yes
PRUPE_3G141100	17.5142	-3.60574	0.355618	110.966	8.01717e-25	1.47364e-23	yes
PRUPE_1G407300	2235.77	-3.84747	0.339098	110.932	8.1546e-25	1.49751e-23	yes
PRUPE_3G258600	153.896	-2.44464	0.226779	110.876	8.38799e-25	1.53894e-23	yes
PRUPE_2G284500	221.105	3.09143	0.341158	110.847	8.50847e-25	1.5596e-23	yes
PRUPE_2G029700	10.3761	5.44413	0.750825	110.818	8.63186e-25	1.58075e-23	yes
PRUPE_6G310500	10149.4	-3.44446	0.305465	110.748	8.94177e-25	1.63599e-23	yes
PRUPE_6G068300	83.6092	-2.12907	0.268057	110.744	8.95937e-25	1.63769e-23	yes
PRUPE_4G186700	240.898	5.52241	0.632975	110.732	9.01473e-25	1.64629e-23	yes
PRUPE_1G059900	39.5861	4.12794	0.47736	110.712	9.10467e-25	1.66118e-23	yes
PRUPE_1G006600	12.6309	3.40841	0.506602	110.673	9.28122e-25	1.69183e-23	yes
PRUPE_4G165500	259.838	2.93349	0.333711	110.578	9.73186e-25	1.77235e-23	yes
PRUPE_3G286200	529.093	1.13027	0.15354	110.485	1.01968e-24	1.85531e-23	yes
PRUPE_6G185000	12.5187	-1.88013	0.426391	110.457	1.03412e-24	1.87985e-23	yes
PRUPE_8G197600	2825.49	-0.0852787	0.0848001	110.419	1.05409e-24	1.9144e-23
PRUPE_5G018700	168.108	4.86465	0.512678	110.325	1.10459e-24	2.00428e-23	yes
PRUPE_5G123000	365.385	-2.13073	0.207275	110.164	1.19749e-24	2.17084e-23	yes
PRUPE_1G311500	604.91	-0.905525	0.214097	110.153	1.20411e-24	2.18085e-23	yes
PRUPE_2G311800	121.4	2.503	0.289988	110.128	1.21905e-24	2.2059e-23	yes
PRUPE_3G031100	567.186	1.40915	0.14568	110.013	1.29114e-24	2.33421e-23	yes
PRUPE_1G375800	91.183	3.35388	0.471566	110.006	1.29595e-24	2.34076e-23	yes
PRUPE_2G246400	643.153	1.25451	0.142083	109.928	1.34693e-24	2.43062e-23	yes
PRUPE_7G104600	199.256	-1.66303	0.218673	109.866	1.38959e-24	2.50531e-23	yes
PRUPE_1G081600	110.058	2.02994	0.353084	109.828	1.41661e-24	2.55171e-23	yes
PRUPE_4G228100	316.018	4.56076	0.458341	109.797	1.43837e-24	2.58855e-23	yes
PRUPE_1G202400	96.2732	-2.23316	0.215309	109.702	1.50873e-24	2.7127e-23	yes
PRUPE_1G481200	155.661	-4.25592	0.40212	109.695	1.51388e-24	2.71948e-23	yes
PRUPE_1G383500	180.79	-1.38184	0.259238	109.642	1.55417e-24	2.78932e-23	yes
PRUPE_4G061100	262.565	5.25916	0.653298	109.519	1.65258e-24	2.96326e-23	yes
PRUPE_2G002500	106.372	2.7661	0.454038	109.434	1.72455e-24	3.0895e-23	yes
PRUPE_1G525200	27.7188	3.05033	0.413052	109.357	1.79251e-24	3.20835e-23	yes
PRUPE_4G036800	929.001	-3.31451	0.291802	109.26	1.88181e-24	3.36513e-23	yes
PRUPE_1G111300	36.6047	-2.90567	0.358268	109.236	1.90444e-24	3.40253e-23	yes
PRUPE_7G152900	383.142	-1.45955	0.138001	109.216	1.92298e-24	3.43256e-23	yes
PRUPE_6G242200	197.066	-3.21311	0.294077	109.161	1.97714e-24	3.52605e-23	yes
PRUPE_8G028700	397.328	2.6048	0.293016	109.074	2.06512e-24	3.67963e-23	yes
PRUPE_7G268900	89.0344	4.79538	0.600719	109.032	2.10865e-24	3.75381e-23	yes
PRUPE_6G072800	994.475	-0.84446	0.174365	108.988	2.15599e-24	3.83464e-23	yes
PRUPE_7G229500	1359.86	-2.97781	0.322017	108.984	2.16011e-24	3.83851e-23	yes
PRUPE_2G044800	49.1051	-2.364	0.271315	108.853	2.30643e-24	4.09485e-23	yes
PRUPE_1G218800	116.48	-1.26896	0.350535	108.817	2.34804e-24	4.16498e-23	yes
PRUPE_2G243800	1904.93	-3.52559	0.309507	108.595	2.62361e-24	4.64963e-23	yes
PRUPE_1G148900	97.2024	2.89593	0.403364	108.465	2.80005e-24	4.95787e-23	yes
PRUPE_1G224800	1398.6	5.91048	0.689997	108.44	2.83476e-24	5.01484e-23	yes
PRUPE_8G066300	142.339	2.6536	0.364403	108.428	2.85193e-24	5.0407e-23	yes
PRUPE_8G098900	63.1689	-3.26565	0.366284	108.42	2.86321e-24	5.05612e-23	yes
PRUPE_2G194600	249.73	2.49864	0.347632	108.398	2.8953e-24	5.10822e-23	yes
PRUPE_6G015800	58.2216	-1.88123	0.183553	108.295	3.04855e-24	5.37382e-23	yes
PRUPE_1G083000	19.6103	-1.02047	0.531201	108.227	3.15304e-24	5.55305e-23	yes
PRUPE_8G201400	231.547	2.53872	0.267613	108.215	3.17201e-24	5.5815e-23	yes
PRUPE_6G227800	54.6257	-2.65499	0.261834	108.107	3.34829e-24	5.88644e-23	yes
PRUPE_6G037800	423.649	-1.1132	0.135332	108.093	3.37177e-24	5.92246e-23	yes
PRUPE_1G084300	211.02	-1.79292	0.172537	108.07	3.41138e-24	5.98671e-23	yes
PRUPE_1G256900	390.948	-0.245617	0.140602	107.94	3.63954e-24	6.38145e-23	yes
PRUPE_1G146400	54.9925	3.45909	0.451695	107.889	3.73479e-24	6.54266e-23	yes
PRUPE_6G283500	106.493	-1.44744	0.255116	107.878	3.75522e-24	6.57263e-23	yes
PRUPE_6G188300	44.0086	-3.58262	0.338165	107.804	3.89664e-24	6.81413e-23	yes
PRUPE_2G162700	367.584	1.63569	0.17515	107.756	3.9911e-24	6.97314e-23	yes
PRUPE_8G207100	1650.39	-0.729754	0.105607	107.723	4.05771e-24	7.08326e-23	yes
PRUPE_4G001800	21.6982	4.2641	0.582512	107.706	4.09152e-24	7.13598e-23	yes
PRUPE_1G121000	293.911	-2.64932	0.242154	107.7	4.10376e-24	7.15103e-23	yes
PRUPE_5G106400	232.818	-1.88274	0.177375	107.681	4.14427e-24	7.21526e-23	yes
PRUPE_8G090700	1842.13	0.76689	0.0771803	107.647	4.21386e-24	7.32997e-23
PRUPE_7G164100	1288.85	1.68207	0.158173	107.623	4.26615e-24	7.41441e-23	yes
PRUPE_3G217600	266.749	2.85966	0.449808	107.602	4.31053e-24	7.48496e-23	yes
PRUPE_4G185000	2269.24	-2.82323	0.254964	107.466	4.61418e-24	8.0052e-23	yes
PRUPE_4G249900	434.606	-1.4939	0.142319	107.366	4.84936e-24	8.40585e-23	yes
PRUPE_5G157600	73.7228	-2.75206	0.259827	107.357	4.87173e-24	8.43721e-23	yes
PRUPE_4G193800	2103.54	-3.84559	0.368605	107.351	4.88804e-24	8.45806e-23	yes
PRUPE_3G178200	1149.47	-1.43745	0.175809	107.283	5.05625e-24	8.74147e-23	yes
PRUPE_7G249700	166.829	1.89789	0.247316	107.271	5.08541e-24	8.78421e-23	yes
PRUPE_4G191200	191.596	1.29779	0.186369	107.235	5.1779e-24	8.93617e-23	yes
PRUPE_5G109700	1653.62	-2.50071	0.229737	107.197	5.27667e-24	9.0987e-23	yes
PRUPE_2G103600	70.3621	-3.36835	0.308976	107.193	5.28774e-24	9.10984e-23	yes
PRUPE_3G285300	218.287	2.26234	0.212518	107.075	5.61095e-24	9.65826e-23	yes
PRUPE_2G200800	83.4685	2.25349	0.323853	107.057	5.66052e-24	9.7351e-23	yes
PRUPE_6G339100	334.06	1.91628	0.190322	107.032	5.73329e-24	9.8517e-23	yes
PRUPE_4G059100	22.2017	4.10488	0.557127	106.994	5.84106e-24	1.00282e-22	yes
PRUPE_7G024100	14202.4	-0.795861	0.161591	106.957	5.95155e-24	1.0209e-22	yes
PRUPE_4G129200	1312.58	-1.57655	0.150408	106.911	6.09021e-24	1.04378e-22	yes
PRUPE_4G035200	181.011	1.27596	0.137729	106.528	7.37345e-24	1.26262e-22	yes
PRUPE_6G168000	272.486	1.20714	0.123797	106.479	7.55702e-24	1.29293e-22	yes
PRUPE_8G229300	89.7398	-1.71542	0.167413	106.46	7.62887e-24	1.30409e-22	yes
PRUPE_3G215800	1132.72	1.08655	0.104716	106.397	7.87477e-24	1.34381e-22	yes
PRUPE_6G054800	13638.1	2.75706	0.351042	106.397	7.87435e-24	1.34381e-22	yes
PRUPE_1G234800	558.054	1.15754	0.112615	106.393	7.88791e-24	1.34489e-22	yes
PRUPE_1G483200	55.6943	2.88239	0.360912	106.375	7.96145e-24	1.3554e-22	yes
PRUPE_6G269400	430.883	1.11228	0.126477	106.374	7.96326e-24	1.3554e-22	yes
PRUPE_1G092900	255.021	3.18236	0.337848	106.37	7.98242e-24	1.35749e-22	yes
PRUPE_3G123800	96.1181	-1.93891	0.201368	106.319	8.18624e-24	1.39096e-22	yes
PRUPE_6G031800	23.6472	6.56202	0.819464	106.302	8.25576e-24	1.40157e-22	yes
PRUPE_2G030900	15.7458	-3.78111	0.385167	106.161	8.85913e-24	1.50271e-22	yes
PRUPE_7G218800	1980.56	2.08065	0.279896	106.123	9.03159e-24	1.53065e-22	yes
PRUPE_5G074000	106.661	1.50082	0.178996	106.049	9.36901e-24	1.58648e-22	yes
PRUPE_4G145800	104.579	-2.57535	0.242519	106.025	9.48569e-24	1.60248e-22	yes
PRUPE_4G167800	1340.03	-1.52571	0.148118	106.026	9.4793e-24	1.60248e-22	yes
PRUPE_4G264200	13.8012	2.91046	0.466184	106.024	9.48783e-24	1.60248e-22	yes
PRUPE_1G360800	39.8151	4.40981	0.595428	105.973	9.73305e-24	1.64249e-22	yes
PRUPE_8G134500	499.969	-1.59469	0.160035	105.965	9.77255e-24	1.64775e-22	yes
PRUPE_6G109100	450.764	-1.50174	0.15124	105.954	9.82716e-24	1.65555e-22	yes
PRUPE_6G248700	118.278	-1.27504	0.230978	105.894	1.01258e-23	1.70441e-22	yes
PRUPE_1G021000	159.65	-1.90227	0.181734	105.847	1.0366e-23	1.74335e-22	yes
PRUPE_4G075700	65.4936	3.37884	0.469999	105.822	1.04982e-23	1.76408e-22	yes
PRUPE_1G017100	33.0915	5.65675	0.776867	105.8	1.06149e-23	1.78067e-22	yes
PRUPE_4G090200	558.507	-0.94451	0.112356	105.8	1.0611e-23	1.78067e-22	yes
PRUPE_5G035100	197.362	2.35514	0.272378	105.782	1.07073e-23	1.79465e-22	yes
PRUPE_1G334800	116.421	2.75978	0.361751	105.779	1.07234e-23	1.79582e-22	yes
PRUPE_6G257200	3008.46	-1.1812	0.115288	105.699	1.11596e-23	1.86729e-22	yes
PRUPE_3G288600	345.318	-1.4049	0.161551	105.694	1.11917e-23	1.87108e-22	yes
PRUPE_1G093000	245.362	3.11181	0.330626	105.654	1.14188e-23	1.90745e-22	yes
PRUPE_8G107300	46.0335	3.12416	0.438848	105.597	1.17439e-23	1.96009e-22	yes
PRUPE_3G210600	909.243	5.61883	0.669934	105.58	1.18483e-23	1.97585e-22	yes
PRUPE_3G004700	143.888	1.29292	0.205609	105.572	1.18933e-23	1.98106e-22	yes
PRUPE_8G017400	426.03	0.403219	0.300512	105.571	1.18996e-23	1.98106e-22	yes
PRUPE_6G040000	63.8573	2.62904	0.362722	105.492	1.23791e-23	2.05916e-22	yes
PRUPE_3G305000	21.0556	4.89017	0.639746	105.485	1.24216e-23	2.0645e-22	yes
PRUPE_6G118300	1112.13	-1.35817	0.144275	105.461	1.25714e-23	2.08763e-22	yes
PRUPE_6G211400	93.7911	0.48325	0.165763	105.44	1.27036e-23	2.10781e-22	yes
PRUPE_1G339400	94.851	2.56948	0.267525	105.334	1.33939e-23	2.2205e-22	yes
PRUPE_6G100400	1164.05	1.99448	0.188367	105.239	1.40498e-23	2.32728e-22	yes
PRUPE_7G073000	94.2458	2.88636	0.275152	105.125	1.48723e-23	2.46146e-22	yes
PRUPE_8G217900	28.7996	3.10849	0.44875	104.977	1.60127e-23	2.64578e-22	yes
PRUPE_8G252500	166.137	1.98295	0.224161	104.977	1.60124e-23	2.64578e-22	yes
PRUPE_1G306900	593.356	1.12017	0.109713	104.75	1.7938e-23	2.9597e-22	yes
PRUPE_3G271900	185.239	2.41097	0.228524	104.75	1.79426e-23	2.9597e-22	yes
PRUPE_6G001600	1425.35	1.63438	0.163718	104.723	1.81814e-23	2.99659e-22	yes
PRUPE_1G012200	336.563	-1.66451	0.178776	104.696	1.84327e-23	3.03549e-22	yes
PRUPE_5G180900	856.055	-1.57334	0.150901	104.615	1.91956e-23	3.15849e-22	yes
PRUPE_4G181500	1025.68	3.18241	0.34163	104.594	1.93967e-23	3.18893e-22	yes
PRUPE_7G144200	175.865	-1.37685	0.205209	104.547	1.98591e-23	3.26163e-22	yes
PRUPE_8G221900	277.155	2.30614	0.269879	104.545	1.98719e-23	3.26163e-22	yes
PRUPE_2G263800	355.857	0.730272	0.214287	104.521	2.01178e-23	3.29925e-22	yes
PRUPE_4G116000	68.2397	-3.48598	0.412954	104.402	2.13483e-23	3.49815e-22	yes
PRUPE_2G305200	5337.67	4.9085	0.530054	104.15	2.42175e-23	3.96502e-22	yes
PRUPE_2G322300	1502.94	2.22971	0.244173	104.016	2.58933e-23	4.23588e-22	yes
PRUPE_3G185600	1179.82	-0.751667	0.172497	103.974	2.64504e-23	4.32344e-22	yes
PRUPE_1G500800	294.354	1.84814	0.18923	103.922	2.71457e-23	4.43342e-22	yes
PRUPE_6G153300	89.8775	-3.28896	0.346312	103.712	3.01465e-23	4.91946e-22	yes
PRUPE_6G305000	471.124	3.26231	0.349621	103.691	3.04627e-23	4.96695e-22	yes
PRUPE_2G180800	111.211	-0.892362	0.282132	103.669	3.08056e-23	5.01872e-22	yes
PRUPE_2G256900	521.874	-0.883175	0.218344	103.631	3.13918e-23	5.11002e-22	yes
PRUPE_6G194200	36.5773	2.42285	0.366683	103.555	3.26016e-23	5.30259e-22	yes
PRUPE_3G079700	56.4097	-2.09704	0.499404	103.473	3.39694e-23	5.52052e-22	yes
PRUPE_1G480100	1743.01	5.92824	0.700217	103.445	3.44575e-23	5.59524e-22	yes
PRUPE_2G306100	262.739	1.78304	0.226237	103.43	3.47114e-23	5.63185e-22	yes
PRUPE_6G236700	942.814	-0.634533	0.182495	103.386	3.54866e-23	5.7529e-22	yes
PRUPE_7G209700	134.122	-4.35988	0.390843	103.358	3.5981e-23	5.82827e-22	yes
PRUPE_1G338700	251.151	-1.61978	0.160643	103.303	3.69849e-23	5.98598e-22	yes
PRUPE_5G156000	217.623	-0.846991	0.237261	103.237	3.8228e-23	6.18213e-22	yes
PRUPE_6G018700	59.3781	-3.51684	0.371184	103.126	4.0401e-23	6.52819e-22	yes
PRUPE_1G116900	289.535	2.07299	0.244746	103.098	4.09682e-23	6.61444e-22	yes
PRUPE_2G026500	462.502	-0.241932	0.124705	103.07	4.15501e-23	6.70293e-22	yes
PRUPE_1G053800	9473.97	0.151909	0.197941	103.018	4.26469e-23	6.87425e-22	yes
PRUPE_2G273200	137.146	1.61884	0.226097	103.016	4.26834e-23	6.87452e-22	yes
PRUPE_1G518900	203.572	-1.88124	0.18209	102.969	4.37167e-23	7.03522e-22	yes
PRUPE_2G240100	158.205	5.67422	0.686045	102.903	4.5184e-23	7.26543e-22	yes
PRUPE_1G261100	283.233	-4.30624	0.396807	102.885	4.55825e-23	7.32356e-22	yes
PRUPE_4G102600	1165.2	5.74714	0.697439	102.802	4.75034e-23	7.626e-22	yes
PRUPE_2G097200	197.516	3.99832	0.434652	102.776	4.81478e-23	7.72318e-22	yes
PRUPE_3G168800	455.899	-0.399703	0.205398	102.754	4.86732e-23	7.79859e-22	yes
PRUPE_7G161900	98.1116	2.07524	0.397276	102.753	4.86968e-23	7.79859e-22	yes
PRUPE_1G086500	256.201	2.0625	0.207014	102.704	4.98921e-23	7.98355e-22	yes
PRUPE_3G185300	57.8835	-3.18818	0.30832	102.658	5.10685e-23	8.16518e-22	yes
PRUPE_6G195100	166.209	4.2802	0.506723	102.547	5.39674e-23	8.62171e-22	yes
PRUPE_6G186300	1441.36	-1.41762	0.146838	102.488	5.56039e-23	8.87599e-22	yes
PRUPE_8G121400	1055.18	-1.08334	0.164273	102.442	5.68919e-23	9.07426e-22	yes
PRUPE_6G017400	266.694	-2.63571	0.24769	102.412	5.77345e-23	9.20122e-22	yes
PRUPE_2G190100	1630.6	-2.25066	0.230254	102.402	5.80333e-23	9.24141e-22	yes
PRUPE_7G174800	1924.09	1.39248	0.157942	102.331	6.01231e-23	9.56649e-22	yes
PRUPE_4G089300	295.868	1.97123	0.193699	102.28	6.16914e-23	9.80813e-22	yes
PRUPE_1G578500	54.5219	-0.936116	0.305771	102.142	6.60914e-23	1.04992e-21	yes
PRUPE_8G122200	194.36	-0.239313	0.238127	101.994	7.11511e-23	1.1294e-21	yes
PRUPE_6G340400	300.881	-0.0264722	0.166473	101.94	7.31217e-23	1.15974e-21	yes
PRUPE_8G234200	409.901	-1.41486	0.180713	101.897	7.47124e-23	1.18402e-21	yes
PRUPE_5G242300	690.72	-1.56643	0.160179	101.812	7.79383e-23	1.23416e-21	yes
PRUPE_7G072700	39.9309	4.98795	0.684008	101.776	7.93772e-23	1.25594e-21	yes
PRUPE_6G321100	1097.98	-0.187005	0.174674	101.738	8.08925e-23	1.27889e-21	yes
PRUPE_6G286600	30.5762	2.54002	0.450808	101.727	8.13411e-23	1.28495e-21	yes
PRUPE_3G173700	812.383	6.39517	0.7561	101.698	8.25299e-23	1.3027e-21	yes
PRUPE_6G233100	49.4897	-2.13268	0.227017	101.684	8.30997e-23	1.31064e-21	yes
PRUPE_7G247600	27.3973	-2.30276	0.302186	101.6	8.66804e-23	1.36603e-21	yes
PRUPE_1G493800	2199.68	1.65993	0.192836	101.567	8.8121e-23	1.38763e-21	yes
PRUPE_2G032100	15.3551	-1.54769	0.521484	101.453	9.32771e-23	1.46765e-21	yes
PRUPE_2G277900	138.302	2.03113	0.288773	101.434	9.41718e-23	1.48055e-21	yes
PRUPE_3G291600	231.755	1.69789	0.227997	101.43	9.43314e-23	1.4809e-21	yes
PRUPE_4G145100	464.083	-1.17756	0.121255	101.43	9.43438e-23	1.4809e-21	yes
PRUPE_1G426200	55.9241	-2.68908	0.262015	101.397	9.59263e-23	1.50454e-21	yes
PRUPE_5G023000	44.0301	-3.24172	0.320485	101.262	1.02612e-22	1.60814e-21	yes
PRUPE_5G148300	1843.12	-0.0531328	0.227918	101.259	1.02781e-22	1.6095e-21	yes
PRUPE_2G240200	25.6625	4.65658	0.685746	101.251	1.03201e-22	1.6148e-21	yes
PRUPE_5G159900	193.154	2.67702	0.314397	101.025	1.15527e-22	1.80624e-21	yes
PRUPE_2G258500	142.521	2.15296	0.289899	100.975	1.18464e-22	1.8507e-21	yes
PRUPE_7G256400	1063.98	-1.13696	0.115713	100.899	1.23044e-22	1.92073e-21	yes
PRUPE_4G025100	68.476	1.69636	0.239594	100.891	1.23518e-22	1.92662e-21	yes
PRUPE_1G477600	54.0854	-3.11178	0.333534	100.822	1.27864e-22	1.99282e-21	yes
PRUPE_3G291100	745.745	1.25924	0.137883	100.763	1.3169e-22	2.05084e-21	yes
PRUPE_7G270800	425.858	0.981716	0.11129	100.652	1.39199e-22	2.16607e-21
PRUPE_2G151000	359.058	2.05828	0.201084	100.571	1.45008e-22	2.2547e-21	yes
PRUPE_6G144900	632.863	1.97651	0.248658	100.559	1.45816e-22	2.26547e-21	yes
PRUPE_1G255500	77.9821	2.06862	0.282625	100.557	1.45963e-22	2.26597e-21	yes
PRUPE_I000900	94.1994	0.992161	0.233828	100.42	1.5636e-22	2.42548e-21	yes
PRUPE_1G490000	112.634	3.31396	0.421898	100.183	1.7604e-22	2.72862e-21	yes
PRUPE_8G182300	7747.19	-1.24787	0.150746	100.085	1.84814e-22	2.86238e-21	yes
PRUPE_5G197000	503.687	0.902767	0.0943819	100.024	1.90569e-22	2.9492e-21
PRUPE_5G229000	31.833	0.332071	0.384705	99.9915	1.93697e-22	2.99526e-21	yes
PRUPE_3G126300	94.1092	5.38099	0.71621	99.9617	1.96607e-22	3.03788e-21	yes
PRUPE_2G108100	629.211	-1.49988	0.149763	99.9419	1.98563e-22	3.06571e-21	yes
PRUPE_4G276400	42.2929	2.22487	0.351073	99.9162	2.01129e-22	3.1029e-21	yes
PRUPE_7G233900	140.979	2.85955	0.337191	99.9051	2.02248e-22	3.11774e-21	yes
PRUPE_1G327500	543.926	-5.25363	0.443063	99.8817	2.0463e-22	3.152e-21	yes
PRUPE_7G133000	346.148	-0.950534	0.148523	99.7315	2.20589e-22	3.39519e-21	yes
PRUPE_7G079300	434.424	-0.769606	0.169674	99.7185	2.22023e-22	3.4146e-21	yes
PRUPE_2G183600	513.161	-2.11692	0.318226	99.6313	2.31919e-22	3.56402e-21	yes
PRUPE_2G174100	432.195	-2.64002	0.30072	99.5315	2.43789e-22	3.74353e-21	yes
PRUPE_8G127500	181.809	2.06079	0.261864	99.5194	2.45265e-22	3.76327e-21	yes
PRUPE_5G090200	512.93	-5.81458	0.526517	99.3028	2.73322e-22	4.18413e-21	yes
PRUPE_6G088100	163.122	-1.54535	0.166607	99.3049	2.73029e-22	4.18413e-21	yes
PRUPE_6G151600	48.8631	3.45754	0.554718	99.3027	2.73328e-22	4.18413e-21	yes
PRUPE_1G514500	180.471	-2.00266	0.224184	99.2163	2.85406e-22	4.36563e-21	yes
PRUPE_1G392100	546.15	1.43567	0.145247	99.172	2.91798e-22	4.45996e-21	yes
PRUPE_4G094800	1788.47	6.04526	0.735736	99.0689	3.07225e-22	4.69212e-21	yes
PRUPE_5G216600	273.995	3.83134	0.461899	98.8635	3.40453e-22	5.19559e-21	yes
PRUPE_3G114200	397.449	2.09654	0.346571	98.8274	3.46651e-22	5.28609e-21	yes
PRUPE_3G098100	494.645	-3.12498	0.291611	98.7424	3.61702e-22	5.51136e-21	yes
PRUPE_8G147900	216.658	2.02473	0.365583	98.7343	3.63179e-22	5.5296e-21	yes
PRUPE_2G271000	252.264	2.98016	0.296806	98.713	3.67063e-22	5.58444e-21	yes
PRUPE_7G038300	264.899	-0.340474	0.128599	98.6397	3.80767e-22	5.78848e-21	yes
PRUPE_8G145800	21.0956	-3.98919	0.441679	98.6096	3.86547e-22	5.87183e-21	yes
PRUPE_2G179600	216.14	0.588998	0.116972	98.4723	4.14003e-22	6.28407e-21	yes
PRUPE_1G498400	726.752	-2.66084	0.253202	98.3815	4.33244e-22	6.56872e-21	yes
PRUPE_8G180800	1220.32	-0.326173	0.108644	98.3807	4.3342e-22	6.56872e-21	yes
PRUPE_4G164000	287.816	2.17711	0.365639	98.3271	4.45196e-22	6.74203e-21	yes
PRUPE_3G036800	1177.99	-0.830293	0.0944784	98.2815	4.55452e-22	6.89206e-21
PRUPE_1G275000	504.094	0.685006	0.109342	98.2398	4.65044e-22	7.03183e-21	yes
PRUPE_6G072300	21.487	-2.67176	0.402215	98.2209	4.69473e-22	7.09338e-21	yes
PRUPE_2G195300	383.86	-3.09514	0.289754	98.2134	4.71221e-22	7.11435e-21	yes
PRUPE_1G131100	273.902	5.57714	0.733368	98.105	4.97474e-22	7.50499e-21	yes
PRUPE_1G483500	230.778	1.52297	0.161427	98.0711	5.05978e-22	7.62166e-21	yes
PRUPE_6G296100	5613.51	-1.20213	0.132815	98.072	5.05744e-22	7.62166e-21	yes
PRUPE_8G075600	481.549	-1.52166	0.155755	97.9043	5.49995e-22	8.27838e-21	yes
PRUPE_1G130700	264.832	5.51852	0.731095	97.8539	5.64009e-22	8.48287e-21	yes
PRUPE_8G209200	815.161	1.4478	0.148802	97.8016	5.78956e-22	8.70106e-21	yes
PRUPE_7G024500	1209.1	-1.35322	0.135677	97.7849	5.83806e-22	8.76728e-21	yes
PRUPE_6G028100	187.759	1.76135	0.204053	97.6656	6.19697e-22	9.29922e-21	yes
PRUPE_6G346900	2283.01	-2.23836	0.219505	97.649	6.24854e-22	9.3695e-21	yes
PRUPE_1G419000	613.961	-2.00971	0.230807	97.5993	6.40577e-22	9.59798e-21	yes
PRUPE_1G186000	238.659	1.43432	0.176001	97.5934	6.42492e-22	9.61939e-21	yes
PRUPE_2G265400	291.562	2.33071	0.377502	97.5255	6.64671e-22	9.94393e-21	yes
PRUPE_6G031300	225.689	1.27087	0.167998	97.4948	6.74949e-22	1.00901e-20	yes
PRUPE_8G240400	394.516	6.07992	0.760096	97.4737	6.82114e-22	1.01895e-20	yes
PRUPE_4G259100	546.823	5.2112	0.691508	97.4593	6.87037e-22	1.02553e-20	yes
PRUPE_7G200000	89.9606	2.18083	0.321647	97.4458	6.91701e-22	1.03171e-20	yes
PRUPE_1G100000	169.659	1.94295	0.233484	97.4204	7.00548e-22	1.04412e-20	yes
PRUPE_1G004800	1096.71	1.51641	0.150989	97.4088	7.04612e-22	1.04938e-20	yes
PRUPE_7G133600	946.016	2.50717	0.282656	97.3788	7.15252e-22	1.06443e-20	yes
PRUPE_5G083300	549.684	1.36026	0.151077	97.3462	7.27009e-22	1.08111e-20	yes
PRUPE_4G051400	6824.05	-2.82407	0.277175	97.3319	7.32214e-22	1.08722e-20	yes
PRUPE_6G348200	20.007	3.61852	0.595518	97.332	7.32205e-22	1.08722e-20	yes
PRUPE_2G083900	247.343	2.21667	0.239024	97.2902	7.47642e-22	1.10929e-20	yes
PRUPE_2G117100	1457.24	0.621853	0.0867619	97.1474	8.0297e-22	1.19049e-20
PRUPE_3G165600	493.672	-2.0566	0.203681	97.1412	8.05485e-22	1.19332e-20	yes
PRUPE_6G023700	293.042	1.35607	0.145772	97.1396	8.06147e-22	1.19341e-20	yes
PRUPE_1G575800	491.205	0.0183352	0.117182	97.1005	8.22037e-22	1.21602e-20
PRUPE_1G306200	104.062	-2.43498	0.240526	97.0434	8.4587e-22	1.25035e-20	yes
PRUPE_2G132800	63.8347	-3.46931	0.357009	97.0353	8.49281e-22	1.25445e-20	yes
PRUPE_5G226400	21.7697	-4.08166	0.42604	97.0021	8.63484e-22	1.27448e-20	yes
PRUPE_5G155600	25.3922	2.67739	0.476085	96.993	8.67442e-22	1.27936e-20	yes
PRUPE_2G116600	116.357	-2.01354	0.228495	96.9891	8.6915e-22	1.28093e-20	yes
PRUPE_7G012700	120.905	2.2302	0.225404	96.9767	8.74516e-22	1.28788e-20	yes
PRUPE_8G204700	727.275	1.74287	0.283707	96.9364	8.92339e-22	1.31315e-20	yes
PRUPE_7G212300	210.771	-2.35925	0.233725	96.8487	9.32313e-22	1.37095e-20	yes
PRUPE_4G049700	219.848	2.64597	0.488615	96.8433	9.34863e-22	1.37368e-20	yes
PRUPE_7G127300	286.926	-2.6698	0.257117	96.8195	9.46044e-22	1.38908e-20	yes
PRUPE_5G093100	945.325	1.17015	0.284563	96.8068	9.52065e-22	1.39688e-20	yes
PRUPE_5G055500	541.888	0.796716	0.108106	96.7212	9.93713e-22	1.45691e-20	yes
PRUPE_4G257600	8904.34	-1.16072	0.116593	96.6916	1.00851e-21	1.4775e-20	yes
PRUPE_4G015700	458.665	-1.34337	0.153619	96.4845	1.11856e-21	1.63753e-20	yes
PRUPE_3G298500	83.9249	2.14521	0.314219	96.3779	1.17981e-21	1.72591e-20	yes
PRUPE_1G475800	6959.03	1.85342	0.202369	96.3019	1.2255e-21	1.79142e-20	yes
PRUPE_2G249000	1330.22	-1.23586	0.150445	96.2507	1.25728e-21	1.83652e-20	yes
PRUPE_4G277000	368.602	-1.66195	0.166768	96.1928	1.29418e-21	1.88902e-20	yes
PRUPE_1G455300	1158.17	-1.67413	0.182864	96.1781	1.30372e-21	1.90154e-20	yes
PRUPE_7G079100	112.77	-2.22602	0.226111	96.1711	1.30829e-21	1.9068e-20	yes
PRUPE_4G006200	107.853	3.57287	0.52697	96.1672	1.31087e-21	1.90916e-20	yes
PRUPE_8G243100	86.3928	4.95013	0.588879	96.0569	1.38518e-21	2.0159e-20	yes
PRUPE_3G041000	206.946	-1.46489	0.159066	96.0309	1.40333e-21	2.04081e-20	yes
PRUPE_3G147100	38.7538	4.33653	0.509058	96.0004	1.42485e-21	2.07058e-20	yes
PRUPE_6G069000	15.6949	2.6576	0.431224	95.9742	1.44366e-21	2.09639e-20	yes
PRUPE_5G183500	166.457	2.51689	0.364696	95.9655	1.44993e-21	2.10394e-20	yes
PRUPE_6G201800	509.367	0.860482	0.164562	95.7899	1.58302e-21	2.29538e-20	yes
PRUPE_4G161400	138.081	5.49463	0.74311	95.7789	1.59173e-21	2.30632e-20	yes
PRUPE_1G513600	5878.05	-3.02807	0.301813	95.7533	1.61222e-21	2.3343e-20	yes
PRUPE_8G088700	11209.9	1.55039	0.201341	95.7365	1.62586e-21	2.35233e-20	yes
PRUPE_1G182200	123.826	3.12952	0.488737	95.4797	1.84857e-21	2.67259e-20	yes
PRUPE_3G280600	172.452	-0.328575	0.197712	95.4485	1.87771e-21	2.71273e-20	yes
PRUPE_5G236800	711.669	1.73179	0.202028	95.4311	1.89411e-21	2.73443e-20	yes
PRUPE_5G188600	163.596	6.3214	0.797874	95.1718	2.15625e-21	3.1106e-20	yes
PRUPE_2G010400	9118.12	-2.06166	0.203343	95.131	2.20073e-21	3.17245e-20	yes
PRUPE_8G256900	67.8165	2.71965	0.339662	95.115	2.21835e-21	3.19553e-20	yes
PRUPE_2G206600	113.947	5.08423	0.66317	95.1065	2.22782e-21	3.20683e-20	yes
PRUPE_5G163200	28.2605	1.80884	0.416085	95.0683	2.27084e-21	3.26638e-20	yes
PRUPE_3G068100	333.368	-2.5914	0.262228	95.0358	2.30798e-21	3.31739e-20	yes
PRUPE_8G005400	51.0076	-1.19083	0.264336	94.9765	2.37743e-21	3.41472e-20	yes
PRUPE_1G018900	1362.47	3.03062	0.297805	94.9132	2.45388e-21	3.52198e-20	yes
PRUPE_5G237900	84.9949	3.92382	0.526436	94.863	2.51631e-21	3.60896e-20	yes
PRUPE_4G074300	1072.17	-1.42741	0.152152	94.8574	2.52331e-21	3.61637e-20	yes
PRUPE_6G239000	36.86	3.82169	0.52386	94.8429	2.54173e-21	3.64014e-20	yes
PRUPE_7G176400	385.763	2.04211	0.289353	94.8076	2.58698e-21	3.70226e-20	yes
PRUPE_4G194300	69.0855	-3.9183	0.372749	94.7032	2.72555e-21	3.89775e-20	yes
PRUPE_2G227400	436.969	2.57054	0.258164	94.67	2.77116e-21	3.96012e-20	yes
PRUPE_3G038500	233.96	-1.60444	0.184264	94.582	2.89591e-21	4.13541e-20	yes
PRUPE_3G149000	217.233	-1.74071	0.271337	94.5738	2.90777e-21	4.14935e-20	yes
PRUPE_5G173700	156.276	2.8055	0.284626	94.4989	3.01874e-21	4.30459e-20	yes
PRUPE_3G057300	304.195	2.078	0.30574	94.4202	3.13983e-21	4.47403e-20	yes
PRUPE_1G087000	45.8119	3.06902	0.496218	94.3382	3.27124e-21	4.65793e-20	yes
PRUPE_3G181200	78.7148	-1.81567	0.196154	94.3367	3.27374e-21	4.65813e-20	yes
PRUPE_1G192900	567.004	-2.11885	0.240425	94.3259	3.29143e-21	4.67993e-20	yes
PRUPE_1G524300	381.285	1.47512	0.304094	94.2865	3.35693e-21	4.76964e-20	yes
PRUPE_3G178500	127.696	1.75809	0.251392	94.1833	3.53479e-21	5.01874e-20	yes
PRUPE_5G087400	996.055	2.33599	0.306433	94.1762	3.54722e-21	5.03278e-20	yes
PRUPE_2G288400	272.857	5.52947	0.721374	94.1328	3.62512e-21	5.13962e-20	yes
PRUPE_7G060800	310.854	-1.76958	0.178479	94.13	3.63025e-21	5.1432e-20	yes
PRUPE_2G181700	541.586	-4.17178	0.392098	94.1021	3.68126e-21	5.21174e-20	yes
PRUPE_7G087300	107.627	-2.07386	0.396169	94.0933	3.69737e-21	5.23081e-20	yes
PRUPE_3G193600	195.983	-1.54107	0.34387	94.0904	3.70283e-21	5.23478e-20	yes
PRUPE_2G056300	684.178	1.448	0.147804	94.0196	3.83624e-21	5.41951e-20	yes
PRUPE_6G063200	253.038	1.55259	0.158799	93.871	4.13209e-21	5.83329e-20	yes
PRUPE_1G387400	40.3473	3.44094	0.51381	93.8372	4.20252e-21	5.9285e-20	yes
PRUPE_4G271300	144.605	1.3251	0.207191	93.8114	4.25713e-21	6.00125e-20	yes
PRUPE_1G483600	635.113	1.04073	0.108019	93.7879	4.30744e-21	6.06785e-20	yes
PRUPE_5G111100	223.211	4.60197	0.617902	93.7515	4.38657e-21	6.17491e-20	yes
PRUPE_1G134400	121.17	2.48277	0.28776	93.6388	4.64088e-21	6.52825e-20	yes
PRUPE_5G068200	51.1506	-2.703	0.273861	93.6262	4.67012e-21	6.56472e-20	yes
PRUPE_7G141200	96.0138	3.99478	0.518557	93.5664	4.81188e-21	6.75918e-20	yes
PRUPE_1G038200	157.759	4.34728	0.455396	93.5546	4.84037e-21	6.79438e-20	yes
PRUPE_1G343700	183.562	-1.14213	0.168125	93.5044	4.96346e-21	6.96222e-20	yes
PRUPE_1G486800	4328.94	-2.62405	0.300043	93.4985	4.97807e-21	6.97776e-20	yes
PRUPE_3G234900	1734.76	4.44353	0.619041	93.3883	5.26003e-21	7.36776e-20	yes
PRUPE_1G028400	1604.38	-2.79769	0.273602	93.3748	5.29559e-21	7.40709e-20	yes
PRUPE_6G203000	97.738	-1.88119	0.204063	93.3761	5.29232e-21	7.40709e-20	yes
PRUPE_1G483900	84.4095	1.8379	0.277213	93.3625	5.32838e-21	7.44769e-20	yes
PRUPE_1G146300	35.5355	3.27404	0.528604	93.193	5.79973e-21	8.09506e-20	yes
PRUPE_1G373000	488.152	-2.05433	0.209327	93.1936	5.79783e-21	8.09506e-20	yes
PRUPE_2G101300	814.247	-1.14596	0.123506	93.1864	5.81869e-21	8.1158e-20	yes
PRUPE_8G248600	241.471	1.73386	0.178294	93.1595	5.89747e-21	8.21988e-20	yes
PRUPE_1G391500	120.543	-1.93167	0.228072	93.14	5.95533e-21	8.29469e-20	yes
PRUPE_6G084100	805.852	-3.94593	0.396117	93.1185	6.0198e-21	8.37857e-20	yes
PRUPE_2G301000	60.8176	2.13807	0.36273	93.1146	6.03148e-21	8.38893e-20	yes
PRUPE_1G498300	541.73	-2.31771	0.23423	93.0813	6.13259e-21	8.52357e-20	yes
PRUPE_1G357600	724.102	-1.46581	0.150051	93.035	6.27648e-21	8.71742e-20	yes
PRUPE_3G062800	75.298	-1.94324	0.247807	92.9892	6.42161e-21	8.91275e-20	yes
PRUPE_1G120300	20.338	2.67551	0.405399	92.9519	6.54249e-21	9.06861e-20	yes
PRUPE_2G312800	347.875	1.51058	0.177297	92.9518	6.54308e-21	9.06861e-20	yes
PRUPE_2G272500	195.469	1.14694	0.21969	92.9415	6.57657e-21	9.10865e-20	yes
PRUPE_3G227100	576.11	1.71637	0.175242	92.9323	6.60705e-21	9.14446e-20	yes
PRUPE_6G162600	357.087	-0.946131	0.167521	92.9075	6.68958e-21	9.2522e-20	yes
PRUPE_6G061100	498.321	-1.13737	0.124715	92.9057	6.6954e-21	9.25378e-20	yes
PRUPE_1G183300	1047.64	-1.33585	0.196897	92.8436	6.90672e-21	9.53918e-20	yes
PRUPE_4G124500	168.406	1.1349	0.14766	92.7656	7.18137e-21	9.91159e-20	yes
PRUPE_6G282800	27.0935	3.96383	0.62669	92.7201	7.34671e-21	1.01327e-19	yes
PRUPE_7G138600	251.237	-1.78887	0.184048	92.6834	7.48283e-21	1.03133e-19	yes
PRUPE_1G052600	101.758	-0.112102	0.210705	92.65	7.60858e-21	1.04793e-19	yes
PRUPE_3G084500	263.75	5.84821	0.741717	92.6192	7.72658e-21	1.06344e-19	yes
PRUPE_1G371300	165.75	1.74555	0.183692	92.6134	7.74925e-21	1.06582e-19	yes
PRUPE_3G075600	36.4072	3.67392	0.538253	92.566	7.93503e-21	1.09061e-19	yes
PRUPE_3G287100	488.72	-1.35361	0.141428	92.5458	8.01549e-21	1.10091e-19	yes
PRUPE_1G580100	211.527	-0.336533	0.139457	92.5338	8.06363e-21	1.10675e-19	yes
PRUPE_7G253800	743.752	-1.96623	0.242735	92.5277	8.0884e-21	1.10938e-19	yes
PRUPE_5G062600	309.521	5.39532	0.717399	92.5229	8.10804e-21	1.1113e-19	yes
PRUPE_8G051700	54.9245	-4.42032	0.509841	92.5166	8.13329e-21	1.11399e-19	yes
PRUPE_6G258700	368.39	-1.26592	0.161147	92.4929	8.23026e-21	1.12649e-19	yes
PRUPE_3G286400	1089.76	0.222097	0.134634	92.3931	8.65157e-21	1.18334e-19	yes
PRUPE_6G109400	133.161	-1.98402	0.207017	92.3363	8.90072e-21	1.21658e-19	yes
PRUPE_7G056700	115.782	0.816817	0.259442	92.2845	9.13441e-21	1.24679e-19	yes
PRUPE_7G061500	675.976	-3.82649	0.418348	92.2856	9.12937e-21	1.24679e-19	yes
PRUPE_6G135600	152.239	-2.24978	0.229621	92.2828	9.14216e-21	1.24699e-19	yes
PRUPE_8G265400	78.5365	2.17073	0.23918	92.2705	9.19846e-21	1.25381e-19	yes
PRUPE_3G148300	1805.38	5.62881	0.647911	92.2439	9.3215e-21	1.2697e-19	yes
PRUPE_3G208000	220.322	3.20593	0.417978	92.2335	9.37022e-21	1.27458e-19	yes
PRUPE_7G131900	51.0694	2.75268	0.406881	92.2344	9.36596e-21	1.27458e-19	yes
PRUPE_1G249900	254.852	2.66151	0.436315	92.2013	9.52248e-21	1.2944e-19	yes
PRUPE_1G021600	124.561	0.111678	0.368374	92.1689	9.6778e-21	1.31461e-19	yes
PRUPE_1G183000	41.6307	-2.83794	0.291364	92.0942	1.00462e-20	1.36372e-19	yes
PRUPE_5G232700	43.4382	4.38546	0.624845	92.0592	1.02237e-20	1.38686e-19	yes
PRUPE_7G103400	53.4645	2.38864	0.36225	91.9956	1.05537e-20	1.43064e-19	yes
PRUPE_6G058000	128.074	-1.34935	0.163923	91.9574	1.07571e-20	1.45722e-19	yes
PRUPE_4G074000	334.461	0.162758	0.17827	91.8731	1.12206e-20	1.51793e-19	yes
PRUPE_4G245500	1502.51	3.47121	0.365821	91.874	1.12153e-20	1.51793e-19	yes
PRUPE_6G292500	1610.38	2.36456	0.237209	91.8253	1.14916e-20	1.55352e-19	yes
PRUPE_8G035900	48.0096	4.32594	0.636004	91.8007	1.16339e-20	1.57168e-19	yes
PRUPE_2G319400	89.6695	-1.61739	0.190923	91.7346	1.20249e-20	1.6234e-19	yes
PRUPE_2G178100	5413.89	0.14783	0.216917	91.7255	1.20796e-20	1.62968e-19	yes
PRUPE_1G543900	274.207	-1.63123	0.167972	91.7064	1.21958e-20	1.64423e-19	yes
PRUPE_1G011600	1242.85	-3.11582	0.323138	91.6824	1.23433e-20	1.66298e-19	yes
PRUPE_3G040900	188.372	-1.10762	0.247153	91.5635	1.30993e-20	1.76364e-19	yes
PRUPE_4G232100	18.0794	2.38599	0.327016	91.5338	1.32952e-20	1.78879e-19	yes
PRUPE_7G068100	1693.67	-2.27292	0.258222	91.492	1.35757e-20	1.8253e-19	yes
PRUPE_7G051200	4160.29	5.45429	0.642768	91.456	1.38224e-20	1.8572e-19	yes
PRUPE_6G101900	1898.12	1.77367	0.246885	91.422	1.40592e-20	1.88773e-19	yes
PRUPE_8G221500	1476.1	-1.2359	0.145206	91.3931	1.4264e-20	1.91393e-19	yes
PRUPE_7G095600	368.398	-1.4744	0.189542	91.3444	1.46158e-20	1.9598e-19	yes
PRUPE_1G541100	321.743	1.104	0.145639	91.304	1.49135e-20	1.99702e-19	yes
PRUPE_3G209500	828.316	1.83542	0.302153	91.3042	1.49126e-20	1.99702e-19	yes
PRUPE_7G090700	181.888	-0.821172	0.181927	91.2229	1.55308e-20	2.07827e-19	yes
PRUPE_2G242800	120.499	1.51812	0.269149	91.2002	1.57082e-20	2.10058e-19	yes
PRUPE_5G233000	1233.81	-0.930768	0.186342	91.196	1.57411e-20	2.10357e-19	yes
PRUPE_3G101400	119.522	-1.86775	0.212356	91.1502	1.61063e-20	2.15091e-19	yes
PRUPE_2G124100	86.3542	1.74215	0.263446	91.129	1.62774e-20	2.1723e-19	yes
PRUPE_4G257500	451.267	1.08496	0.245081	91.1077	1.64516e-20	2.19406e-19	yes
PRUPE_8G138600	6866.96	-1.12575	0.22005	91.0477	1.69533e-20	2.25945e-19	yes
PRUPE_3G243900	10144.2	1.47456	0.161242	91.0448	1.69778e-20	2.25981e-19	yes
PRUPE_8G174500	2118.62	0.9282	0.281918	91.0446	1.69788e-20	2.25981e-19	yes
PRUPE_2G098300	34.7913	-3.26808	0.334728	91.041	1.70094e-20	2.26236e-19	yes
PRUPE_1G114600	338.451	1.79142	0.240492	90.9912	1.74382e-20	2.31783e-19	yes
PRUPE_8G095800	537.734	-2.51712	0.305267	90.8156	1.90394e-20	2.52896e-19	yes
PRUPE_7G013200	161.353	-1.45446	0.167189	90.8099	1.90932e-20	2.53439e-19	yes
PRUPE_8G139400	217.714	0.0675061	0.185676	90.7335	1.98366e-20	2.63131e-19	yes
PRUPE_1G364400	2815.89	-2.59174	0.257389	90.7157	2.00141e-20	2.65151e-19	yes
PRUPE_8G028900	61.6386	3.81443	0.444382	90.7155	2.00157e-20	2.65151e-19	yes
PRUPE_7G261900	378.703	0.714292	0.152459	90.6511	2.06715e-20	2.73656e-19	yes
PRUPE_7G079700	30.4572	-2.47149	0.423403	90.5487	2.17573e-20	2.87837e-19	yes
PRUPE_1G069800	4774.86	3.39428	0.341695	90.5223	2.2046e-20	2.9146e-19	yes
PRUPE_2G008100	2471.47	5.48595	0.711985	90.4647	2.26902e-20	2.99777e-19	yes
PRUPE_5G129100	94.9794	1.76448	0.250782	90.2752	2.4945e-20	3.29348e-19	yes
PRUPE_8G028300	321.166	1.81448	0.199063	90.1996	2.59069e-20	3.41819e-19	yes
PRUPE_2G021600	287.878	-0.998528	0.109667	90.1548	2.64937e-20	3.49328e-19
PRUPE_4G077900	1150.38	-2.52266	0.281466	90.1429	2.66518e-20	3.50945e-19	yes
PRUPE_5G210500	220.882	0.661627	0.181989	90.1434	2.66441e-20	3.50945e-19	yes
PRUPE_8G116900	14.7705	6.19405	0.840316	90.1406	2.66821e-20	3.5111e-19	yes
PRUPE_3G012800	5734.05	3.83825	0.392052	90.0938	2.73137e-20	3.59182e-19	yes
PRUPE_7G209900	167.682	2.59825	0.3578	90.0787	2.75203e-20	3.61659e-19	yes
PRUPE_6G228200	38.8191	-2.29673	0.27743	90.0699	2.76426e-20	3.63025e-19	yes
PRUPE_1G091000	138.577	2.73767	0.306358	90.0435	2.801e-20	3.67605e-19	yes
PRUPE_4G137000	60.7869	3.36626	0.418285	90.0084	2.85057e-20	3.73864e-19	yes
PRUPE_1G460000	248.04	-2.79715	0.329327	90.0057	2.8543e-20	3.74105e-19	yes
PRUPE_3G012600	4105.12	3.78685	0.383851	89.991	2.8755e-20	3.76633e-19	yes
PRUPE_3G286500	614.58	-0.752002	0.124747	89.8853	3.03141e-20	3.96792e-19	yes
PRUPE_1G476500	699.899	1.20849	0.201897	89.8689	3.0564e-20	3.99798e-19	yes
PRUPE_3G124900	121.124	1.72906	0.228439	89.8676	3.05842e-20	3.99798e-19	yes
PRUPE_7G131500	293.536	1.66081	0.191417	89.8637	3.06444e-20	4.0032e-19	yes
PRUPE_2G231500	340.536	-1.27942	0.197769	89.824	3.1259e-20	4.0808e-19	yes
PRUPE_2G321300	206.297	0.974603	0.175839	89.8164	3.13771e-20	4.09352e-19	yes
PRUPE_8G012800	882.817	2.13336	0.256395	89.8101	3.14757e-20	4.10366e-19	yes
PRUPE_4G082500	661.147	-3.66776	0.364231	89.7937	3.17352e-20	4.13477e-19	yes
PRUPE_1G244200	21.5415	3.14849	0.561191	89.7902	3.17916e-20	4.1394e-19	yes
PRUPE_3G189300	105.558	4.49659	0.565613	89.75	3.24362e-20	4.22054e-19	yes
PRUPE_5G229400	72.1752	-0.651365	0.180077	89.7363	3.26591e-20	4.24675e-19	yes
PRUPE_8G217100	31.58	-4.76162	0.476741	89.713	3.3043e-20	4.29385e-19	yes
PRUPE_3G045200	879.5	1.18156	0.127643	89.7064	3.31509e-20	4.30504e-19	yes
PRUPE_1G041200	36.8066	-2.47123	0.334347	89.6763	3.36535e-20	4.36744e-19	yes
PRUPE_1G549000	234.259	2.47402	0.311124	89.6696	3.37678e-20	4.3794e-19	yes
PRUPE_6G056400	485.765	-1.38353	0.155681	89.6534	3.40416e-20	4.41202e-19	yes
PRUPE_1G415800	87.8846	5.10786	0.69175	89.5837	3.52489e-20	4.5655e-19	yes
PRUPE_8G138300	972.605	-1.28475	0.148081	89.5718	3.546e-20	4.58984e-19	yes
PRUPE_8G233300	28.7859	5.06625	0.720553	89.509	3.6591e-20	4.73314e-19	yes
PRUPE_6G212900	289.719	-3.42434	0.335383	89.5062	3.66409e-20	4.7365e-19	yes
PRUPE_4G209700	36.1516	-2.52869	0.316493	89.4987	3.67801e-20	4.75138e-19	yes
PRUPE_8G208900	3242.74	0.606597	0.074003	89.4402	3.78713e-20	4.88915e-19
PRUPE_4G161200	192.961	0.62619	0.241517	89.4292	3.80808e-20	4.913e-19	yes
PRUPE_7G262900	2239.99	1.02455	0.114273	89.4018	3.86049e-20	4.97736e-19	yes
PRUPE_6G118700	4871.92	-0.909395	0.13726	89.3899	3.8836e-20	5.0039e-19	yes
PRUPE_5G171100	405.434	-1.58679	0.167389	89.339	3.98364e-20	5.12946e-19	yes
PRUPE_6G073900	479.632	-2.25498	0.229231	89.1939	4.2835e-20	5.51198e-19	yes
PRUPE_3G012300	1034.63	4.27949	0.450663	89.1866	4.29903e-20	5.52836e-19	yes
PRUPE_1G507500	701.236	1.66363	0.172931	89.1557	4.36603e-20	5.61087e-19	yes
PRUPE_4G223100	220.094	-1.96908	0.207034	89.1527	4.37261e-20	5.61568e-19	yes
PRUPE_1G362300	69.6221	3.0748	0.389716	89.1262	4.43091e-20	5.68687e-19	yes
PRUPE_1G189800	563.183	1.53015	0.175832	89.0887	4.51465e-20	5.79058e-19	yes
PRUPE_3G000200	671.587	0.989516	0.143488	88.9664	4.79935e-20	6.15175e-19	yes
PRUPE_1G556500	387.465	-4.56769	0.543257	88.9199	4.91224e-20	6.29237e-19	yes
PRUPE_6G222900	99.1655	2.51356	0.293429	88.8526	5.08041e-20	6.50358e-19	yes
PRUPE_4G239400	2617.52	1.36698	0.279128	88.8338	5.12835e-20	6.56071e-19	yes
PRUPE_7G015900	39.5038	2.98472	0.407268	88.7762	5.27836e-20	6.74825e-19	yes
PRUPE_7G223700	156.555	1.42682	0.244024	88.7666	5.30368e-20	6.77624e-19	yes
PRUPE_3G280700	374.119	1.65355	0.332231	88.7605	5.31996e-20	6.79265e-19	yes
PRUPE_7G051800	491.276	4.63605	0.559148	88.7396	5.37575e-20	6.85946e-19	yes
PRUPE_1G244300	58.3075	1.57719	0.222701	88.707	5.46407e-20	6.96766e-19	yes
PRUPE_1G356400	34890.5	0.240922	0.212584	88.6641	5.58252e-20	7.11412e-19	yes
PRUPE_1G468500	51.8197	-2.33737	0.32878	88.6529	5.61404e-20	7.14967e-19	yes
PRUPE_7G120700	1463.77	1.31711	0.139109	88.5973	5.77211e-20	7.34625e-19	yes
PRUPE_8G219400	1143.45	0.724754	0.077539	88.5859	5.80513e-20	7.38353e-19
PRUPE_2G164400	6900.98	-0.689766	0.181669	88.5805	5.8209e-20	7.39407e-19	yes
PRUPE_6G225400	126.246	-1.78427	0.201669	88.5814	5.8183e-20	7.39407e-19	yes
PRUPE_2G222600	113.934	1.5702	0.215992	88.5208	5.99733e-20	7.6133e-19	yes
PRUPE_5G054600	957.716	1.06039	0.285993	88.5192	6.00219e-20	7.61458e-19	yes
PRUPE_5G091100	11.1056	2.19771	0.474539	88.471	6.14853e-20	7.79524e-19	yes
PRUPE_4G244400	75.8774	3.28393	0.484741	88.4671	6.16055e-20	7.80547e-19	yes
PRUPE_1G440600	15.2227	6.04515	0.8563	88.4594	6.18433e-20	7.83058e-19	yes
[truncated: 18,216 more rows]

## Sheet: DESeq2_Interaction
	baseMean	log2FoldChange	lfcSE	stat	pvalue	padj
[truncated: 19,728 more rows]
