# Supplementary material for: Meta-analysis of RNA-Seq studies reveals genes with dominant functions during flower bud endo- to eco-dormancy transition in Prunus species
Source: Sci Rep. 2021 Jun 23;11:13173. doi: 10.1038/s41598-021-92600-6 (PMC8222350; doi:10.1038/s41598-021-92600-6)
Supplement: Supplementary file 2 — Supplementary Information 2. [file 41598_2021_92600_MOESM2_ESM.xlsx]

## Sheet: FPKM
gene_id	HCR-En1	HCR-En2	HCR-Eco	LCR-En1	LCR-En2	LCR-Eco
Pav_sc0000008.1_g010.1.br	0	0.476224	0.32795	1.71569	1.30868	0
Pav_sc0000008.1_g020.1.br	7.22732	6.27044	7.59851	10.3218	9.78706	14.4539
Pav_sc0000008.1_g030.1.br	19.4087	14.2296	19.8035	27.7789	17.8382	31.8998
Pav_sc0000008.1_g110.1.br	103.028	58.3462	37.4528	85.3236	91.1318	31.5547
Pav_sc0000008.1_g430.1.mk	1042.15	1263.41	1185.25	1113.86	1299.78	1491.56
Pav_sc0000008.1_g540.1.br	0.292618	0.214782	0	0.958767	1.55886	0
Pav_sc0000008.1_g600.1.br	4.62414	3.49718	8.73823	6.88468	3.48744	2.29943
Pav_sc0000008.1_g650.1.br	7.85697	8.83877	6.47382	11.4429	7.60864	4.62166
Pav_sc0000008.1_g740.1.br	4.12813	5.41017	2.98563	0	4.24897	2.81484
Pav_sc0000008.1_g810.1.br	0.927403	1.69228	0.683896	3.6538	4.85184	0.522763
Pav_sc0000008.1_g820.1.br	0.911232	0	0.679468	0	0.608111	0
Pav_sc0000008.1_g830.1.br	0	0.457496	0.945159	0	0	0
Pav_sc0000011.1_g030.1.br	92.7154	50.6838	37.5625	46.3019	49.157	27.9334
Pav_sc0000011.1_g050.1.br	0	0	0.631174	0.445795	0	0
Pav_sc0000016.1_g010.1.br	4.15238	3.19994	3.28801	1.91549	0.700788	0.568561
Pav_sc0000016.1_g020.1.br	0.204518	0.206779	0.146805	0	0	0
Pav_sc0000020.1_g030.1.br	1.50339	0.862288	7.02969	0	0.909451	0.978766
Pav_sc0000020.1_g040.1.br	0.886544	1.94158	30.0916	0	2.14842	3.63175
Pav_sc0000020.1_g050.1.mk	1.71089	1.86296	41.4183	0	1.1071	2.8681
Pav_sc0000020.1_g060.1.mk	11.8878	5.78025	42.4838	16.6602	6.64713	6.32671
Pav_sc0000020.1_g070.1.mk	404.261	527.928	528.784	786.044	813.683	1771.57
Pav_sc0000020.1_g080.1.br	90.4448	88.8346	29.4401	100.274	42.009	12.3207
Pav_sc0000020.1_g090.1.br	29.2579	20.7374	7.85042	19.2242	8.73906	3.85966
Pav_sc0000020.1_g100.1.br	2.69846	2.30996	1.58044	2.21996	2.12707	1.28178
Pav_sc0000021.1_g040.1.br	27.2875	36.0358	61.8298	35.4369	62.3643	98.6305
Pav_sc0000021.1_g080.1.br	0.556155	0.505803	0.372686	0	0	0
Pav_sc0000021.1_g100.1.mk	64.6699	73.3012	48.9097	89.846	98.2443	125.707
Pav_sc0000021.1_g150.1.br	67.0974	69.4177	38.5102	26.9481	22.7229	21.8365
Pav_sc0000021.1_g160.1.br	61.2097	65.5011	64.72	75.083	79.2797	96.1798
Pav_sc0000032.1_g010.1.br	16.7997	19.1348	22.8106	30.4896	21.638	36.722
Pav_sc0000035.1_g030.1.br	0	0.485601	0.350413	2.88813	2.73774	2.92774
Pav_sc0000039.1_g080.1.br	3.69877	2.78877	2.10369	8.49556	8.54867	8.71346
Pav_sc0000039.1_g090.1.br	30.462	35.7556	34.6455	50.9472	55.4613	47.2032
Pav_sc0000039.1_g130.1.br	132.443	98.521	30.6231	142.868	173.439	68.9336
Pav_sc0000039.1_g140.1.mk	55.4477	62.3536	36.1559	16.2416	14.3573	10.3196
Pav_sc0000039.1_g150.1.mk	38.2968	10.2436	8.78322	13.7151	8.53187	29.6078
Pav_sc0000047.1_g010.1.br	1.64871	2.06019	1.94125	3.97195	2.3709	3.27256
Pav_sc0000048.1_g010.1.br	13.2655	10.195	5.11653	39.6925	34.5026	18.7114
Pav_sc0000048.1_g020.1.br	0	1.48062	0	1.33356	1.28485	0
Pav_sc0000048.1_g080.1.br	0.95735	0	1.21605	0	1.06368	0
Pav_sc0000048.1_g140.1.br	0.174885	0.383007	0.330566	0.597344	0.21854	0.726277
Pav_sc0000048.1_g160.1.br	1010.5	906.559	583.558	1247.61	1231.87	933.21
Pav_sc0000048.1_g170.1.br	0	0.790624	0.547733	0.772567	0	0
Pav_sc0000048.1_g180.1.br	1.63542	0	0.603005	0	0	0
Pav_sc0000048.1_g230.1.mk	296.103	328.784	827.142	314.175	322.238	448.086
Pav_sc0000048.1_g240.1.br	8.12585	5.56291	10.1397	164.755	172.814	147.228
Pav_sc0000048.1_g250.1.br	0	0	0	17.2894	17.2564	21.057
Pav_sc0000053.1_g010.1.mk	18.9572	23.7338	28.7276	33.8105	34.5445	16.3264
Pav_sc0000058.1_g150.1.mk	81.9289	97.089	154.98	78.1454	89.6133	120.69
Pav_sc0000058.1_g160.1.mk	1413.77	3310.61	5590.57	1063.03	1506.78	1748.84
Pav_sc0000058.1_g190.1.br	4.07257	4.54664	2.83667	2.54092	1.79718	0
Pav_sc0000058.1_g200.1.mk	2174.88	5562.93	9739.09	1950.72	2679.44	3403.16
Pav_sc0000058.1_g210.1.mk	110.84	58.9989	2818.58	320.969	86.8489	57.9631
Pav_sc0000058.1_g220.1.br	1.24876	1.66147	2.59601	0	0	0
Pav_sc0000058.1_g230.1.mk	1165.16	1391.73	22010.3	665.834	503.749	575.601
Pav_sc0000058.1_g280.1.br	83.0523	91.8304	91.4334	119.966	85.0097	79.7223
Pav_sc0000058.1_g300.1.br	2.66615	2.54074	1.49147	1.97316	3.24551	5.22977
Pav_sc0000058.1_g330.1.br	148.163	143.616	129.802	25.7538	25.1342	28.8158
Pav_sc0000058.1_g340.1.mk	11.6827	19.8221	32.2117	9.07965	1.72621	0.756768
Pav_sc0000058.1_g360.1.br	394.505	568.248	2063	76.0524	72.8025	97.2967
Pav_sc0000058.1_g370.1.br	1144.3	1312.91	4888.21	92.356	105.25	168.762
Pav_sc0000058.1_g460.1.mk	10.6451	10.4511	21.2102	10.5485	6.90007	1.9885
Pav_sc0000058.1_g470.1.mk	175.053	136.894	136.694	170.832	148.564	181.42
Pav_sc0000058.1_g480.1.br	32.5422	20.8007	18.21	47.3982	32.4745	17.1749
Pav_sc0000058.1_g490.1.br	0.294814	0	0	0.553552	1.06667	0.647043
Pav_sc0000059.1_g010.1.br	0.682865	1.48684	0.394521	0	0.758709	0
Pav_sc0000059.1_g020.1.br	3.00487	1.8578	2.05124	5.65884	2.31579	1.83663
Pav_sc0000059.1_g050.1.br	8.03363	8.92687	5.40521	12.0675	12.1692	14.2017
Pav_sc0000060.1_g030.1.br	5.63895	4.09236	3.92619	3.62546	2.08802	2.15519
Pav_sc0000060.1_g040.1.br	0	0	15.9564	0	0	0
Pav_sc0000060.1_g050.1.br	1.8245	1.78562	1.48797	3.99132	2.80389	4.25194
Pav_sc0000060.1_g060.1.br	4.25057	4.16717	6.68685	15.3567	14.3615	12.3653
Pav_sc0000060.1_g070.1.br	1.66606	1.12638	3.02467	16.3746	15.807	13.158
Pav_sc0000066.1_g030.1.br	0.0968172	0.154342	0.146805	0	0.288466	0.249075
Pav_sc0000068.1_g010.1.mk	635.551	566.565	415.531	628.54	644.249	666.475
Pav_sc0000068.1_g020.1.mk	1639.02	1507.1	1824.65	1870.64	1536.58	1751.28
Pav_sc0000068.1_g030.1.mk	420.627	452.816	369.428	472.631	504.07	493.291
Pav_sc0000068.1_g040.1.br	1.90627	7.24996	5.19055	5.62649	4.03407	2.05163
Pav_sc0000068.1_g050.1.br	0	0	0	0.618951	0.929907	1.54771
Pav_sc0000070.1_g010.1.mk	16.1714	11.3444	33.4681	12.7403	10.0358	13.7707
Pav_sc0000070.1_g020.1.br	5.29638	8.1035	18.759	2.18942	5.39882	15.1446
Pav_sc0000070.1_g030.1.br	11.6359	13.5109	14.546	19.6981	24.2301	19.9938
Pav_sc0000070.1_g040.1.br	1.15174	1.1405	1.15979	2.83098	1.34178	2.10273
Pav_sc0000074.1_g030.1.br	0	8.38277	18.6097	2.69984	48.5004	192.562
Pav_sc0000074.1_g050.1.br	1.70892	0.914992	0	1.64822	1.25722	1.02
Pav_sc0000074.1_g060.1.br	6.64298	9.61752	8.56983	5.77905	5.69395	10.1891
Pav_sc0000074.1_g070.1.br	142.613	137.179	162.802	122.97	129.828	131.349
Pav_sc0000077.1_g070.1.mk	12.8794	14.3593	35.7302	24.8632	12.9308	12.402
Pav_sc0000077.1_g150.1.mk	317.543	357.629	299.658	299.132	347.918	389.849
Pav_sc0000079.1_g030.1.br	15.9689	14.4756	8.80972	11.3236	11.0664	12.1014
Pav_sc0000079.1_g040.1.br	16.799	22.1796	17.2353	5.76176	6.92351	5.1757
Pav_sc0000079.1_g060.1.br	3.97885	3.22261	2.92488	0.799743	1.81769	2.36868
Pav_sc0000081.1_g030.1.br	0	0.30856	0.281701	0	0	0.828701
Pav_sc0000081.1_g050.1.br	1.60901	0.350591	0.269069	0	0.633781	0.46888
Pav_sc0000090.1_g010.1.mk	428.708	351.526	306.53	486.837	405.726	401.593
Pav_sc0000092.1_g020.1.br	43.6336	54.9261	43.5042	5.15396	5.37082	3.07481
Pav_sc0000098.1_g010.1.br	0	0	0	5.61175	1.29663	0.832846
Pav_sc0000098.1_g020.1.br	4.26894	1.97763	1.17016	2.88528	6.82492	6.06446
Pav_sc0000098.1_g100.1.br	0	0.124098	0.089015	0	0	0.288191
Pav_sc0000101.1_g020.1.mk	1.65733	1.32088	2.3455	0.786567	1.77096	0.516772
Pav_sc0000101.1_g040.1.mk	180.77	231.19	224.409	201.676	246.539	269.528
Pav_sc0000101.1_g160.1.br	0	0	4.49907	0	0	0
Pav_sc0000101.1_g170.1.mk	452.258	474.73	580.736	399.376	507.565	414.007
Pav_sc0000101.1_g190.1.br	8.7969	9.21746	3.31305	10.1573	18.8637	12.1765
Pav_sc0000105.1_g040.1.mk	170.541	192.002	118.698	208.006	207.671	157.836
Pav_sc0000105.1_g060.1.br	8.07054	7.65112	4.33393	10.1608	12.5652	11.4111
Pav_sc0000105.1_g210.1.br	11.2552	15.5752	8.27933	27.4599	23.7794	20.2454
Pav_sc0000105.1_g290.1.br	0.877818	4.56781	0.630106	0	0	0
Pav_sc0000105.1_g300.1.br	6.32071	5.0451	7.10384	0.562036	2.24332	2.22595
Pav_sc0000105.1_g310.1.br	3162.07	5009.45	1684.78	4043.27	2961.19	1135.3
Pav_sc0000105.1_g340.1.br	0.470107	0.489389	0.70913	2.33161	2.25841	3.07759
Pav_sc0000105.1_g360.1.br	5.58238	4.85788	3.25671	12.8682	14.6034	15.6856
Pav_sc0000105.1_g400.1.br	34.8856	40.3984	38.4507	43.4804	33.4212	29.2278
Pav_sc0000105.1_g430.1.br	0	0	0.0812918	0	0.928512	0.150663
Pav_sc0000105.1_g470.1.br	0	0	0	0.374468	0.773843	0
Pav_sc0000106.1_g040.1.br	20.6392	14.819	18.5126	20.0495	19.541	28.6272
Pav_sc0000122.1_g020.1.br	2.5296	0.888153	0.810843	34.8778	48.756	49.3096
Pav_sc0000122.1_g070.1.mk	161.628	101.487	77.0515	79.2417	56.746	16.5844
Pav_sc0000122.1_g080.1.mk	416.117	232.608	229.703	202.809	198.912	132.574
Pav_sc0000123.1_g050.1.mk	788.075	717.055	772.739	848.323	707.254	679.827
Pav_sc0000123.1_g280.1.mk	482.205	598.419	775.433	508.985	521.708	505.866
Pav_sc0000123.1_g290.1.br	0	0.48326	0	0	1.03921	1.43633
Pav_sc0000123.1_g640.1.mk	259.012	248.406	109.46	392.106	247.677	198.292
Pav_sc0000123.1_g650.1.mk	438.269	458.16	495.796	446.991	476.731	484.365
Pav_sc0000123.1_g660.1.br	5.3147	5.44594	3.64704	5.3033	6.60021	4.53063
Pav_sc0000123.1_g840.1.br	0.201455	0.29861	0.270976	0.222766	0	0.0650973
Pav_sc0000125.1_g050.1.mk	116.512	80.2351	96.0658	18.4789	32.3723	18.6005
Pav_sc0000141.1_g010.1.mk	566.03	3090.22	1070.56	36.3714	396.048	403.593
Pav_sc0000150.1_g050.1.mk	5.28373	1.2028	3.69932	4.70523	3.33832	2.92759
Pav_sc0000150.1_g130.1.br	0.924605	0.899407	0	2.75046	0	0.653501
Pav_sc0000150.1_g140.1.br	2.68797	2.14077	2.36541	0	3.03226	3.69313
Pav_sc0000150.1_g310.1.br	0.490419	0.368488	0.554753	0.836472	0.808463	0.351744
Pav_sc0000150.1_g350.1.br	2.11762	0.523109	0.764462	0.971466	0	0.567769
Pav_sc0000150.1_g420.1.br	6.34702	7.74347	1.38968	0	3.99249	2.91116
Pav_sc0000150.1_g460.1.br	1.96087	2.18744	1.40173	1.26356	0.884473	2.00723
Pav_sc0000153.1_g010.1.br	11.7519	11.2168	18.089	58.8899	86.3484	124.046
Pav_sc0000153.1_g020.1.mk	35.87	38.6902	82.3299	32.6131	31.4263	55.7888
Pav_sc0000153.1_g050.1.br	1066.26	1132.33	818.797	1064.88	1094.48	988.549
Pav_sc0000153.1_g160.1.br	1.11231	0.447098	0.408179	0	0.761173	0
Pav_sc0000153.1_g260.1.br	4.42905	3.84996	1.81554	0	0.69997	0
Pav_sc0000153.1_g270.1.br	3.44876	1.63248	0.326043	0	0.650538	0
Pav_sc0000153.1_g290.1.br	0.496432	0.546539	0	0	0	0
Pav_sc0000160.1_g020.1.br	33.9143	37.02	4.50074	11.4513	5.33052	1.51679
Pav_sc0000160.1_g030.1.br	476.615	515.174	397.187	762.85	749.22	692.138
Pav_sc0000160.1_g040.1.br	5.50512	6.87707	2.51741	2.96838	1.08788	0.318144
Pav_sc0000160.1_g050.1.br	1.27647	0.896994	0	1.583	0.390271	0
Pav_sc0000161.1_g010.1.br	38.3375	23.1898	25.3919	16.7721	12.9306	3.32512
Pav_sc0000161.1_g020.1.br	56.897	51.897	47.8315	39.1192	27.8553	14.1702
Pav_sc0000161.1_g030.1.br	107.671	81.8036	61.501	65.3251	42.8461	9.27276
Pav_sc0000161.1_g040.1.br	117.723	82.4234	57.3055	53.1526	37.6432	5.72386
Pav_sc0000161.1_g050.1.br	81.5649	66.1813	57.3164	101.329	112.723	57.7235
Pav_sc0000161.1_g070.1.br	313.812	279.38	147.391	210.299	180.013	117.42
Pav_sc0000167.1_g060.1.mk	35.2733	30.8057	86.798	47.1278	41.3136	13.0218
Pav_sc0000167.1_g070.1.mk	1206.18	1193.74	910.077	1191.77	1214.38	1051.15
Pav_sc0000167.1_g080.1.mk	805.079	754.599	591.198	841.639	824.953	854.264
Pav_sc0000171.1_g040.1.br	82.3121	77.3146	47.6217	0	0	0.192915
Pav_sc0000173.1_g020.1.br	929.596	963.395	794.492	997.089	908.265	691.971
Pav_sc0000177.1_g010.1.br	11.894	7.01413	2.9081	29.33	38.4543	23.6275
Pav_sc0000177.1_g020.1.br	2.77798	2.43592	0.772829	5.47236	13.1257	14.187
Pav_sc0000177.1_g030.1.mk	1.28486	3.61959	6.43655	0	0	5.07413
Pav_sc0000177.1_g040.1.mk	0	0.526596	0.373863	9.29978	5.96144	4.3865
Pav_sc0000177.1_g050.1.mk	5.2633	4.05032	1.82238	8.42489	22.0132	18.7445
Pav_sc0000177.1_g060.1.br	36.7758	22.0662	18.8561	42.7809	64.936	61.2707
Pav_sc0000177.1_g070.1.mk	11.6073	13.1759	9.57599	130.539	122.589	119.14
Pav_sc0000178.1_g050.1.br	2.23214	0.686767	0.855523	2.01211	2.18605	0.687896
Pav_sc0000182.1_g010.1.br	0.582447	0	0.819322	0	0	0.633397
Pav_sc0000182.1_g020.1.br	10.1116	9.38993	2.73067	5.07619	7.36833	5.75328
Pav_sc0000182.1_g030.1.mk	33.9424	23.5119	25.7497	0.354094	0.0875528	0
Pav_sc0000185.1_g020.1.br	1.03706	0	0.482815	0.683042	0.945871	1.65508
Pav_sc0000185.1_g060.1.br	0	0.660687	6.48418	3.87139	3.20539	4.46869
Pav_sc0000185.1_g070.1.br	0	0	1.38671	0	0	4.48017
Pav_sc0000185.1_g080.1.br	1.31036	0.717842	1.11021	0	0.529246	0.41821
Pav_sc0000185.1_g090.1.br	6.49973	5.84676	3.56517	12.2313	8.43772	7.5122
Pav_sc0000185.1_g110.1.br	1.02921	1.66337	0.678359	3.37222	4.49611	2.24529
Pav_sc0000188.1_g110.1.br	0.341624	0	0.114366	0.144524	0.440956	0
Pav_sc0000188.1_g420.1.br	12.5159	10.1985	5.85843	9.23534	8.50649	6.63677
Pav_sc0000190.1_g030.1.br	0	0	0.311099	0.761478	0.535371	0.434355
Pav_sc0000190.1_g120.1.br	0	0.248719	0.0869449	0	0	0.265839
Pav_sc0000190.1_g160.1.br	1.23581	0.524261	0	0	0	0
Pav_sc0000190.1_g170.1.br	0	0	1.06897	0.598304	0	2.21694
Pav_sc0000190.1_g180.1.mk	1629.44	1836.67	8083.94	2271.17	1840.07	1836.68
Pav_sc0000190.1_g230.1.br	2.28157	2.48363	1.26163	0.578723	0.394529	0.691976
Pav_sc0000190.1_g270.1.br	0.693109	0.257962	0.80161	0.503855	0.958993	0.604294
Pav_sc0000190.1_g280.1.br	1.06175	1.01677	2.40362	1.98598	3.75787	2.97134
Pav_sc0000190.1_g290.1.br	0.520839	0.542895	0.37611	0	0.74595	0.571554
Pav_sc0000190.1_g340.1.br	0	0.490168	0	0.459848	0.35076	0
Pav_sc0000190.1_g400.1.br	2.27006	2.38233	0	2.37536	1.67004	2.63453
Pav_sc0000192.1_g030.1.br	3.07243	2.93609	1.45527	1.77808	4.3845	1.70348
Pav_sc0000192.1_g040.1.mk	0.779961	2.23377	0.735089	0	0.452064	0
Pav_sc0000192.1_g050.1.br	0.615164	0.832038	0.896976	0	0	0
Pav_sc0000194.1_g030.1.br	8.94944	8.53835	8.52612	2.15315	0.707334	0.239478
Pav_sc0000194.1_g040.1.br	20.3325	20.7125	13.148	21.5614	23.576	13.2412
Pav_sc0000194.1_g050.1.br	27.636	30.8258	10.6585	5.1974	8.18466	3.49231
Pav_sc0000194.1_g060.1.br	1.90295	0.806006	0	0	0.556386	0.46554
Pav_sc0000194.1_g070.1.mk	647.77	551.726	401.238	37.9636	65.7422	50.5312
Pav_sc0000194.1_g090.1.mk	593.303	543.753	551.67	627.368	548.656	583.392
Pav_sc0000194.1_g100.1.br	0.666382	0	1.58938	1.32154	0.977436	0.81784
Pav_sc0000194.1_g130.1.mk	599.836	644.375	685.074	596.14	601.612	604.365
Pav_sc0000194.1_g140.1.mk	241.424	229.396	141.553	271.35	251.209	179.726
Pav_sc0000194.1_g150.1.mk	113.282	133.531	96.0253	131.058	149.924	155.739
Pav_sc0000194.1_g160.1.mk	81.5066	95.0174	65.6861	76.0392	76.1317	75.2524
Pav_sc0000194.1_g170.1.mk	32.961	27.5156	32.8183	22.9988	18.2468	20.3008
Pav_sc0000194.1_g180.1.mk	4.29474	6.99522	6.63026	36.5417	38.462	37.2728
Pav_sc0000194.1_g190.1.br	34.5807	35.2	17.4687	40.5972	38.6021	23.8812
Pav_sc0000194.1_g200.1.mk	207.071	164.73	59.7471	220.304	198.59	111.977
Pav_sc0000194.1_g210.1.br	0.463199	0.221478	0	1.69752	0.307352	0.81054
Pav_sc0000196.1_g010.1.br	61.3417	129.224	53.3878	86.0336	156.148	97.909
Pav_sc0000196.1_g020.1.mk	115.664	202.597	160.323	323.253	515.971	297.807
Pav_sc0000196.1_g030.1.mk	198.978	336.442	316.945	253.655	243.981	135.799
Pav_sc0000196.1_g040.1.br	313.679	392.29	446.907	141.527	208.171	183.398
Pav_sc0000196.1_g060.1.mk	332.06	415.922	329.363	316.013	408.378	332.913
Pav_sc0000196.1_g070.1.mk	187.671	176.343	302.094	191.231	207.296	200.443
Pav_sc0000196.1_g080.1.mk	603.942	635.075	682.252	599.642	615.432	527.997
Pav_sc0000196.1_g090.1.mk	5.03878	3.20497	5.5679	4.84361	0.881551	2.24859
Pav_sc0000208.1_g030.1.mk	1494.59	1658.44	1031.72	1623.03	1979.69	1989.9
Pav_sc0000208.1_g060.1.br	2.21942	1.34491	2.74877	0	2.0597	0.801244
Pav_sc0000208.1_g080.1.br	33.9671	35.2885	67.3459	79.7773	61.9811	70.3957
Pav_sc0000213.1_g010.1.mk	56.9831	66.13	74.2278	43.4064	83.1784	122.513
Pav_sc0000213.1_g130.1.mk	0.859088	2.33204	4.1264	1.29054	4.19657	5.57859
Pav_sc0000213.1_g140.1.br	5.50625	7.32079	14.2026	7.38827	13.1398	21.0071
Pav_sc0000217.1_g060.1.br	42.5112	47.9412	30.7087	31.185	35.5486	16.1562
Pav_sc0000222.1_g010.1.mk	28.9773	39.1489	22.3917	41.2338	27.4595	15.8372
Pav_sc0000222.1_g020.1.mk	26.8511	29.6717	37.8824	63.4634	54.9379	51.7818
Pav_sc0000222.1_g030.1.mk	20.5146	20.4384	37.5794	19.8056	31.0751	48.5348
Pav_sc0000222.1_g040.1.br	0.543885	1.17959	0.890435	0	0	0
Pav_sc0000228.1_g030.1.mk	0	0.855644	0.919335	7.62277	0	0
Pav_sc0000228.1_g060.1.br	0	0	0	3.67912	2.94082	3.83225
Pav_sc0000228.1_g090.1.br	4.82631	6.82183	1.93996	16.7943	7.07911	9.68747
Pav_sc0000231.1_g120.1.br	0.220002	0.128241	0.145006	0	0.613829	0.256905
Pav_sc0000231.1_g190.1.br	0.459431	0.893821	1.07142	0	2.24671	2.2783
Pav_sc0000231.1_g310.1.br	1.16102	0	0	1.21488	2.76123	0.798169
Pav_sc0000231.1_g320.1.mk	358.927	330.613	258.732	345.177	381.974	363.657
Pav_sc0000231.1_g330.1.br	1069.94	1331.12	676.278	673.282	692.155	651.294
Pav_sc0000231.1_g340.1.br	1084.59	1068.95	598.715	456.488	486.623	444.338
Pav_sc0000231.1_g350.1.br	0	1.40014	0	1.28677	0	0
Pav_sc0000231.1_g360.1.mk	1402.36	1397.11	980.037	1334.69	1434.59	1521.73
Pav_sc0000231.1_g500.1.br	0.813747	2.06911	2.5673	0	0	0
Pav_sc0000231.1_g930.1.mk	714.163	711.212	745.288	638.74	698.876	967.561
Pav_sc0000231.1_g940.1.mk	244.465	298.438	641.37	209.571	354.254	410.809
Pav_sc0000231.1_g950.1.mk	97.3191	107.625	276.456	104.649	133.374	115.306
Pav_sc0000231.1_g1020.1.mk	467.826	571.598	517.524	483.454	634.833	604.472
Pav_sc0000231.1_g1030.1.mk	2479.01	2581.8	1951.57	1976.07	2032.95	2306.86
Pav_sc0000231.1_g1040.1.mk	1514.89	1429.83	1125.39	1241.31	1158.75	1403.63
Pav_sc0000231.1_g1050.1.br	0.632472	0	0.619036	0	0	0
Pav_sc0000231.1_g1060.1.mk	35.6507	45.0673	108.135	0	0	0
Pav_sc0000231.1_g1070.1.mk	258.847	296.447	249.522	269.549	288.543	247.627
Pav_sc0000231.1_g1080.1.mk	214.181	246.629	203.925	223.318	234.274	214.058
Pav_sc0000231.1_g1140.1.br	0.467819	1.30635	0.525258	0.439196	0.324836	0
Pav_sc0000231.1_g1160.1.br	0	0.256334	0.368839	0.521799	0.366861	0.966733
Pav_sc0000231.1_g1210.1.br	0.31308	0.182497	0.197261	0	0	0
Pav_sc0000231.1_g1290.1.mk	16.9925	13.2333	14.2366	20.9482	14.2032	14.9362
Pav_sc0000231.1_g1350.1.br	3.45154	4.32468	0	5.56073	1.33568	1.10037
Pav_sc0000231.1_g1360.1.br	0.484005	0	0	2.44612	0.586461	0.56519
Pav_sc0000231.1_g1370.1.br	9.67292	6.52198	5.194	7.15416	5.69164	4.74043
Pav_sc0000231.1_g1380.1.br	23.2101	16.6268	16.0376	6.6427	2.81828	4.05139
Pav_sc0000231.1_g1450.1.br	0	0.280808	0	2.65803	2.4712	1.32977
Pav_sc0000233.1_g010.1.mk	63.8052	98.1633	74.8775	0	0.643073	0.735814
Pav_sc0000233.1_g020.1.br	1052.8	891.556	579.85	459.899	420.921	399.47
Pav_sc0000233.1_g030.1.br	90.1155	75.9184	73.155	28.0872	25.8053	43.8637
Pav_sc0000233.1_g040.1.mk	110.436	104.739	83.195	123.752	105.313	119.34
Pav_sc0000233.1_g050.1.mk	46.6988	44.6347	48.4225	32.1104	30.5684	26.1158
Pav_sc0000233.1_g060.1.mk	32.0447	30.8225	39.9007	24.189	26.4327	21.2139
Pav_sc0000233.1_g110.1.mk	231.986	213.66	82.8975	0	0	2.66584
Pav_sc0000239.1_g010.1.br	313.32	348.432	264.52	300.475	294.74	223.674
Pav_sc0000239.1_g020.1.br	131.001	130.047	105.574	132.176	125.087	113.609
Pav_sc0000239.1_g030.1.br	546.724	608.288	292.659	505.143	527.088	248.075
Pav_sc0000239.1_g040.1.br	2.58767	4.58694	0.592522	1.44948	1.02839	2.55751
Pav_sc0000239.1_g050.1.br	0	0	0	3.48101	2.78247	1.3578
Pav_sc0000239.1_g060.1.br	280.968	289.377	212.303	234.36	261.003	195.832
Pav_sc0000239.1_g070.1.br	201.377	186.887	156.564	150.979	133.372	127.142
Pav_sc0000249.1_g030.1.br	7.43006	14.2591	13.662	7.13361	4.3062	6.69223
Pav_sc0000249.1_g040.1.mk	252.675	290.314	291.667	397.114	443.015	441.69
Pav_sc0000249.1_g050.1.mk	228.221	262.418	182.772	571.613	614.649	610.093
Pav_sc0000251.1_g010.1.br	1.50149	1.67687	5.04128	3.7427	1.13018	1.19581
Pav_sc0000251.1_g050.1.mk	1660.45	1659	2026.04	1500.84	1559.12	1824.41
Pav_sc0000251.1_g060.1.mk	286.881	351.341	375.879	334.462	436.041	490.178
Pav_sc0000251.1_g070.1.br	109.151	123.562	128.327	118.647	150.537	174.726
Pav_sc0000251.1_g080.1.br	1.99714	2.06563	4.43132	4.66852	3.9864	2.71095
Pav_sc0000251.1_g110.1.mk	6.79292	8.8541	23.1801	11.3089	7.08346	5.66413
Pav_sc0000251.1_g130.1.br	80.4125	54.3431	35.9214	104.141	50.3644	29.176
Pav_sc0000251.1_g140.1.br	115.277	166.817	143.764	108.82	70.9786	55.4795
Pav_sc0000251.1_g150.1.br	6.39574	6.79189	4.84853	14.1284	5.32516	4.58315
Pav_sc0000251.1_g160.1.mk	11.5208	14.9147	16.3856	10.2939	11.2009	13.9158
Pav_sc0000251.1_g170.1.mk	34.9858	28.202	179.054	66.8202	49.3288	22.3863
Pav_sc0000251.1_g180.1.br	4.72696	5.87053	1.4062	1.83364	1.39866	2.20642
Pav_sc0000252.1_g010.1.mk	545.402	324.393	190.848	249.023	230.334	161.602
Pav_sc0000255.1_g100.1.mk	0	0.25076	0.89336	0	0	0.272169
Pav_sc0000256.1_g020.1.br	4.14355	2.51073	14.2346	2.06608	4.33061	5.26333
Pav_sc0000258.1_g010.1.mk	306.378	289.935	182.421	258.204	278.462	261.899
Pav_sc0000258.1_g020.1.br	693.526	463.82	309.777	319.443	342.914	289.268
Pav_sc0000258.1_g030.1.br	962.268	597.03	501.604	488.615	449.113	382.061
Pav_sc0000258.1_g040.1.br	0.287205	0	0	0.86289	0.329096	0
Pav_sc0000258.1_g050.1.br	10.7342	10.6468	7.62307	14.78	10.9698	10.4468
Pav_sc0000258.1_g120.1.br	0.63057	0	0	10.5936	7.52385	3.31948
Pav_sc0000258.1_g130.1.br	115.031	82.4594	65.9868	45.1213	39.8213	27.6852
Pav_sc0000262.1_g010.1.br	0.1354	0.33986	0.515633	0.530052	0.193921	0
Pav_sc0000262.1_g020.1.br	0	0.487631	0	0	0	1.1697
Pav_sc0000262.1_g030.1.br	0	0.230625	0.332841	0	0.320045	0.267788
Pav_sc0000263.1_g010.1.br	93.0895	88.3038	78.8296	124.052	97.4021	76.6632
Pav_sc0000263.1_g040.1.br	2.04497	2.30422	0.93731	0.941273	2.34296	1.48505
Pav_sc0000263.1_g180.1.br	0	0	0	0.688692	1.01874	1.7221
Pav_sc0000264.1_g010.1.br	4.22641	2.25956	1.35979	1.68972	4.23349	3.18192
Pav_sc0000266.1_g020.1.br	491.372	536.256	343.935	452.322	484.86	533.599
Pav_sc0000268.1_g170.1.mk	1921.87	2146.72	1484.6	2045.27	1993.3	2102.81
Pav_sc0000268.1_g180.1.br	0	0.858581	1.34823	0	0	0
Pav_sc0000268.1_g200.1.mk	822.629	860.496	978.741	803.591	830.155	944.669
Pav_sc0000268.1_g220.1.mk	770.354	655.403	1082.33	923.674	808.163	757.37
Pav_sc0000268.1_g240.1.br	6.37837	6.18893	1.78465	19.1168	12.9905	3.33567
Pav_sc0000268.1_g250.1.br	1.44361	2.44388	4.35649	1.76786	1.4441	0
Pav_sc0000268.1_g390.1.br	13.933	15.7166	7.38658	3.75667	4.26895	1.552
Pav_sc0000268.1_g400.1.br	211.471	158.295	38.078	140.805	126.174	25.6469
Pav_sc0000268.1_g430.1.br	0	0	0	0	1.73534	2.92798
Pav_sc0000268.1_g490.1.mk	112.46	127.24	86.075	133.994	116.772	72.3479
Pav_sc0000268.1_g500.1.br	21.6629	22.0826	22.4043	30.6242	19.8749	16.1752
Pav_sc0000268.1_g510.1.br	28.8477	34.3855	23.9463	47.233	50.2174	37.9109
Pav_sc0000268.1_g520.1.br	11.3358	5.97938	2.36688	18.1013	11.1831	19.5812
Pav_sc0000268.1_g530.1.br	5.23903	6.49845	7.35083	13.7511	12.0793	9.11935
Pav_sc0000268.1_g560.1.br	12.0758	12.9997	12.495	14.9339	14.4445	14.0413
Pav_sc0000268.1_g570.1.br	0.176958	0.187038	0.134161	0	0	0
Pav_sc0000275.1_g060.1.br	10.177	6.09034	6.47618	24.1817	18.6539	23.5643
Pav_sc0000283.1_g320.1.br	1.68976	2.72039	0	2.13874	4.07069	2.56508
Pav_sc0000283.1_g380.1.br	2.44092	1.40184	5.04602	0	0	0
Pav_sc0000283.1_g580.1.mk	380.784	386.267	468.701	386.161	377.149	420.184
Pav_sc0000283.1_g600.1.mk	405.177	464.244	446.423	413.499	457.234	536.508
Pav_sc0000288.1_g010.1.br	0.113062	0.227455	0.244446	1.07947	1.77496	0.813527
Pav_sc0000288.1_g060.1.br	3.62966	4.54473	3.06058	7.97844	6.26126	5.63374
Pav_sc0000288.1_g130.1.br	1.10403	0.60691	0.436031	0.568571	0	1.16241
Pav_sc0000288.1_g140.1.br	1.15642	0	0.798923	2.01211	0	1.25193
Pav_sc0000288.1_g150.1.mk	89.2941	128.631	147.508	67.2155	87.7118	144.434
Pav_sc0000295.1_g010.1.mk	35.8094	20.243	25.0537	62.0817	46.1751	6.82545
Pav_sc0000295.1_g020.1.mk	0.697024	0	0.170242	0.918166	0.407692	0
Pav_sc0000295.1_g100.1.mk	127.558	104.509	70.1021	109.357	101.131	83.2159
Pav_sc0000295.1_g120.1.mk	4.69073	4.66963	1.11695	9.43951	8.51614	5.10443
Pav_sc0000297.1_g020.1.br	6.98196	9.03971	6.69338	5.66371	8.03799	5.64922
Pav_sc0000300.1_g090.1.mk	0	0.331376	1.09641	0.490443	0.668692	1.04852
Pav_sc0000300.1_g100.1.mk	0	0.848274	2.4674	0	1.13016	0
Pav_sc0000302.1_g010.1.br	0.0781258	0	0.116082	0	0.394559	0.0857331
Pav_sc0000309.1_g070.1.mk	4840.2	5659.91	5732.05	4164.43	4492.15	4598.48
Pav_sc0000312.1_g060.1.br	0.36618	0.391037	0	5.9329	20.7596	11.9903
Pav_sc0000312.1_g070.1.mk	57.5141	71.6225	61.6686	66.8156	78.6085	63.8549
Pav_sc0000317.1_g050.1.br	87.2352	102.186	82.1692	27.1166	31.4766	52.3676
Pav_sc0000317.1_g060.1.br	62.5731	64.9777	60.2288	13.2068	12.8134	18.1601
Pav_sc0000317.1_g070.1.br	18.5692	13.9065	10.8622	11.7028	14.0805	17.3316
Pav_sc0000317.1_g120.1.br	1.23967	3.11556	3.16316	0	0.74101	1.16896
Pav_sc0000317.1_g130.1.br	5.7634	14.2726	3.45644	10.2046	7.77579	2.32429
Pav_sc0000317.1_g140.1.br	0	1.59688	0	0	0.972978	0
Pav_sc0000322.1_g040.1.br	230.297	285.349	208.15	233.421	271.952	373.882
Pav_sc0000322.1_g050.1.br	0.183394	0.15428	0.131642	1.12077	1.52062	0.861049
Pav_sc0000322.1_g060.1.mk	34.3548	65.0157	34.4407	80.272	103.38	17.5583
Pav_sc0000322.1_g070.1.br	0	1.3102	0	0	0	0
Pav_sc0000322.1_g140.1.mk	1043.65	1087.72	1250.29	1046.8	1258.37	896.533
Pav_sc0000322.1_g150.1.mk	126.907	117.799	121.892	100.512	102.937	95.0566
Pav_sc0000322.1_g160.1.mk	718.179	764.834	723.763	676.451	715.444	853.871
Pav_sc0000322.1_g180.1.br	1.42492	0.889387	0.481772	1.48604	0.822148	0.232548
Pav_sc0000322.1_g210.1.mk	10.9553	5.72187	3.39423	0.44273	0.675407	0
Pav_sc0000322.1_g220.1.br	10.1259	9.27768	8.07086	3.65859	3.81931	4.49058
Pav_sc0000322.1_g230.1.br	104.046	120.242	89.7672	85.7949	104.176	91.5316
Pav_sc0000322.1_g250.1.mk	413.236	535.594	437.436	417.401	467.361	472.722
Pav_sc0000324.1_g010.1.mk	73.5624	72.7453	48.2462	140.596	86.9766	77.4692
Pav_sc0000325.1_g010.1.br	7.56562	2.83597	4.18175	8.07512	7.76168	8.693
Pav_sc0000325.1_g050.1.br	3.69661	2.54853	1.02121	1.80148	1.16982	1.11157
Pav_sc0000325.1_g060.1.br	2.24374	2.36418	0.787664	1.39653	2.65803	1.28344
Pav_sc0000327.1_g010.1.br	6.79429	5.70547	5.40338	18.9179	8.6117	3.78151
Pav_sc0000327.1_g020.1.br	0	0.987635	0	0	0.728157	0.609263
Pav_sc0000327.1_g050.1.br	1.22062	1.01793	0.705206	3.97872	0	2.37867
Pav_sc0000328.1_g060.1.br	0.270331	0	0.390426	0	0.375416	0
Pav_sc0000328.1_g080.1.br	2167.63	2371.77	1167.14	1160.27	1243.54	1206.01
Pav_sc0000328.1_g160.1.br	0.673042	0.38001	0.920725	0.794853	1.15184	0.333915
Pav_sc0000328.1_g180.1.br	0.513669	0	2.39131	1.1052	0.75344	0
Pav_sc0000328.1_g190.1.mk	1.65009	0.479732	1.32191	1.16167	0	0
Pav_sc0000328.1_g220.1.br	0.577684	0.424022	2.67247	0	0	0
Pav_sc0000328.1_g240.1.br	0	0.592102	0.540562	1.43377	0	0.941983
Pav_sc0000328.1_g250.1.br	0.564449	0.753619	0.687975	0.919935	0.627141	0
Pav_sc0000329.1_g010.1.mk	1945.04	1703.94	1734.57	1641.87	1531.8	1727.99
Pav_sc0000329.1_g020.1.mk	960.28	778.207	655.884	711.809	665.482	591.919
Pav_sc0000329.1_g030.1.mk	1712.37	1274.24	1242.2	1683.58	1386.78	1247.95
Pav_sc0000329.1_g050.1.mk	29.7706	18.999	29.5172	23.8705	24.6416	26.1672
Pav_sc0000329.1_g060.1.br	75.5832	52.9212	75.6716	84.106	63.2162	70.7772
Pav_sc0000329.1_g080.1.br	0.617016	0.98397	0.684674	1.15411	0.942749	1.38418
Pav_sc0000329.1_g140.1.mk	454.215	534.625	426.527	391.093	525.253	529.701
Pav_sc0000329.1_g150.1.mk	1.62361	3.40105	3.25915	1.41593	0.65432	0.96815
Pav_sc0000329.1_g160.1.mk	288.958	281.226	235.884	264.058	259.816	318.975
Pav_sc0000337.1_g020.1.br	4.37601	5.90522	3.31019	1.97612	0.962392	2.08041
Pav_sc0000337.1_g030.1.mk	670.103	426.33	322.773	522.148	546.436	492.384
Pav_sc0000339.1_g050.1.br	2.63554	5.38172	4.01058	1.39706	13.7151	9.62858
Pav_sc0000350.1_g010.1.br	0.984779	4.0443	2.1701	0	0	0
Pav_sc0000350.1_g130.1.br	232.732	228.801	312.238	256.743	220.709	211.719
Pav_sc0000350.1_g140.1.mk	1104.82	1213.82	1106.01	1143.52	1193.65	1377.18
Pav_sc0000350.1_g150.1.mk	29.0215	9.66074	10.4783	13.1735	7.2056	7.01612
Pav_sc0000350.1_g160.1.br	2326.21	2393.17	1811.29	2055.06	2268.08	1901.1
Pav_sc0000350.1_g170.1.mk	44.4832	27.592	37.6922	21.0347	15.7554	28.7355
Pav_sc0000350.1_g590.1.br	1.40745	1.47443	0.940016	0	0	0
Pav_sc0000350.1_g720.1.br	0.767144	0.129998	0.741671	0.182679	0.176006	0.219817
Pav_sc0000350.1_g900.1.br	1.52268	1.57199	0.948271	0	0	0
Pav_sc0000350.1_g960.1.br	0	0	0	21.9237	17.7631	10.1646
Pav_sc0000350.1_g1000.1.mk	573.794	806.821	561.321	626.241	764.215	517.788
Pav_sc0000350.1_g1010.1.mk	848.52	898.473	953.207	809.558	879.258	904.576
Pav_sc0000350.1_g1060.1.mk	572.948	401.32	540.509	623.88	512.133	396.277
Pav_sc0000350.1_g1100.1.mk	10.0407	7.87918	63.7026	13.5776	5.1271	14.4684
Pav_sc0000350.1_g1110.1.mk	434.235	453.148	415.896	354.072	337.599	466.968
Pav_sc0000356.1_g010.1.br	0	1.36189	2.08792	0	3.79979	1.56518
Pav_sc0000356.1_g020.1.br	4.25004	13.3884	11.7695	14.5102	22.4372	14.8988
Pav_sc0000364.1_g010.1.br	3.63544	2.38557	6.38263	3.45582	4.08724	5.71187
Pav_sc0000364.1_g020.1.mk	296.536	326.662	273.775	165.725	186.049	177.12
Pav_sc0000364.1_g030.1.br	32.9322	33.1507	50.7583	23.9608	22.066	18.1166
Pav_sc0000364.1_g040.1.br	0	0.538085	0	0	0	0
Pav_sc0000365.1_g010.1.mk	4.97209	7.6392	21.6262	6.4303	1.21839	4.06351
Pav_sc0000365.1_g030.1.br	80.2559	121.362	137.796	58.1084	85.7578	131.499
Pav_sc0000365.1_g040.1.br	9.2269	11.1817	6.5424	3.56317	3.64445	2.02332
Pav_sc0000366.1_g010.1.br	14.8859	15.7564	11.6366	1.58357	0.556679	0
Pav_sc0000366.1_g020.1.br	25.8639	29.1022	26.9443	0	0	0
Pav_sc0000366.1_g030.1.br	6.94983	8.83746	6.62801	2.83699	7.20373	20.0061
Pav_sc0000366.1_g040.1.br	5.30005	9.32254	6.2849	6.44712	28.455	28.8397
Pav_sc0000366.1_g050.1.mk	8.72607	3.68549	1.15266	0	0	0
Pav_sc0000366.1_g100.1.br	0.637658	0.70202	3.57946	1.26458	0	0.739079
Pav_sc0000366.1_g120.1.br	0	0.255338	0.0781281	0	0	0
Pav_sc0000368.1_g030.1.mk	339.994	351.234	144.024	340.904	345.623	223.923
Pav_sc0000368.1_g080.1.br	0.823207	0.749286	0.414927	1.39044	0.530296	0.215119
Pav_sc0000368.1_g090.1.br	4.64963	3.18998	0.408487	5.96774	2.81578	1.26933
Pav_sc0000369.1_g050.1.br	0	0	0	19.3942	22.1712	20.6388
Pav_sc0000369.1_g060.1.br	2.92361	3.03489	3.90392	8.08092	7.42801	5.46342
Pav_sc0000369.1_g070.1.mk	0.617949	0.10356	0.111938	1.23837	1.95131	0.557686
Pav_sc0000378.1_g010.1.mk	394.286	511.053	299.737	399.696	510.655	419.149
Pav_sc0000378.1_g070.1.mk	34.6523	44.0551	74.2247	55.727	48.4778	33.0745
Pav_sc0000378.1_g110.1.br	36.7557	25.4331	19.9709	0	0	0.621255
Pav_sc0000378.1_g140.1.br	2.5682	2.93254	3.26314	2.74296	3.67988	6.14456
Pav_sc0000378.1_g150.1.mk	28.1539	27.7483	33.6557	25.734	25.7784	39.1966
Pav_sc0000378.1_g160.1.br	166.148	174.183	139.277	190.576	222.534	173.689
Pav_sc0000378.1_g170.1.br	0.930069	2.96549	4.93937	1.74633	2.62366	6.85627
Pav_sc0000378.1_g180.1.br	2.88957	0	2.12551	6.42358	2.769	1.47094
Pav_sc0000378.1_g190.1.mk	53.7901	39.1098	54.9042	37.5049	35.9277	35.0059
Pav_sc0000387.1_g010.1.br	31.481	27.2907	12.3216	9.87861	7.52318	6.75373
Pav_sc0000387.1_g020.1.br	0.37284	0	0.129708	0.174889	0	0.308872
Pav_sc0000387.1_g030.1.br	288.904	264.293	287.747	319.803	360.691	358.873
Pav_sc0000387.1_g040.1.br	248.289	226.348	125.829	84.8532	67.9798	63.0106
Pav_sc0000387.1_g050.1.br	46.7661	47.2465	85.2363	53.9956	60.2493	59.1879
Pav_sc0000387.1_g060.1.mk	965.527	751.009	346.198	992.556	823.192	413.483
Pav_sc0000388.1_g010.1.br	15.1552	9.38827	5.43557	10.6076	5.7518	2.322
Pav_sc0000388.1_g030.1.br	28.8773	33.4401	24.6389	112.467	107.748	107.584
Pav_sc0000388.1_g040.1.br	16.0368	22.9163	20.9871	25.3035	20.5849	12.6855
Pav_sc0000388.1_g050.1.br	2.17132	2.8071	1.52023	1.01272	1.66574	2.4459
Pav_sc0000388.1_g060.1.br	9.42005	11.0685	3.31836	4.06432	1.84739	0.586423
Pav_sc0000388.1_g080.1.br	196.598	186.743	95.6816	103.294	173.469	131.182
Pav_sc0000388.1_g090.1.br	21.9304	17.51	94.2331	0.989338	0.300709	0.791178
Pav_sc0000388.1_g100.1.br	477.674	482.347	428.031	589.107	581.511	577.398
Pav_sc0000388.1_g110.1.mk	22.9187	25.4259	36.1616	1.24318	2.06478	1.25878
Pav_sc0000388.1_g140.1.br	507.689	520.129	472.394	639.45	646.306	809.906
Pav_sc0000399.1_g110.1.mk	234.455	307.761	227.512	243.146	287.044	397.968
Pav_sc0000399.1_g120.1.br	48.0166	20.3315	6.78898	82.0156	47.0091	15.5876
Pav_sc0000399.1_g130.1.mk	21.2732	19.7162	182.442	40.5503	47.2262	59.2614
Pav_sc0000399.1_g140.1.br	0.617516	0.761105	1.4551	1.67185	1.24611	1.73796
Pav_sc0000400.1_g030.1.br	0.452935	0.44215	0.163483	0	0	1.06824
Pav_sc0000400.1_g090.1.br	0	0	0.756632	5.64198	1.81196	0
Pav_sc0000400.1_g110.1.br	0	0	0	1.42198	1.10618	0
Pav_sc0000400.1_g160.1.mk	0	0	0	5.47046	5.91828	2.23874
Pav_sc0000400.1_g180.1.br	9.46673	5.46793	0.43066	0	0	0
Pav_sc0000400.1_g200.1.br	80.8412	78.3662	91.3148	37.095	19.2509	40.3426
Pav_sc0000400.1_g210.1.mk	10.6566	7.03964	2.23027	0	0	0
Pav_sc0000400.1_g230.1.br	0.253655	0.469847	0.761212	0	0.363287	0.617835
Pav_sc0000400.1_g270.1.br	2.69544	0	0.287422	0.775075	0	0.442112
Pav_sc0000401.1_g010.1.mk	560.954	482.459	467.886	403.441	371.492	591.729
Pav_sc0000401.1_g020.1.br	0	0.430869	0	2.46026	2.81743	2.1133
Pav_sc0000401.1_g110.1.mk	16.0163	28.1802	22.4482	10.5556	10.0283	12.9376
Pav_sc0000401.1_g160.1.mk	682.608	715.029	601.042	386.919	503.365	221.749
Pav_sc0000401.1_g170.1.br	2.97658	3.87691	0.859865	2.26548	4.53	2.71709
Pav_sc0000401.1_g180.1.br	17.5982	16.4107	9.64077	24.7491	27.4184	13.6597
Pav_sc0000401.1_g210.1.br	16.7428	15.6972	14.0731	17.1561	13.6492	9.72315
Pav_sc0000403.1_g040.1.mk	0	1.52022	0.572983	0	0	0
Pav_sc0000403.1_g050.1.mk	157.736	172.377	344.684	135.147	151.222	149.49
Pav_sc0000403.1_g060.1.mk	81.8228	76.3609	110.557	65.3244	68.5091	74.0224
Pav_sc0000403.1_g070.1.mk	123.55	115.439	150.763	92.4084	100.802	119.767
Pav_sc0000403.1_g100.1.br	917.477	779.099	468.082	387.448	326.781	302.989
Pav_sc0000403.1_g130.1.mk	1876.42	1738.79	1165.08	1297.9	1178.47	957.239
Pav_sc0000403.1_g210.1.br	1.31073	1.2253	2.06101	0	0	0
Pav_sc0000403.1_g230.1.br	2.3651	7.12901	3.74741	13.2643	27.3165	13.8657
Pav_sc0000403.1_g260.1.br	63.4278	58.8471	71.6712	74.9112	54.5062	42.7441
Pav_sc0000403.1_g370.1.br	22.5965	25.3195	20.306	43.9177	35.5332	12.3912
Pav_sc0000403.1_g380.1.mk	3.91673	3.45524	2.61688	10.0707	8.65705	3.54105
Pav_sc0000403.1_g390.1.mk	4.20222	5.11088	16.1715	5.10977	2.74537	7.61836
Pav_sc0000403.1_g400.1.br	1.10743	1.57181	4.02566	0.943951	0.436213	0.82498
Pav_sc0000403.1_g410.1.br	0.818878	1.09283	0.532402	0.452751	0.680209	1.67691
Pav_sc0000404.1_g040.1.mk	425.528	458.102	364.593	437.507	427.443	245.909
Pav_sc0000404.1_g050.1.mk	571.191	574.672	435.482	600.993	592.221	506.426
Pav_sc0000404.1_g060.1.br	40.3576	75.5487	121.531	47.5937	68.7799	70.3084
Pav_sc0000404.1_g070.1.mk	1736.18	1734.36	1183.72	1765.94	1914.05	1688.52
Pav_sc0000404.1_g090.1.mk	73.2644	102.284	74.7794	19.713	49.1674	35.4168
Pav_sc0000404.1_g170.1.br	1.12947	1.35158	1.27088	0.537331	1.21714	1.3621
Pav_sc0000406.1_g010.1.mk	84.0172	109.347	58.6681	79.736	112.892	44.2751
Pav_sc0000408.1_g060.1.br	2.78579	4.20782	5.07673	1.00605	0	0
Pav_sc0000408.1_g070.1.mk	0.102685	0.315469	0.493303	0.18251	0.505477	0.119908
Pav_sc0000408.1_g080.1.br	148.51	179.817	128.42	194.502	244.37	279.598
Pav_sc0000409.1_g010.1.mk	578.144	642.75	439.86	539.265	626.661	528.763
Pav_sc0000409.1_g020.1.mk	407.131	412.488	815.996	475.579	458.094	517.726
Pav_sc0000409.1_g030.1.mk	465.568	551.486	554.563	462.843	527.977	531.358
Pav_sc0000409.1_g060.1.mk	374.125	355.833	235.868	389.226	345.27	487.035
Pav_sc0000409.1_g080.1.mk	2671	3233.37	2245.78	2676.7	2959.8	3078.97
Pav_sc0000409.1_g090.1.mk	230.084	264.707	302.305	257.35	251.395	297.594
Pav_sc0000409.1_g100.1.br	40080.7	46286.8	27759.7	40159.1	39516.7	32528.3
Pav_sc0000409.1_g110.1.mk	771.584	872.805	603.62	699.511	800.305	779.564
Pav_sc0000409.1_g120.1.mk	23.5854	16.1533	23.3831	2.09406	2.16371	1.88237
Pav_sc0000409.1_g130.1.mk	9.29292	5.85137	11.5062	9.34339	10.9883	7.94791
Pav_sc0000409.1_g140.1.mk	16.7458	15.481	12.236	24.1467	22.9162	14.6374
Pav_sc0000409.1_g150.1.mk	93.7958	109.018	47.6273	138.175	170.694	140.801
Pav_sc0000409.1_g160.1.mk	230.679	123.165	275.13	249.846	136.821	97.9811
Pav_sc0000409.1_g180.1.mk	499.017	392.878	248.738	291.376	295.359	280.725
Pav_sc0000409.1_g190.1.br	1.97772	1.39983	0.756742	0.98183	1.28266	1.56555
Pav_sc0000409.1_g200.1.br	473.325	455.444	2132.84	657.735	463.898	416.957
Pav_sc0000409.1_g220.1.mk	22.0876	31.8245	32.8712	13.0799	10.9336	9.01535
Pav_sc0000409.1_g230.1.mk	0.612595	0.76523	2.17168	0	0	0
Pav_sc0000409.1_g240.1.mk	87.2185	94.7325	116.343	71.8818	63.139	52.7067
Pav_sc0000409.1_g250.1.mk	28.1503	24.4063	24.5703	1.59292	0.582773	0.446527
Pav_sc0000409.1_g260.1.br	1.67667	4.90152	1.77516	4.52532	3.61721	4.5254
Pav_sc0000409.1_g270.1.br	2.29231	4.69008	7.08309	0.487347	0.829995	0.694752
Pav_sc0000409.1_g280.1.br	0.579538	1.57931	0.182716	0	0	0
Pav_sc0000409.1_g290.1.br	1.26469	1.33157	0.435912	0.646474	0.469833	0
Pav_sc0000409.1_g300.1.mk	57.2478	62.6852	52.0918	55.9249	47.2234	57.6506
Pav_sc0000409.1_g310.1.mk	52.4728	64.3064	56.0128	44.6832	49.2744	50.2373
Pav_sc0000409.1_g320.1.mk	0.310547	1.00379	2.24345	0	0	0
Pav_sc0000409.1_g330.1.mk	24.4221	28.7168	34.3125	6.80611	5.19639	4.8137
Pav_sc0000411.1_g010.1.br	16.5125	18.9632	9.03633	8.3303	5.70576	3.05861
Pav_sc0000417.1_g010.1.mk	287.984	386.391	344.734	332.582	474.444	525.817
Pav_sc0000420.1_g010.1.br	7.22631	12.5928	1.38743	5.70653	2.67472	1.24972
Pav_sc0000420.1_g020.1.br	37.1498	33.9621	12.8142	50.6134	23.1807	13.4095
Pav_sc0000423.1_g060.1.mk	440.918	535.876	397.22	396.229	473.627	513.454
Pav_sc0000423.1_g110.1.mk	363.798	451.036	520.43	349.725	405.187	524.797
Pav_sc0000423.1_g120.1.br	1.31006	2.02147	2.63838	3.54953	1.68235	0.692979
Pav_sc0000430.1_g010.1.mk	1324.06	1371.51	762.724	1137.43	1199.58	763.021
Pav_sc0000430.1_g020.1.mk	304.327	373.7	216.772	259.872	334.334	367.64
Pav_sc0000430.1_g030.1.mk	184.223	184.466	120.929	138.469	141.386	154.292
Pav_sc0000430.1_g270.1.br	0	0	0.34825	0	0.669724	2.90967
Pav_sc0000436.1_g050.1.br	0.60791	0.901979	0.777626	2.02322	1.10667	0.53436
Pav_sc0000436.1_g070.1.br	0	0	1.95275	0	1.46373	3.0901
Pav_sc0000436.1_g150.1.br	1.12388	1.74645	1.88422	0.740227	2.33979	5.17151
Pav_sc0000436.1_g260.1.br	0.550182	0	0.415615	1.03304	0.764052	1.24305
Pav_sc0000439.1_g010.1.br	1.07871	0	0.463697	0	0.297248	0
Pav_sc0000439.1_g020.1.br	24.4059	16.3245	9.81226	12.6632	9.93046	6.18421
Pav_sc0000441.1_g010.1.br	1.39136	0	1.45678	2.4209	0	0
Pav_sc0000441.1_g060.1.mk	93.7966	63.3064	32.4063	70.553	57.0358	34.5493
Pav_sc0000441.1_g070.1.br	7.2817	9.43364	8.65496	10.1383	7.53147	6.21157
Pav_sc0000441.1_g080.1.br	29.2415	24.6807	24.5494	31.8101	25.3872	16.0497
Pav_sc0000441.1_g090.1.br	98.6097	29.219	393.786	75.6091	14.4991	21.0038
Pav_sc0000441.1_g100.1.br	12.0361	5.07797	2.27551	741.776	681.579	681.166
Pav_sc0000441.1_g110.1.mk	1524.61	1829.06	1142.21	1037.75	2088.06	1028.03
Pav_sc0000441.1_g120.1.br	5.77013	2.0427	1.88647	11.3451	2.63777	4.91007
Pav_sc0000446.1_g010.1.br	0	0.102533	0.187215	0	0	0.16312
Pav_sc0000450.1_g010.1.br	5.08247	3.14133	8.15418	8.42081	14.4597	5.98208
Pav_sc0000453.1_g060.1.mk	286.914	289.303	315.704	280.814	309.463	264.295
Pav_sc0000453.1_g090.1.mk	1515.62	1581.91	1895.78	1583.51	1631.87	1104.52
Pav_sc0000456.1_g020.1.br	0.425106	0.921976	0.322296	6.18775	10.0559	9.7502
Pav_sc0000462.1_g010.1.mk	279.537	245.824	230.863	241.696	258.937	231.543
Pav_sc0000463.1_g010.1.br	28.0186	27.2591	11.3373	4.70354	2.89866	3.27343
Pav_sc0000471.1_g020.1.br	2.17714	0.976814	2.82096	1.56055	0.751772	0.912055
Pav_sc0000479.1_g010.1.mk	308.93	257.637	765.766	314.561	274.99	387.115
Pav_sc0000479.1_g020.1.br	4.59315	4.41788	4.00919	2.73962	1.76591	4.26898
Pav_sc0000486.1_g070.1.br	142.196	70.3748	13.2246	0	0	0
Pav_sc0000486.1_g100.1.br	168.526	147.057	157.935	132.854	135.674	178.274
Pav_sc0000487.1_g030.1.br	1.11591	0.554999	0	0.693576	0	0.214611
Pav_sc0000487.1_g090.1.br	3.38261	5.11916	6.62873	2.55488	10.5697	15.3772
Pav_sc0000490.1_g010.1.br	59.6283	60.2466	61.547	148.404	96.7262	85.667
Pav_sc0000490.1_g020.1.mk	343.035	309.664	326.991	227.734	224.759	245.226
Pav_sc0000494.1_g060.1.mk	568.2	625.218	271.059	581.398	650.061	449.923
Pav_sc0000494.1_g070.1.br	922.89	805.907	580.823	810.596	767.245	617.038
Pav_sc0000494.1_g080.1.br	5.86682	5.32902	5.49503	1.94184	2.54761	3.82533
Pav_sc0000494.1_g090.1.br	0	0	0	0.71037	0.604912	0.460759
Pav_sc0000494.1_g120.1.br	4.20536	1.69837	1.88925	0.784446	0	1.40239
Pav_sc0000498.1_g020.1.mk	1590.27	733.59	1386.51	1753.53	719.353	351.057
Pav_sc0000498.1_g030.1.mk	18.0158	22.1457	29.8786	23.8197	22.759	23.6647
Pav_sc0000498.1_g040.1.mk	76.2341	75.9115	40.9126	37.0574	46.6301	50.5637
Pav_sc0000513.1_g050.1.mk	102.101	90.3015	59.2971	98.2551	70.1359	54.4137
Pav_sc0000513.1_g070.1.br	0	0	0.637756	0.81045	0	0.975212
Pav_sc0000513.1_g080.1.br	0.683519	0.621636	0.496334	1.21488	0	2.83858
Pav_sc0000513.1_g100.1.mk	0	0	0.440427	1.09471	0	0
Pav_sc0000513.1_g120.1.mk	4.22516	4.53698	5.0478	1.33738	0.911726	0
Pav_sc0000529.1_g020.1.br	188.861	197.071	167.246	174.734	202.314	116.58
Pav_sc0000529.1_g030.1.br	58.8628	61.7042	38.5401	46.6473	50.9744	17.616
Pav_sc0000529.1_g040.1.br	10.4801	8.45089	8.69927	5.16571	4.05359	4.8896
Pav_sc0000531.1_g010.1.br	3.16441	1.23914	0.131952	0.374468	1.18366	0.661349
Pav_sc0000531.1_g050.1.br	4.493	6.16117	3.83217	2.45941	4.53986	4.08935
Pav_sc0000531.1_g200.1.mk	11.3506	12.4889	14.0117	8.34627	10.8738	7.77853
Pav_sc0000531.1_g210.1.br	45.7601	55.8333	45.206	79.4686	71.9003	48.0677
Pav_sc0000531.1_g220.1.mk	464.452	490.188	369.913	16.4049	12.9403	14.0197
Pav_sc0000531.1_g230.1.br	16.2519	13.6714	14.9381	19.0779	16.4038	24.6456
Pav_sc0000531.1_g240.1.br	102.769	102.73	87.8622	141.431	106.712	87.1271
Pav_sc0000531.1_g270.1.br	3.8786	1.17825	0.291104	0.382569	1.80981	0.881747
Pav_sc0000533.1_g010.1.mk	98.9394	99.3621	224.142	117.766	90.9131	106.37
Pav_sc0000536.1_g010.1.br	3.89572	2.78341	3.49366	3.0584	6.44387	3.85634
Pav_sc0000536.1_g030.1.mk	33.448	45.2053	87.284	55.083	50.2084	44.5607
Pav_sc0000536.1_g040.1.mk	296.248	307.55	314.417	305.882	333.968	345.394
Pav_sc0000536.1_g080.1.mk	179.763	162.443	206.629	98.3375	93.249	102.15
Pav_sc0000536.1_g090.1.mk	8.9181	14.4189	15.1884	4.04338	3.77375	6.84121
Pav_sc0000536.1_g120.1.mk	322.798	339.083	470.905	329.178	376.34	422.58
Pav_sc0000536.1_g130.1.mk	239.145	207.247	573.676	252.366	170.037	197.554
Pav_sc0000536.1_g140.1.mk	23.5772	30.2075	53.2347	21.618	26.5188	32.3775
Pav_sc0000536.1_g150.1.mk	88.351	97.0359	159.588	114.947	89.1125	68.0222
Pav_sc0000537.1_g060.1.mk	610.146	602.231	678.533	643.301	630.595	684.045
Pav_sc0000537.1_g070.1.mk	157.201	138.964	170.05	142.427	142.67	165.275
Pav_sc0000539.1_g020.1.mk	0	0	0	21.8194	32.1404	24.58
Pav_sc0000539.1_g030.1.mk	63.8393	75.3414	106.242	79.6887	109.075	96.8207
Pav_sc0000539.1_g040.1.br	12.8822	14.2746	11.961	25.0478	24.8745	33.4363
Pav_sc0000539.1_g050.1.br	21.2339	18.94	17.2313	36.6009	38.5505	37.291
Pav_sc0000539.1_g060.1.mk	194.787	220.294	253.717	168.844	205.768	252.495
Pav_sc0000539.1_g070.1.br	0	0	0	1.2229	4.78469	4.38309
Pav_sc0000542.1_g010.1.br	0.291514	0.194755	0.462825	0	0.404833	0
Pav_sc0000542.1_g020.1.mk	502.721	574.144	554.252	430.175	540.643	579.788
Pav_sc0000545.1_g020.1.mk	382.727	389.846	372.349	388.202	404.448	483.001
Pav_sc0000545.1_g030.1.mk	166.857	176.77	133.655	169.601	146.037	164.524
Pav_sc0000545.1_g040.1.mk	807.556	965.887	686.653	653.075	597.025	680.206
Pav_sc0000545.1_g050.1.mk	0	2.32498	0	0	0	0
Pav_sc0000545.1_g100.1.mk	2228.3	2429.3	1691.51	1886.51	2018.54	1934.71
Pav_sc0000545.1_g110.1.mk	131.113	141.254	192.78	216.139	179.843	144.002
Pav_sc0000545.1_g120.1.mk	1.50099	0.966256	0.79466	1.48737	0.995317	1.02499
Pav_sc0000545.1_g130.1.mk	312.552	360.041	370.16	319.282	396.684	566.632
Pav_sc0000545.1_g140.1.mk	979.177	990.171	995.109	868.383	925.973	1176.07
Pav_sc0000545.1_g150.1.mk	736.866	514.93	445.738	799.556	516.915	681.893
Pav_sc0000545.1_g160.1.mk	39.4405	54.9465	59.7527	50.2259	51.3362	58.4978
Pav_sc0000545.1_g170.1.mk	65.9977	80.2588	72.2379	70.0754	64.7059	46.1357
Pav_sc0000545.1_g180.1.br	10.4961	4.72235	16.0624	17.068	20.2201	6.94009
Pav_sc0000545.1_g190.1.br	50.3414	50.3787	35.2904	81.1758	73.294	34.5311
Pav_sc0000545.1_g200.1.mk	6.67951	9.08579	6.77426	3.63295	2.93523	1.32108
Pav_sc0000548.1_g010.1.br	6.89669	9.36453	4.46723	3.47007	1.64469	2.67219
Pav_sc0000548.1_g060.1.mk	235.97	235.563	346.444	222.458	230.442	303.284
Pav_sc0000548.1_g070.1.br	6.12772	6.40637	4.00488	3.76014	4.76423	5.04153
Pav_sc0000548.1_g080.1.br	0.758503	1.39714	3.45197	0	1.37217	0
Pav_sc0000548.1_g120.1.br	7.85372	6.31511	14.4037	0	0	0
Pav_sc0000550.1_g010.1.br	2.44076	2.64202	1.79309	7.78615	6.2459	4.62209
Pav_sc0000550.1_g050.1.mk	7.6946	8.53578	3.7657	9.85481	8.10222	4.438
Pav_sc0000561.1_g010.1.mk	698.933	800.333	376.535	946.102	1034.28	925.893
Pav_sc0000561.1_g020.1.br	0.844726	0.768248	0	4.38669	2.66666	2.65164
Pav_sc0000562.1_g080.1.br	1.36135	0.374342	0.95731	1.43661	0.793106	0
Pav_sc0000562.1_g100.1.mk	9.20827	3.30513	5.61973	6.26262	2.25802	1.60831
Pav_sc0000562.1_g130.1.mk	0	0	0.281626	81.6591	12.4207	3.12127
Pav_sc0000562.1_g140.1.mk	0.484879	0	0	82.9959	19.3007	3.63766
Pav_sc0000566.1_g150.1.br	29.6592	29.741	47.0314	22.3241	19.2492	16.8008
Pav_sc0000572.1_g010.1.br	26.8718	19.5202	16.6188	0.580835	0.408367	0
Pav_sc0000572.1_g030.1.br	590.603	491.223	342.531	522.485	504.21	290.629
Pav_sc0000573.1_g010.1.mk	316.234	316.659	533.993	481.895	378.646	296.106
Pav_sc0000573.1_g020.1.mk	73.687	47.614	32.7901	85.0015	81.139	48.1336
Pav_sc0000573.1_g060.1.mk	5.7973	5.10075	2.25718	4.22519	7.33221	3.29074
Pav_sc0000573.1_g090.1.br	0.806928	0.574469	1.0233	2.26959	1.9487	3.20318
Pav_sc0000573.1_g110.1.br	38.1797	47.4102	29.0288	62.4765	54.1566	40.8605
Pav_sc0000575.1_g150.1.br	618.678	869.021	833.95	637.346	734.437	643.725
Pav_sc0000575.1_g160.1.mk	885.583	853.255	825.958	589.387	674.867	826.368
Pav_sc0000575.1_g180.1.mk	318.279	296.885	253.296	241.33	256.233	238.336
Pav_sc0000575.1_g190.1.mk	159.565	136.512	192.35	194.359	144.255	109.798
Pav_sc0000575.1_g200.1.mk	25.2945	16.0819	8.87049	18.7245	18.5318	30.407
Pav_sc0000575.1_g210.1.mk	23.044	15.2256	9.39551	24.273	27.8273	21.6697
Pav_sc0000575.1_g220.1.br	9.41027	8.92445	5.13671	29.4089	25.0507	17.8973
Pav_sc0000575.1_g230.1.br	6.28134	5.31048	9.46311	10.039	8.58388	12.4182
Pav_sc0000575.1_g240.1.mk	11.8746	16.7077	14.4121	13.4481	23.32	22.4377
Pav_sc0000575.1_g250.1.br	121.545	127.12	87.8468	134.054	147.501	154.442
Pav_sc0000575.1_g260.1.br	79.6344	85.2952	78.0742	78.7246	72.906	89.7486
Pav_sc0000575.1_g270.1.mk	64.273	76.4289	81.3983	64.7286	72.6666	75.843
Pav_sc0000575.1_g280.1.mk	0.765308	0.69602	0	2.72049	0.927311	1.5518
Pav_sc0000575.1_g290.1.mk	602.947	550.682	459.008	676.853	611.256	450.555
Pav_sc0000579.1_g010.1.br	39.1008	33.2011	36.7413	30.0295	34.6187	22.9066
Pav_sc0000579.1_g020.1.br	0.306093	0.146846	0.073496	2.43688	0.937587	1.66054
Pav_sc0000579.1_g030.1.mk	1.18642	0.783712	3.22749	1.50167	1.09878	2.66769
Pav_sc0000587.1_g050.1.br	1.20713	1.77378	1.54802	1.22939	1.45836	2.40013
Pav_sc0000593.1_g010.1.mk	67.2213	75.5488	164.645	44.0735	69.461	125.044
Pav_sc0000593.1_g020.1.mk	15.1585	13.6585	19.2272	22.0273	29.6792	45.714
Pav_sc0000594.1_g030.1.mk	575.084	585.977	527.407	511.696	459.301	503.253
Pav_sc0000594.1_g040.1.mk	0.770504	0	0	4.71387	1.13016	0
Pav_sc0000594.1_g050.1.mk	1589.08	1403.17	1080.86	1852.56	1548.46	1531.24
Pav_sc0000608.1_g010.1.mk	0.414269	0.117039	0.899968	0	0.211577	0.40014
Pav_sc0000608.1_g020.1.mk	999.14	825.42	962.851	925.444	813.465	1075.76
Pav_sc0000608.1_g030.1.mk	2114.27	2130.06	142.363	1443.91	1631.34	634.711
Pav_sc0000608.1_g050.1.mk	95.4928	89.7542	147.737	47.3627	25.8584	14.7068
Pav_sc0000608.1_g070.1.mk	3.53223	6.1148	39.463	0	14.4852	4.39177
Pav_sc0000608.1_g270.1.br	3.8249	1.17918	1.15434	1.59149	2.20388	0.857331
Pav_sc0000608.1_g290.1.br	0.157045	0.167706	0.47769	0	0	0
Pav_sc0000623.1_g010.1.br	24.7502	48.1676	29.1441	2.2104	3.46984	3.9038
Pav_sc0000627.1_g120.1.mk	158.346	154.389	131.317	62.3335	57.9613	38.5247
Pav_sc0000627.1_g130.1.mk	37.2079	26.482	29.3696	175.885	159.74	160.252
Pav_sc0000627.1_g140.1.mk	1715.31	1644.74	1148.96	1512.71	1339.39	1467.42
Pav_sc0000628.1_g010.1.mk	2.01904	2.9337	6.43648	0	0	4.53687
Pav_sc0000628.1_g220.1.mk	3.21677	3.08027	3.62443	0	0	2.23874
Pav_sc0000628.1_g230.1.br	0.768895	0.410978	1.96109	0	0	0
Pav_sc0000628.1_g300.1.br	2.00124	1.81511	1.18426	0	3.11588	0
Pav_sc0000633.1_g010.1.br	4.31204	3.04604	0	3.97195	0	0
Pav_sc0000633.1_g020.1.br	0.934976	0.627221	0.973693	0	0	0
Pav_sc0000634.1_g020.1.br	27.4659	7.66419	8.2021	84.7561	66.2339	27.1022
Pav_sc0000634.1_g030.1.br	948.309	966.292	900.169	551.693	564.953	496.907
Pav_sc0000634.1_g040.1.br	143.864	201.24	142.205	0	1.57037	1.16178
Pav_sc0000634.1_g050.1.mk	117.873	155.752	103.728	0	0	0
Pav_sc0000635.1_g070.1.br	0	0.476773	0	0	0.342211	0.460759
Pav_sc0000641.1_g010.1.br	4.46708	5.91432	2.12833	2.78037	6.3091	4.15988
Pav_sc0000644.1_g010.1.mk	719.871	778.316	612.311	752.417	704.44	792.322
Pav_sc0000644.1_g050.1.mk	79.3787	53.3721	108.058	74.5727	57.9751	104.192
Pav_sc0000644.1_g060.1.br	0	0	0	0.609766	1.26009	0.729093
Pav_sc0000644.1_g070.1.br	3.80245	1.42069	4.97535	0	0	1.09374
Pav_sc0000644.1_g080.1.mk	110.213	45.9889	58.3892	25.2084	13.0669	3.77095
Pav_sc0000647.1_g010.1.mk	261.659	258.991	129.059	41.2117	42.0798	32.746
Pav_sc0000647.1_g020.1.br	0.904454	0	0	6.30442	4.48659	6.40505
Pav_sc0000647.1_g060.1.br	77.8235	64.6347	80.8111	227.892	292.667	336.799
Pav_sc0000651.1_g020.1.br	14.1753	11.521	14.7325	2.75477	3.92176	4.15926
Pav_sc0000658.1_g020.1.br	6.19085	6.65941	3.83596	11.406	13.1902	12.2233
Pav_sc0000669.1_g010.1.br	5.3489	3.22877	3.00811	2.95607	4.91364	2.66217
Pav_sc0000669.1_g020.1.br	24.8133	20.6434	29.0452	1.85921	2.41855	0.59374
Pav_sc0000669.1_g030.1.mk	85.9867	59.8525	40.7088	7.9582	6.42002	1.85653
Pav_sc0000669.1_g040.1.br	121.594	103.407	63.5305	22.2944	17.8985	6.13567
Pav_sc0000669.1_g050.1.mk	58.3187	50.3536	74.4128	1.30111	1.53411	0.250659
Pav_sc0000676.1_g010.1.br	13.9229	12.275	11.632	17.2406	21.1716	24.4179
Pav_sc0000676.1_g020.1.mk	695.507	770.205	620.976	670.95	714.683	662.074
Pav_sc0000677.1_g030.1.br	4.36131	0.689348	0.778577	25.529	37.8158	27.1313
Pav_sc0000677.1_g040.1.br	4.73919	4.76301	3.2097	1.98232	17.5508	6.30162
Pav_sc0000677.1_g050.1.mk	0	0.761068	1.05136	2.97474	1.32087	0
Pav_sc0000677.1_g120.1.br	0	0	0.630106	0	0	0
Pav_sc0000677.1_g130.1.mk	0.424365	1.17675	1.42864	0	0.530296	0
Pav_sc0000677.1_g140.1.br	38.5755	27.5741	34.4959	27.9654	26.3225	7.88125
Pav_sc0000677.1_g170.1.br	2.21111	1.11243	1.68889	7.50702	4.71375	0.856417
Pav_sc0000677.1_g230.1.br	325.014	192.756	201.059	206.573	106.522	41.9467
Pav_sc0000677.1_g270.1.mk	51.2933	58.621	61.2011	45.096	44.8493	33.4775
Pav_sc0000677.1_g290.1.br	430.957	170.135	169.476	8.43226	10.3135	4.90742
Pav_sc0000677.1_g300.1.mk	736.161	290.05	274.717	134.684	191.822	59.6771
Pav_sc0000677.1_g320.1.br	10.4295	16.4017	10.0688	0	0	0
Pav_sc0000677.1_g350.1.br	3.97859	2.6003	2.43043	7.38529	5.76345	0.848843
Pav_sc0000677.1_g360.1.br	20.6803	12.3861	14.5827	17.7506	10.6921	11.8724
Pav_sc0000681.1_g020.1.br	314.255	289.812	154.685	359.865	285.067	189.114
Pav_sc0000681.1_g040.1.br	1.06824	3.46232	1.49347	0.879942	3.2209	2.12666
Pav_sc0000681.1_g060.1.br	0	0.615681	0	0.434833	0	0.285683
Pav_sc0000682.1_g060.1.br	0.119229	0	0.0785849	0	0.148991	0.114159
Pav_sc0000682.1_g070.1.mk	259.541	368.958	298.865	440.289	538.114	515.505
Pav_sc0000685.1_g080.1.mk	411.012	452.328	503.681	313.76	352.998	185.686
Pav_sc0000685.1_g090.1.mk	53.1309	47.3149	53.3441	38.9201	37.6669	22.2471
Pav_sc0000686.1_g010.1.br	60.098	41.4532	34.7642	59.6419	69.6333	68.4707
Pav_sc0000686.1_g020.1.mk	1228.96	1113.14	898.909	1313.08	1349.48	1363.56
Pav_sc0000687.1_g010.1.br	2.22846	1.86408	4.19779	1.74633	1.29161	2.10135
Pav_sc0000690.1_g010.1.br	0.815828	0.898172	0.622241	3.37324	1.55882	0.945586
Pav_sc0000690.1_g020.1.br	232.983	205.368	323.163	3765.46	2337.19	2130.41
Pav_sc0000699.1_g050.1.mk	130.194	126.347	126.403	123.701	121.897	137.665
Pav_sc0000699.1_g060.1.mk	0	0.325363	0	0.787865	0.699669	0
Pav_sc0000699.1_g070.1.br	0	0.242764	0.581498	4.89188	4.67957	2.1924
Pav_sc0000699.1_g120.1.br	571.453	688.473	296.966	314.303	268.078	211.112
Pav_sc0000699.1_g130.1.br	6.18674	8.6382	8.89854	13.9002	10.0362	8.7267
Pav_sc0000699.1_g140.1.br	11.3057	10.6343	14.0595	68.1975	75.5846	68.9241
Pav_sc0000699.1_g150.1.mk	1.65508	0.556977	0	2.69744	0	1.65543
Pav_sc0000699.1_g170.1.br	40.4531	44.442	40.7325	29.9102	41.0711	36.544
Pav_sc0000699.1_g180.1.mk	0.964516	1.81676	1.46938	3.7758	1.33945	1.05843
Pav_sc0000713.1_g010.1.br	8.75372	6.41551	6.15576	2.16785	5.34563	4.22838
Pav_sc0000713.1_g030.1.mk	1051.61	1180.5	1029.07	1146.89	1243.94	864.76
Pav_sc0000713.1_g040.1.mk	612.996	572.86	724.437	561.746	527.586	647.211
Pav_sc0000713.1_g060.1.br	0	0.174247	0	0	0.124049	0.100643
Pav_sc0000713.1_g080.1.mk	121.848	142.122	200.224	146.024	146.501	167.777
Pav_sc0000713.1_g090.1.br	0	0	0	3.72976	17.8081	8.84001
Pav_sc0000713.1_g140.1.mk	1075.03	1017.76	882.275	1049.17	1010.6	1065.45
Pav_sc0000713.1_g180.1.mk	0	0	1.25491	0	0	1.38494
Pav_sc0000713.1_g190.1.mk	2045.86	1955.43	1341.62	1940.61	1705.6	1980.91
Pav_sc0000713.1_g200.1.br	19.051	31.9347	19.366	43.1087	39.9593	36.8701
Pav_sc0000713.1_g210.1.br	4.46427	17.5898	8.4843	7.88451	14.7105	12.1082
Pav_sc0000713.1_g230.1.br	28.5036	37.5415	25.8988	28.3068	36.1784	43.1738
Pav_sc0000713.1_g240.1.br	19.3151	29.3375	17.4581	35.5785	22.1539	32.0043
Pav_sc0000713.1_g250.1.br	0.859289	2.5324	1.00291	1.79829	0	0.512883
Pav_sc0000713.1_g260.1.mk	73.6938	68.5281	215.616	119.442	110.06	195.987
Pav_sc0000713.1_g270.1.mk	19.8126	22.9561	34.1076	0	1.09591	0
Pav_sc0000713.1_g280.1.mk	17.6719	19.1398	18.6431	0	0.502293	0.484075
Pav_sc0000713.1_g420.1.mk	1.10637	1.61162	3.5767	0.358659	0.691116	0
Pav_sc0000713.1_g430.1.mk	13.4435	16.7352	10.7003	7.68523	7.02226	5.00062
Pav_sc0000713.1_g440.1.mk	57.7479	82.0434	63.3805	42.9249	55.902	46.8162
Pav_sc0000713.1_g480.1.br	8.37413	4.48966	4.85155	3.88168	6.73986	5.35073
Pav_sc0000713.1_g580.1.mk	1.32669	1.62605	1.99606	0	0	0
Pav_sc0000713.1_g630.1.mk	0	0.273847	0	0	0	0
Pav_sc0000713.1_g640.1.mk	714.363	740.216	698.039	422.57	366.864	456.314
Pav_sc0000713.1_g660.1.mk	512.513	539.342	494.393	530.202	595.192	679.237
Pav_sc0000713.1_g690.1.br	2.92944	1.97378	1.69815	4.60385	5.43833	1.69769
Pav_sc0000717.1_g010.1.br	43.3086	51.7439	23.9529	9.13975	10.1017	9.75574
Pav_sc0000718.1_g010.1.br	28.8946	19.6122	16.4843	20.8698	22.6798	19.1278
Pav_sc0000728.1_g010.1.mk	74.5434	75.1277	27.9444	26.4737	17.1047	11.896
Pav_sc0000728.1_g020.1.br	551.781	507.161	468.849	236.107	211.3	241.001
Pav_sc0000728.1_g040.1.br	7.28805	4.16384	1.34777	4.87181	0.490929	0.473123
Pav_sc0000738.1_g120.1.br	0.557998	1.43741	0.64476	3.42413	3.06224	1.79246
Pav_sc0000738.1_g130.1.mk	3097.31	3276.39	2365.33	2943.53	3124.5	3129.78
Pav_sc0000738.1_g140.1.mk	1167.08	1481.26	1686.01	1639.13	1741.44	1502.63
Pav_sc0000738.1_g150.1.br	121.305	132.033	133.074	143.028	230.46	130.176
Pav_sc0000738.1_g160.1.mk	201.156	196.258	153.738	218.49	227.017	245.426
Pav_sc0000738.1_g170.1.br	3.7925	2.20539	11.1583	4.13215	3.1519	1.27859
Pav_sc0000738.1_g180.1.br	25.3483	11.6123	3.30961	22.9318	15.466	7.36612
Pav_sc0000738.1_g200.1.br	2.45231	4.08149	2.62777	2.06624	2.00399	2.81077
Pav_sc0000738.1_g210.1.br	2.39243	0	0	0	0	1.74766
Pav_sc0000738.1_g220.1.br	76.4257	37.6359	29.7632	245.104	168.135	151.118
Pav_sc0000738.1_g230.1.mk	169.848	211.656	171.957	181.926	219.355	170.127
Pav_sc0000738.1_g240.1.mk	51.295	99.1531	109.176	52.9276	98.4102	33.6769
Pav_sc0000739.1_g030.1.br	0.277544	0	0.102335	76.9954	71.5499	60.7754
Pav_sc0000739.1_g040.1.br	0	0	0	37.8705	31.198	28.5839
Pav_sc0000739.1_g050.1.mk	407.065	364.876	463.17	611.913	523.246	495.052
Pav_sc0000739.1_g070.1.br	0.322233	0.167351	0.119527	0	0.229863	0.403164
Pav_sc0000739.1_g090.1.br	0	0	0.269613	6.06122	3.17867	2.29045
Pav_sc0000746.1_g020.1.br	0.266073	0.471884	1.2684	0	2.31794	0
Pav_sc0000746.1_g030.1.br	0.441178	0.4124	0.457678	0	0.278908	0.466736
Pav_sc0000753.1_g010.1.br	3.49783	1.81823	1.36751	2.81987	1.2924	1.51255
Pav_sc0000753.1_g020.1.mk	5.57217	1.87531	3.95446	2.91276	6.92228	0.864574
Pav_sc0000757.1_g010.1.br	0.0753242	0	0.236419	0	0	0
Pav_sc0000757.1_g020.1.br	6.28198	5.56482	8.48066	7.71791	3.50714	3.27584
Pav_sc0000757.1_g030.1.br	8.57196	5.96061	11.1684	8.13639	6.65405	4.44794
Pav_sc0000757.1_g040.1.br	12.5927	13.837	11.2425	15.9237	29.3668	14.4377
Pav_sc0000757.1_g050.1.br	10.8911	9.58952	17.4448	0	0	0
Pav_sc0000757.1_g060.1.br	0.610348	0.559664	1.01208	0.52135	0.833459	0.323817
Pav_sc0000760.1_g010.1.mk	549.408	2438.79	1113.05	431.491	2500.6	1777.51
Pav_sc0000760.1_g020.1.br	0	0	1.95649	0	0	0
Pav_sc0000760.1_g090.1.br	17.2476	11.6484	7.62793	16.8139	19.8458	32.0522
Pav_sc0000760.1_g120.1.mk	2429.77	6126.96	1962.01	2115.07	5480.31	4396.85
Pav_sc0000761.1_g010.1.br	20.8459	24.6154	21.7901	28.462	23.7675	18.9556
Pav_sc0000761.1_g030.1.mk	117.096	89.5181	110.432	214.142	105.376	54.6945
Pav_sc0000761.1_g140.1.mk	31.915	26.5918	45.4667	79.4883	24.2338	19.3918
Pav_sc0000761.1_g170.1.mk	41.0764	38.5746	73.9318	92.1259	36.4214	45.8592
Pav_sc0000761.1_g290.1.br	1.7455	2.92895	2.40446	2.97718	0.736135	0
Pav_sc0000763.1_g020.1.mk	2.30563	11.6057	7.45125	10.4619	51.0332	75.951
Pav_sc0000767.1_g080.1.br	0.91319	2.46113	0.728608	0	0	0
Pav_sc0000767.1_g100.1.br	3.52513	7.263	8.018	8.92034	12.551	22.1271
Pav_sc0000767.1_g120.1.mk	502.678	392.609	405.158	508.958	413.647	392.843
Pav_sc0000767.1_g130.1.mk	7909.65	8688.38	5998.14	6802.2	7259.34	4983.84
Pav_sc0000769.1_g050.1.br	1.34648	0	0.894884	1.19661	0	2.07539
Pav_sc0000769.1_g070.1.br	1.84806	0.784876	2.73801	0	1.65705	3.62001
Pav_sc0000769.1_g080.1.br	2.51224	1.18221	0.898237	1.18768	0.548228	0.66491
Pav_sc0000769.1_g090.1.br	10.9121	9.11376	12.45	5.67254	12.0742	16.6023
Pav_sc0000769.1_g100.1.br	23.2291	16.5017	18.2086	34.1644	33.444	30.5186
Pav_sc0000769.1_g110.1.mk	189.005	234.795	229.465	162.109	170.307	187.187
Pav_sc0000781.1_g040.1.br	0.294543	0.700266	0.973313	0.482537	0.368067	0.580636
Pav_sc0000781.1_g090.1.mk	96.2109	63.1235	6.73113	76.5449	49.1688	4.26589
Pav_sc0000781.1_g120.1.br	1.05669	1.5187	0.428588	1.0478	6.38726	5.17772
Pav_sc0000781.1_g130.1.br	0.196296	0.733343	0	0.368571	0	0.490805
Pav_sc0000781.1_g140.1.br	0.798979	0.740312	1.27913	4.17055	6.42748	7.45479
Pav_sc0000788.1_g010.1.mk	19.4925	39.9312	54.9216	9.43872	8.85847	3.49796
Pav_sc0000788.1_g020.1.mk	58.147	30.2846	17.1245	33.5847	5.45024	0.489575
Pav_sc0000788.1_g060.1.mk	0.407932	0.149711	0	0.362526	0	0
Pav_sc0000788.1_g140.1.br	0	0.0809486	0.284901	0	0	0
Pav_sc0000788.1_g240.1.br	4.39212	3.75575	1.75765	4.67169	0	1.18388
Pav_sc0000798.1_g010.1.br	6.093	3.95177	3.11215	6.54399	7.44379	9.24711
Pav_sc0000811.1_g020.1.mk	189.276	116.439	38.8829	260.258	208.605	122.035
Pav_sc0000811.1_g050.1.br	238.2	262.926	254.774	125.973	159.169	170.648
Pav_sc0000811.1_g060.1.br	0.734541	1.28811	1.05728	1.79906	1.47957	1.97575
Pav_sc0000811.1_g070.1.br	0	0.37772	0	0	1.2666	2.10808
Pav_sc0000811.1_g110.1.br	6.60924	10.6067	10.5931	9.85381	13.0625	9.97279
Pav_sc0000811.1_g120.1.br	1.55763	0.801504	0.541206	1.37967	2.1055	0.276769
Pav_sc0000811.1_g130.1.br	0.366492	1.73975	0.569959	0.736964	1.39449	1.10262
Pav_sc0000811.1_g140.1.br	7.69334	8.40899	7.66309	13.2017	10.1974	8.77785
Pav_sc0000811.1_g160.1.br	9.94569	10.5313	7.87951	18.1982	17.2027	26.918
Pav_sc0000811.1_g170.1.br	0.561205	2.26017	0.689682	0	0	0
Pav_sc0000811.1_g180.1.br	3.91032	4.05004	2.71958	3.44987	3.7292	3.04698
Pav_sc0000812.1_g010.1.br	9.44892	8.59457	3.25882	3.50935	2.00941	0.323521
Pav_sc0000812.1_g020.1.br	7.35932	8.66354	1.39055	5.33886	4.11143	1.95791
Pav_sc0000812.1_g140.1.br	0	2.32921	2.11158	11.963	6.54337	6.89245
Pav_sc0000812.1_g180.1.br	30.3331	31.1831	24.1208	10.9137	10.9915	7.902
Pav_sc0000817.1_g010.1.mk	0.485253	0.490618	1.10258	0	0	0
Pav_sc0000817.1_g040.1.br	0	2.82152	1.42071	6.66779	4.48362	0
Pav_sc0000817.1_g100.1.br	0.206682	0.20683	0.158736	0	0.373897	0
Pav_sc0000817.1_g120.1.mk	69.0581	65.6588	71.7848	149.253	78.9369	72.4305
Pav_sc0000817.1_g140.1.br	0	0.512582	0	0.423015	0	0.24414
Pav_sc0000817.1_g260.1.br	0	0.367565	0.880437	1.12077	0	0
Pav_sc0000820.1_g010.1.mk	241.28	286.663	294.172	247.709	275.858	254.769
Pav_sc0000820.1_g020.1.mk	1.36357	2.73785	8.47227	7.57273	2.00284	7.10823
Pav_sc0000820.1_g030.1.mk	188.271	199.868	235.194	192.364	206.644	211.082
Pav_sc0000820.1_g040.1.mk	388.251	429.522	421.891	339.872	334.024	400.036
Pav_sc0000820.1_g050.1.br	4.03946	4.15807	7.4724	1.85057	6.72921	1.99379
Pav_sc0000820.1_g060.1.br	4.78947	6.22818	3.61081	0	1.93323	1.71351
Pav_sc0000826.1_g010.1.br	0	0.593117	1.00048	0	0	0
Pav_sc0000831.1_g010.1.br	7.02134	5.67254	5.49152	9.63906	8.61707	6.5572
Pav_sc0000836.1_g010.1.br	0	0	0	2.57009	3.4551	2.17125
Pav_sc0000851.1_g010.1.br	105.811	40.1847	40.8755	502.116	312.531	329.615
Pav_sc0000851.1_g050.1.br	1001.71	516.711	435.724	784.327	428.029	303.583
Pav_sc0000851.1_g060.1.mk	283.982	206.357	197.189	239.165	185.063	159.633
Pav_sc0000851.1_g070.1.br	83.6493	33.71	39.6828	437.081	260.29	332.034
Pav_sc0000851.1_g080.1.br	10.8466	10.3992	13.2827	24.8655	19.5765	24.3568
Pav_sc0000855.1_g010.1.br	1.36491	0	1.62132	0	0.56308	0
Pav_sc0000855.1_g020.1.br	0.638656	0.117027	0.928115	0	0	0
Pav_sc0000855.1_g030.1.mk	257.962	317.787	211.375	259.628	244.737	192.172
Pav_sc0000856.1_g010.1.br	1.89003	1.19127	2.22907	0	0	0
Pav_sc0000857.1_g010.1.br	37.5575	25.6384	17.6946	11.8527	4.75193	0.497484
Pav_sc0000857.1_g020.1.br	84.0648	59.7602	56.0732	43.0771	37.4872	9.98016
Pav_sc0000857.1_g030.1.br	32.0552	37.6235	18.0318	31.6583	41.5314	23.9611
Pav_sc0000865.1_g010.1.mk	600.896	818.367	556.928	380.048	474.313	175.991
Pav_sc0000865.1_g020.1.mk	224.078	255.363	231.245	270.422	264.26	385.021
Pav_sc0000865.1_g030.1.br	180.549	143.365	3.1191	554.699	144.547	5.07449
Pav_sc0000872.1_g040.1.br	0	0.640834	1.84696	0	0	0
Pav_sc0000872.1_g050.1.br	0	3.70606	3.84867	0	5.41294	4.75724
Pav_sc0000872.1_g060.1.br	0	2.31702	5.97025	0	3.17101	0.925311
Pav_sc0000872.1_g070.1.mk	104.435	794.171	378.739	64.4812	515.993	642.634
Pav_sc0000872.1_g100.1.mk	369.684	476.12	636.311	429.592	527.587	560.193
Pav_sc0000872.1_g110.1.mk	763.075	944.941	573.5	562.743	808.598	682.085
Pav_sc0000872.1_g120.1.mk	3.64988	5.94189	2.60216	2.45487	6.16739	4.15877
Pav_sc0000872.1_g130.1.mk	212.726	236.638	133.079	200.64	232.419	179.414
Pav_sc0000872.1_g170.1.mk	863.356	913.847	696.53	857.392	955.79	935.261
Pav_sc0000872.1_g180.1.mk	330.487	329.407	77.9067	133.114	113.753	108.113
Pav_sc0000872.1_g190.1.mk	0.184768	0.345243	0.0558347	0.150567	0	0
Pav_sc0000872.1_g200.1.br	424.122	469.576	304.344	439.197	507.32	537.673
Pav_sc0000872.1_g240.1.mk	0.355521	2.91525	5.28728	9.80488	4.42829	2.04665
Pav_sc0000873.1_g050.1.mk	0.556153	0	0	2.39322	0.815754	0
Pav_sc0000873.1_g070.1.br	9748.7	11901.4	6288.68	8635.55	7339.7	4142.62
Pav_sc0000873.1_g100.1.br	0.938853	1.294	0.716554	0	0	0
Pav_sc0000873.1_g170.1.mk	321.705	370.522	357.12	305.201	424.159	516.094
Pav_sc0000873.1_g340.1.mk	1001.1	1022.61	582.968	819.891	883.583	858.76
Pav_sc0000873.1_g350.1.mk	29.1961	42.1125	25.0822	39.0434	25.3087	17.2516
Pav_sc0000873.1_g360.1.mk	0	0	0	0	2.98317	6.55616
Pav_sc0000873.1_g370.1.mk	0	0	0	0.919695	2.6186	6.15194
Pav_sc0000875.1_g020.1.br	226.643	136.148	172.384	138.607	134.14	78.601
Pav_sc0000875.1_g140.1.br	3.96429	4.33877	6.68026	1.27319	0	0.685865
Pav_sc0000875.1_g220.1.mk	1.21792	1.51495	3.45196	1.15604	4.6561	6.12509
Pav_sc0000875.1_g280.1.br	2.35805	4.32415	1.30679	0	0	0
Pav_sc0000875.1_g290.1.br	1.36749	1.50681	0.961828	1.40087	0.965061	0.774527
Pav_sc0000876.1_g010.1.br	0	0	0	0.367549	0.576971	0.451133
Pav_sc0000876.1_g020.1.mk	395.517	288.798	385.998	1.27967	0.468169	0.717432
Pav_sc0000878.1_g040.1.br	24.4323	19.2789	22.9482	24.0419	22.2506	23.1605
Pav_sc0000878.1_g060.1.br	1.72957	0.652428	0	0	0	0
Pav_sc0000878.1_g070.1.mk	276.698	258.482	189.195	120.45	120.761	120.167
Pav_sc0000878.1_g080.1.br	104.487	112.862	97.3127	32.705	39.0898	29.2607
Pav_sc0000878.1_g090.1.mk	18.729	17.9778	13.6173	25.834	21.2224	9.84557
Pav_sc0000880.1_g010.1.br	4.05736	2.90834	1.09508	3.30501	4.05451	1.67166
Pav_sc0000889.1_g030.1.br	0	1.55751	1.13028	0	0	0
Pav_sc0000892.1_g010.1.br	3.31007	3.71893	1.06818	23.0712	25.7817	17.2957
Pav_sc0000892.1_g030.1.mk	176.388	197.521	258.088	234.326	248.72	231.819
Pav_sc0000892.1_g090.1.mk	32.0547	28.4013	75.9118	38.5419	35.3197	26.7943
Pav_sc0000892.1_g100.1.mk	64.6674	84.6578	62.772	53.2106	91.6331	54.4228
Pav_sc0000892.1_g110.1.br	2.21435	2.23688	1.65801	1.43377	2.96291	0
Pav_sc0000892.1_g120.1.br	0.482294	0.394906	0.364164	51.1289	59.4843	53.7317
Pav_sc0000898.1_g010.1.br	175.556	78.0645	197.504	241.165	152.946	63.2205
Pav_sc0000898.1_g020.1.br	8.34602	8.85556	9.72993	6.14754	4.59492	9.40546
Pav_sc0000898.1_g030.1.br	0.456842	0	0.587228	0	0.553548	1.80116
Pav_sc0000898.1_g040.1.br	2.79237	2.88665	2.84701	3.08332	1.89445	1.48742
Pav_sc0000898.1_g050.1.mk	18.6557	7.55122	0.500768	6.75386	2.04625	0.846566
Pav_sc0000898.1_g060.1.br	0	0.293226	0	0.894094	0.62861	0.510001
Pav_sc0000905.1_g010.1.mk	169.858	176.162	214.782	183.76	199.448	196.977
Pav_sc0000905.1_g020.1.mk	29.1887	13.7932	1.20798	42.8505	30.5267	5.77306
Pav_sc0000905.1_g030.1.mk	10.0829	9.57102	3.32079	15.3938	9.71658	1.92659
Pav_sc0000905.1_g040.1.mk	0.491357	0.491709	0	2.84611	2.06845	0.570945
Pav_sc0000905.1_g050.1.mk	1564.62	1719.63	2107.56	1559.21	1519.02	1944.65
Pav_sc0000905.1_g060.1.br	37.9591	47.9995	30.1371	13.3815	17.7123	18.971
Pav_sc0000905.1_g070.1.br	0	1.33037	1.1779	1.62397	0	0.874828
Pav_sc0000905.1_g100.1.mk	766.519	841.035	1003.78	712.219	734.465	1019.98
Pav_sc0000905.1_g110.1.br	14.6145	51.8601	56.5123	35.6476	27.2004	47.418
Pav_sc0000911.1_g040.1.br	0	0.413557	1.19335	0.768018	0	0.547435
Pav_sc0000911.1_g050.1.mk	13.0483	8.79387	16.0801	7.95338	15.5051	3.2274
Pav_sc0000911.1_g060.1.mk	13.6351	8.90331	10.1617	9.03737	8.23676	3.14574
Pav_sc0000911.1_g110.1.br	376.337	427.407	436.936	317.386	385.583	469.565
Pav_sc0000911.1_g120.1.mk	572.562	616.936	419.338	578.357	646.663	552.014
Pav_sc0000911.1_g140.1.br	0	0	3.37829	0	0	1.05558
Pav_sc0000911.1_g300.1.br	10.2437	9.83803	10.0521	8.49058	8.10539	8.42312
Pav_sc0000911.1_g330.1.br	27.7701	27.489	25.6753	43.9617	30.2666	22.9487
Pav_sc0000911.1_g440.1.br	0.410738	0.735889	0	0	1.79432	0
Pav_sc0000911.1_g460.1.br	83.777	110.912	134.76	93.6665	116.325	155.794
Pav_sc0000911.1_g490.1.br	881.2	981.691	653.686	919.075	954.351	919.446
Pav_sc0000911.1_g550.1.mk	177.074	179.117	162.219	162.511	194.592	230.73
Pav_sc0000911.1_g560.1.br	0.229359	0.487353	0.358939	0.493485	0.173477	0.414409
Pav_sc0000917.1_g010.1.br	20.4151	22.6909	5.52315	14.4951	7.56215	1.81973
Pav_sc0000921.1_g010.1.br	14.6218	15.0966	9.67069	28.6538	24.2706	10.1192
Pav_sc0000921.1_g030.1.br	0	0.684322	0.942512	0	0	0
Pav_sc0000921.1_g060.1.br	0	0	0	0.762694	0.828629	0
Pav_sc0000928.1_g010.1.br	0.524566	0.503054	0.178188	0	0	0
Pav_sc0000928.1_g030.1.mk	0.382223	0	1.17431	0.326707	0.490842	0
Pav_sc0000928.1_g040.1.br	107.648	115.365	119.663	109.689	100.332	127.509
Pav_sc0000932.1_g010.1.br	49.9709	43.7137	195.509	76.6739	83.8315	139.46
Pav_sc0000933.1_g010.1.br	1.55156	0.610459	0.725362	1.78854	1.94316	1.6437
Pav_sc0000933.1_g020.1.br	1.35452	1.37703	2.92489	0.683042	1.55245	2.8614
Pav_sc0000935.1_g010.1.mk	1110.36	1188.51	1385.99	947.763	1050.57	1226.34
Pav_sc0000935.1_g020.1.mk	124.736	110.338	140.743	116.518	104.64	98.2893
Pav_sc0000935.1_g030.1.br	12.0506	17.0485	18.7398	5.83268	7.16141	16.7542
Pav_sc0000935.1_g040.1.br	2.94962	1.25103	2.4086	0	0.841269	0.540359
Pav_sc0000935.1_g060.1.br	1.77559	0.746856	3.31653	3.47546	0	2.00583
Pav_sc0000935.1_g070.1.mk	139.218	229.11	153.902	192.203	225.239	337.186
Pav_sc0000935.1_g080.1.mk	27.4492	36.7214	21.4678	40.0949	47.7842	50.0111
Pav_sc0000935.1_g090.1.mk	8.9097	15.4028	6.85006	23.6211	15.6686	17.5094
Pav_sc0000947.1_g060.1.mk	363.939	351.42	349.606	469.852	474.506	573.93
Pav_sc0000947.1_g070.1.mk	73.1899	83.9083	56.9897	91.3726	103.665	100.477
Pav_sc0000947.1_g080.1.mk	633.623	511.517	322.454	647.321	661.358	544.306
Pav_sc0000947.1_g090.1.mk	281.549	357.335	372.016	353.173	457.599	448.277
Pav_sc0000947.1_g150.1.mk	111.975	85.534	65.8944	191.411	126.828	117.756
Pav_sc0000947.1_g160.1.mk	192.991	253.472	251.632	257.475	326.398	288.977
Pav_sc0000959.1_g010.1.br	4.2215	5.43665	3.04549	5.82659	8.93564	7.41537
Pav_sc0000960.1_g010.1.br	5.16757	5.28104	5.13768	5.88243	4.83646	7.131
Pav_sc0000960.1_g020.1.br	9.25605	12.0253	13.6094	7.20401	4.1194	3.4281
Pav_sc0000960.1_g030.1.mk	171.766	177.726	149.877	103.818	120.835	99.9629
Pav_sc0000960.1_g040.1.mk	969.995	1055.38	734.713	325.633	366.273	262.744
Pav_sc0000960.1_g050.1.br	200.17	108.596	65.9009	65.3791	59.2883	45.7152
Pav_sc0000960.1_g060.1.mk	44.9634	39.7865	49.3147	76.6279	87.9663	62.0612
Pav_sc0000960.1_g070.1.br	737.567	923.196	564.082	443.36	352.04	297.913
Pav_sc0000960.1_g080.1.mk	247.992	238.381	272.548	242.452	222.657	218.059
Pav_sc0000960.1_g090.1.mk	70.462	72.3422	35.0423	70.3513	74.822	57.0636
Pav_sc0000960.1_g100.1.mk	95.7273	87.0103	57.3998	128.71	100.883	91.0411
Pav_sc0000960.1_g110.1.mk	68.1975	69.3304	113.012	42.5071	58.7672	58.94
Pav_sc0000960.1_g130.1.mk	217.464	267.512	255.091	215.665	240.781	206.57
Pav_sc0000967.1_g010.1.br	329.149	300.583	213.998	479.939	307.323	283.131
Pav_sc0000967.1_g020.1.br	138.909	110.841	88.6346	244.379	188.321	166.461
Pav_sc0000967.1_g030.1.br	0.468801	0.770459	1.85131	0	0	0.448865
Pav_sc0000967.1_g100.1.br	29.8055	19.2551	20.4626	37.9068	32.9039	30.0653
Pav_sc0000980.1_g020.1.mk	294.475	275.851	234.219	4.13355	4.93694	4.86469
Pav_sc0000980.1_g030.1.br	360.696	392.332	408.252	468.025	382.131	421.562
Pav_sc0000980.1_g050.1.mk	145.423	158.128	86.7651	147.498	161.492	164.919
Pav_sc0000980.1_g060.1.br	0.288939	0	1.11073	0.621675	0	0
Pav_sc0000980.1_g070.1.br	3.39659	4.86844	0.917418	7.96784	4.95734	5.05081
Pav_sc0000980.1_g110.1.br	13.3456	19.0485	11.8541	9.04548	12.1063	28.4613
Pav_sc0000980.1_g120.1.mk	333.016	325.86	345.724	334.173	335.353	411.212
Pav_sc0000980.1_g130.1.br	233.923	224.285	150.931	230.414	211.519	249.724
Pav_sc0000980.1_g180.1.br	1.4383	0.776048	1.74174	0.947314	2.1531	0
Pav_sc0000984.1_g010.1.mk	923.031	444.508	226.562	548.049	340.191	209.085
Pav_sc0000984.1_g030.1.br	43.012	23.4822	73.8452	78.6018	63.2144	52.8816
Pav_sc0000984.1_g040.1.mk	70.372	65.081	42.3539	100.393	75.7874	57.5227
Pav_sc0000984.1_g050.1.br	327.221	249.577	253.705	213.205	196.955	39.9098
Pav_sc0000984.1_g060.1.mk	77.3067	55.4147	48.9707	85.5379	48.8941	46.3847
Pav_sc0000984.1_g080.1.br	157.82	87.727	60.2922	140.267	104.394	53.171
Pav_sc0000984.1_g090.1.br	420.037	240.716	229.603	329.067	229.225	159.384
Pav_sc0000984.1_g100.1.br	83.9203	47.6775	146.731	161.854	137.777	85.444
Pav_sc0000984.1_g110.1.br	117.588	90.241	89.6793	123.105	116.73	43.8112
Pav_sc0000984.1_g120.1.br	187.669	145.211	181.013	207.721	172.763	32.9282
Pav_sc0000984.1_g130.1.mk	120.176	112.311	37.4812	218.016	253.504	142.036
Pav_sc0000984.1_g140.1.mk	105.006	104.351	36.5444	229.183	223.415	116.617
Pav_sc0000984.1_g160.1.br	224.386	157.354	131.892	254.319	186.105	90.9865
Pav_sc0000992.1_g020.1.br	2.62296	3.66773	3.32714	0	2.92095	3.77093
Pav_sc0000996.1_g040.1.br	0.654513	0.45586	0.603141	0	0.391233	0.299766
Pav_sc0000996.1_g050.1.mk	0	0	87.0807	0	0	0
Pav_sc0000996.1_g060.1.mk	506.286	525.731	510.222	461.987	475.797	605.318
Pav_sc0000996.1_g070.1.mk	703.94	667.271	774.867	634.329	641.125	719.618
Pav_sc0000996.1_g090.1.mk	416.69	373.021	274.566	452.903	406.032	346.506
Pav_sc0000996.1_g100.1.mk	483.465	574.013	684.577	468.956	515.935	603.713
Pav_sc0000996.1_g110.1.mk	157.353	235.061	95.7389	120.109	182.574	87.7371
Pav_sc0000996.1_g120.1.mk	172.892	186.439	441.138	161.421	188.142	263.766
Pav_sc0000996.1_g130.1.mk	0	0	0	2.609	0	0
Pav_sc0000996.1_g230.1.br	0.207779	0.106806	0.0770717	0	0	0.142842
Pav_sc0000996.1_g310.1.br	9.07715	6.39225	5.84888	8.05339	10.3329	6.49003
Pav_sc0000996.1_g330.1.mk	4.18724	5.31819	10.0531	6.31683	4.4844	7.25833
Pav_sc0000996.1_g350.1.br	32.8752	35.1997	6.38592	4.66477	3.69984	1.774
Pav_sc0000997.1_g050.1.br	2.23609	0.459604	0	0	0	0
Pav_sc0001001.1_g010.1.mk	95.323	88.0842	70.6181	101.312	97.5651	106.503
Pav_sc0001001.1_g020.1.mk	226.969	69.087	21.6667	244.779	113.933	24.1567
Pav_sc0001001.1_g030.1.mk	63.0392	51.1961	92.7579	71.8475	72.1234	58.3514
Pav_sc0001001.1_g040.1.mk	132.309	125.724	106.348	152	137.679	145.849
Pav_sc0001001.1_g050.1.mk	187.747	224.488	195.883	182.273	241.468	248.006
Pav_sc0001002.1_g010.1.br	2.74864	0	2.35734	0	0	0
Pav_sc0001002.1_g030.1.br	2.52144	0.540933	2.43345	0	0	0
Pav_sc0001002.1_g060.1.mk	36.8564	22.1783	31.0269	68.5016	47.0386	42.6117
Pav_sc0001002.1_g070.1.mk	8.7339	3.14915	8.38232	7.07183	6.36698	0.959267
Pav_sc0001002.1_g080.1.mk	6.12068	2.6703	6.14341	8.41762	7.66362	0.959267
Pav_sc0001013.1_g060.1.mk	452.997	390.114	442.93	441.229	365.8	392.724
Pav_sc0001013.1_g210.1.br	0.864157	1.04352	0.522277	1.29815	0.960136	2.48738
Pav_sc0001013.1_g230.1.br	0.655879	0	0	0	0	0
Pav_sc0001021.1_g030.1.br	0.179801	0.104808	0.476944	0	0.435724	0.94652
Pav_sc0001021.1_g040.1.br	0	0.771456	1.42282	0	0	1.15586
Pav_sc0001021.1_g070.1.br	137.559	203.392	169.222	212.071	263.152	250.822
Pav_sc0001021.1_g090.1.mk	55.0277	70.6467	73.7867	53.5895	48.6393	85.3788
Pav_sc0001021.1_g160.1.mk	633.176	880.032	720.691	928.05	1311.78	1294.03
Pav_sc0001024.1_g150.1.br	0	1.82945	1.5446	0	0	0
Pav_sc0001024.1_g420.1.br	0	0.0684066	0.077349	0	0	0.112363
Pav_sc0001026.1_g010.1.br	0.504372	0.40578	0.148856	0	0.143134	0.766457
Pav_sc0001026.1_g020.1.br	0.497527	0.23439	0	0.435286	0.65397	0
Pav_sc0001026.1_g030.1.br	4.34981	5.23997	6.84684	7.84206	4.63745	4.70265
Pav_sc0001026.1_g050.1.br	4.13762	7.07592	5.0931	11.1893	10.1456	2.1526
Pav_sc0001026.1_g230.1.br	1.16268	1.21801	1.1431	0	0	0
Pav_sc0001026.1_g270.1.br	0	0	0	0.458642	0.312667	0.28147
Pav_sc0001026.1_g290.1.br	130.279	136.995	132.45	150.884	132.897	131.445
Pav_sc0001027.1_g040.1.mk	36.891	45.9936	175.945	96.1686	103.127	150.31
Pav_sc0001027.1_g080.1.br	547.377	378.114	407.188	544.919	527.895	202.613
Pav_sc0001027.1_g090.1.mk	257.596	346.955	254.569	203.958	386.557	633.271
Pav_sc0001027.1_g110.1.br	9.15455	11.9139	8.45931	42.802	94.4518	60.1898
Pav_sc0001036.1_g010.1.br	2.51703	2.49389	4.91637	3.18584	2.60238	2.98042
Pav_sc0001036.1_g060.1.mk	6.91891	7.70155	6.72205	8.51448	8.5142	6.19299
Pav_sc0001036.1_g080.1.mk	106.047	130.693	109.629	71.7223	92.0922	72.5797
Pav_sc0001036.1_g090.1.br	1.10506	0.752707	1.04176	1.35328	0.480068	0.781033
Pav_sc0001037.1_g010.1.mk	523.228	758.799	708.797	766.239	954.645	990.469
Pav_sc0001037.1_g050.1.mk	60.762	44.0814	20.3927	1.32385	0.569921	0.907136
Pav_sc0001037.1_g060.1.br	5.52603	4.66671	1.95428	6.41364	7.66668	2.23407
Pav_sc0001037.1_g070.1.mk	5.22421	5.21772	1.8816	2.20773	3.08502	0.885519
Pav_sc0001037.1_g080.1.br	10.9654	7.99168	5.00986	1.04561	0.803789	1.41785
Pav_sc0001037.1_g090.1.br	6.59487	1.74473	0.319016	6.15673	3.22532	0.535644
Pav_sc0001037.1_g100.1.br	0.979102	0.379418	0.19119	0.676638	0.680251	0.305339
Pav_sc0001037.1_g120.1.br	33.4862	27.7251	13.7876	3.406	2.29705	1.84685
Pav_sc0001037.1_g130.1.br	67.3959	60.9446	24.6273	2.13874	0.782465	0.73119
Pav_sc0001037.1_g140.1.br	147.735	162.311	118.573	176.462	162.141	149.874
Pav_sc0001037.1_g150.1.br	69.2299	52.3924	38.0529	90.4679	71.1319	31.8231
Pav_sc0001037.1_g160.1.br	15.8028	8.99013	0.659842	13.5962	8.17117	2.36527
Pav_sc0001037.1_g170.1.br	26.0617	12.1185	0.586684	27.4578	11.0865	1.57753
Pav_sc0001038.1_g050.1.br	191.754	183.984	217.719	180.199	187.394	149.588
Pav_sc0001038.1_g060.1.br	16.4602	10.2254	6.01793	8.29397	7.46835	9.98152
Pav_sc0001038.1_g070.1.br	2.38628	0.978983	1.34667	1.18768	0.835019	0.639799
Pav_sc0001039.1_g010.1.br	0	0	0.28218	0.73591	0	0
Pav_sc0001043.1_g020.1.br	2.71917	0.758	0.704065	1.77814	1.28132	0.498448
Pav_sc0001044.1_g130.1.br	0	0	0	0.861522	0.824656	0.919616
Pav_sc0001049.1_g010.1.br	4.00821	2.60244	1.37913	13.095	10.2373	5.07099
Pav_sc0001057.1_g010.1.br	3.06983	3.47927	0.75003	3.66728	2.71238	0
Pav_sc0001057.1_g020.1.br	471.93	352.204	486.128	269.935	193.118	194.7
Pav_sc0001057.1_g100.1.br	130.111	122.008	209.642	315.229	217	268.208
Pav_sc0001057.1_g120.1.br	84.3582	76.0664	93.582	97.7493	72.0521	67.7136
Pav_sc0001057.1_g130.1.br	185.266	180.628	267.863	140.906	135.28	205.436
Pav_sc0001057.1_g140.1.br	611.767	634.029	935.699	856.279	717.486	924.184
Pav_sc0001057.1_g160.1.br	1.79082	0.657233	0.590173	0	1.08495	0
Pav_sc0001057.1_g170.1.br	0.973272	0	0.6522	0	0	1.86376
Pav_sc0001057.1_g190.1.br	4.87952	3.33584	1.48795	1.87632	2.03853	3.89019
Pav_sc0001057.1_g250.1.br	97.7764	68.9263	111.623	135.629	91.4111	99.5799
Pav_sc0001057.1_g270.1.br	9.29587	9.79443	4.49226	0	0	0
Pav_sc0001057.1_g280.1.br	1.84995	1.5528	1.34399	0	0	0
Pav_sc0001057.1_g300.1.br	9.29587	9.79443	4.49226	0	0	0
Pav_sc0001057.1_g320.1.br	192.119	150.614	263.008	166.856	130.652	154.089
Pav_sc0001057.1_g330.1.br	64.6779	61.1948	80.5694	67.3824	58.7116	75.753
Pav_sc0001057.1_g410.1.br	2802.58	2953.15	2040.03	1595.9	1518.97	1263.11
Pav_sc0001057.1_g420.1.mk	74.0665	99.1744	56.2058	140.182	139.993	126.203
Pav_sc0001057.1_g430.1.br	46.7505	57.7142	42.4103	36.8444	32.4699	44.9878
Pav_sc0001057.1_g480.1.br	1.48915	2.32831	3.65319	0	0	0
Pav_sc0001057.1_g490.1.br	41.067	52.6011	24.1059	29.1363	22.7618	28.2366
Pav_sc0001057.1_g500.1.br	3.46326	3.82616	1.30504	1.63551	1.93434	1.50307
Pav_sc0001057.1_g510.1.br	4.66434	7.11705	3.894	4.21715	2.43258	3.07475
Pav_sc0001060.1_g020.1.br	1.43305	4.27716	0.983733	1.25377	0.927311	1.66958
Pav_sc0001060.1_g030.1.br	17.8424	14.7411	7.22717	15.1828	11.4744	10.5332
Pav_sc0001060.1_g040.1.br	70.2567	76.0607	57.1617	36.333	33.5903	26.4242
Pav_sc0001060.1_g050.1.mk	583.206	530.001	557.792	513.737	520.53	642.413
Pav_sc0001060.1_g070.1.mk	152.917	198.666	260.711	152.523	192.957	265.143
Pav_sc0001060.1_g140.1.mk	51.5031	41.5263	41.557	32.0083	24.4962	27.6985
Pav_sc0001061.1_g020.1.br	79.6484	65.5777	99.6825	85.2592	61.5733	89.1033
Pav_sc0001061.1_g030.1.mk	104.422	127.222	110.055	64.105	47.0266	41.7715
Pav_sc0001061.1_g040.1.br	0.157715	0.140135	0.127937	0	0	0
Pav_sc0001061.1_g050.1.br	2.15351	1.88784	1.52585	2.85408	3.77467	1.02496
Pav_sc0001061.1_g110.1.br	55.2588	57.1199	40.5269	56.09	55.3662	41.5073
Pav_sc0001061.1_g120.1.mk	5.56783	4.99687	3.37167	6.16013	3.80427	3.06906
Pav_sc0001061.1_g150.1.br	0.35907	1.15033	0	0	0	0.41618
Pav_sc0001061.1_g170.1.br	498.656	471.359	365.029	500.202	491.777	432.2
Pav_sc0001061.1_g190.1.br	0.990246	0.899508	0.255681	0.929605	0.714615	0.137964
Pav_sc0001066.1_g010.1.mk	3.1218	4.10114	6.78742	7.49029	5.5097	5.95517
Pav_sc0001068.1_g010.1.br	2.49765	4.1872	1.79573	2.71419	2.55929	0.621526
Pav_sc0001076.1_g010.1.br	1.24667	2.92232	2.43062	2.40478	3.85423	5.46481
Pav_sc0001076.1_g020.1.mk	27.1496	28.4681	30.43	9.45278	4.17151	1.55744
Pav_sc0001076.1_g040.1.br	13.7014	10.756	12.4194	22.7384	33.84	34.8005
Pav_sc0001076.1_g050.1.br	5.8868	2.13507	3.41928	6.45818	7.79321	8.25124
Pav_sc0001076.1_g060.1.br	14.4448	9.44196	11.0618	14.7075	18.1586	16.2633
Pav_sc0001076.1_g100.1.br	12.8831	11.9914	6.68829	4.79982	7.34697	6.54123
Pav_sc0001076.1_g130.1.br	10.7709	10.0256	8.89244	3.69039	6.39598	3.78106
Pav_sc0001076.1_g150.1.br	0.177382	0.345096	0.278374	0.381652	0.268327	0.205595
Pav_sc0001076.1_g200.1.br	0.251208	0.0559424	0.0601066	0.157225	0.119928	0.189189
Pav_sc0001078.1_g010.1.br	28.2621	27.8495	55.8532	0	2.67968	5.91624
Pav_sc0001078.1_g040.1.mk	1045.33	1115.29	1232.58	1054.35	1110.39	1378.87
Pav_sc0001078.1_g070.1.br	4.98453	3.44491	4.39667	7.20913	8.15756	12.1167
Pav_sc0001086.1_g030.1.br	4.70284	4.72899	5.62383	3.72963	4.12843	5.56064
Pav_sc0001086.1_g040.1.mk	415.514	354.016	214.457	412.722	396.832	334.956
Pav_sc0001086.1_g260.1.br	3.16223	0.905064	1.85881	10.7752	17.6812	13.6578
Pav_sc0001087.1_g010.1.mk	224.372	333.411	237.048	285.279	411.448	357.631
Pav_sc0001087.1_g020.1.mk	10.1996	8.85606	10.6612	7.25348	7.21056	6.53642
Pav_sc0001087.1_g070.1.br	20.3697	16.5468	22.2752	21.3721	20.9525	16.9753
Pav_sc0001087.1_g120.1.br	15.9871	12.4784	16.3939	24.2852	24.277	20.3567
Pav_sc0001087.1_g130.1.br	1.20407	1.46084	1.05941	0.448597	0	0
Pav_sc0001091.1_g010.1.br	0.310185	0	0.349102	0	0	0
Pav_sc0001091.1_g020.1.br	0.201355	0	0.144535	0	0	0
Pav_sc0001091.1_g070.1.br	0	0	0.373619	0.971466	1.43702	1.29365
Pav_sc0001091.1_g080.1.mk	109.124	120.057	81.4651	41.6051	51.0969	33.5764
Pav_sc0001091.1_g320.1.br	1.22798	1.65235	1.10125	0.570066	0.441392	0.182051
Pav_sc0001091.1_g350.1.mk	1.58953	2.415	1.17077	1.12861	0.873841	1.34159
Pav_sc0001091.1_g360.1.br	1171.17	1202.11	848.512	547.152	648.366	526.934
Pav_sc0001091.1_g370.1.mk	25.0912	28.2634	15.0279	84.5954	77.2903	41.7573
Pav_sc0001093.1_g010.1.mk	86.4724	68.7791	60.4445	192.109	157.469	87.8319
Pav_sc0001093.1_g020.1.mk	5.97361	8.36875	9.31172	76.2088	176.725	141.764
Pav_sc0001093.1_g030.1.mk	0	0	1.3347	72.389	167.39	162.107
Pav_sc0001093.1_g040.1.br	0	0	0	7.09248	6.61487	11.6871
Pav_sc0001093.1_g060.1.mk	196.223	258.998	217.024	381.143	441.779	386.159
Pav_sc0001093.1_g070.1.br	0	0.374075	0	5.09192	5.8684	4.44475
Pav_sc0001093.1_g090.1.br	27.1131	35.7928	40.11	5.45219	15.102	3.32562
Pav_sc0001093.1_g100.1.br	174.369	181.361	118.505	278.922	267.336	207.38
Pav_sc0001093.1_g110.1.br	55.284	69.7751	99.463	73.9713	85.6704	78.9713
Pav_sc0001094.1_g010.1.br	5.82804	4.73978	2.46024	0.914648	0.64306	2.6008
Pav_sc0001094.1_g050.1.mk	0.0747421	0	0	0.510585	0	0
Pav_sc0001097.1_g010.1.br	0.516	0.736618	0.736648	0.303081	1.2027	1.5053
Pav_sc0001097.1_g020.1.br	5.87334	5.43484	5.52371	6.11828	9.75598	14.4218
Pav_sc0001097.1_g030.1.br	1.02194	0.439168	0.272743	0	0.168513	0
Pav_sc0001097.1_g040.1.mk	0.411107	0.774778	0.635517	0	0	0
Pav_sc0001097.1_g050.1.br	6.50151	8.06208	22.1317	10.8754	20.8609	24.0985
Pav_sc0001097.1_g060.1.br	25.3267	18.2885	23.1029	41.4937	39.1195	21.5946
Pav_sc0001097.1_g070.1.br	55.2078	53.2558	59.1876	42.1111	42.9634	34.9575
Pav_sc0001098.1_g010.1.mk	140.744	160.248	136.079	112.197	154.062	153.911
Pav_sc0001098.1_g020.1.mk	371.563	300.518	349.673	306.289	298.013	561.876
Pav_sc0001098.1_g030.1.mk	209.508	252.796	211.506	185.858	229.328	241.55
Pav_sc0001098.1_g040.1.mk	36.0023	35.1341	81.3781	35.7687	38.1018	44.4671
Pav_sc0001098.1_g050.1.br	40.3135	43.0675	99.9985	41.6432	38.6314	41.1346
Pav_sc0001098.1_g060.1.mk	5.81451	4.29895	2.5746	2.18942	1.61933	3.91413
Pav_sc0001099.1_g010.1.mk	363.265	254.365	826.112	438.827	288.013	290.17
Pav_sc0001099.1_g030.1.br	0.290072	0.515477	0	0	0.425472	0
Pav_sc0001100.1_g010.1.mk	11.5209	35.2921	25.9756	11.6733	45.9917	140.342
Pav_sc0001100.1_g020.1.mk	2328.95	2462.14	1759.84	2505.48	2831.22	2823.85
Pav_sc0001100.1_g050.1.mk	2.90535	7.2944	9.44071	6.78411	9.18434	11.2613
Pav_sc0001100.1_g130.1.br	4.33436	0.977272	4.51944	0	1.39866	7.98934
Pav_sc0001101.1_g010.1.mk	87.3353	29.553	12.1794	0	0	0
Pav_sc0001101.1_g020.1.mk	27.2476	9.55534	5.52917	0	0	0
Pav_sc0001114.1_g010.1.br	2.09273	0.470974	1.43991	0.958728	0.674051	0
Pav_sc0001114.1_g020.1.mk	196.432	179.991	166.175	238.337	248.96	235.36
Pav_sc0001114.1_g030.1.mk	386.547	309.945	277.784	466.726	377.111	447.24
Pav_sc0001114.1_g040.1.mk	40.8803	35.573	8.75901	27.1608	19.7356	12.9201
Pav_sc0001114.1_g090.1.br	14.5617	25.1799	8.12241	6.00133	13.3462	1.82974
Pav_sc0001114.1_g100.1.br	9.01069	10.9631	5.18483	21.3435	15.0295	3.68032
Pav_sc0001114.1_g110.1.br	9.89682	7.10296	2.85454	4.47105	3.44542	0
Pav_sc0001114.1_g200.1.br	1.39536	2.54618	0.517583	5.61175	3.31854	1.66569
Pav_sc0001114.1_g250.1.br	0.177963	0.17993	0.148109	0.334149	0.494284	0.444967
Pav_sc0001114.1_g260.1.br	0	0	0	1.94556	0	0.817324
Pav_sc0001114.1_g270.1.br	0.478829	0	0.9789	0.784446	0	2.06221
Pav_sc0001114.1_g290.1.br	0	0	0	2.02333	3.69581	5.66005
Pav_sc0001114.1_g300.1.br	0.389983	0.46698	0.419702	0	0	0.0985438
Pav_sc0001114.1_g310.1.br	0.479299	0	0.368113	2.77627	1.35207	1.69341
Pav_sc0001114.1_g360.1.br	6.6351	9.7313	9.0049	2.06687	5.50649	1.35792
Pav_sc0001114.1_g390.1.br	0.372709	0	0.21533	0.559891	0.414104	0.72631
Pav_sc0001114.1_g430.1.br	0	0	0.378022	8.96313	13.9731	17.4986
Pav_sc0001114.1_g440.1.br	0	0	0	1.24833	1.91925	0.776707
Pav_sc0001114.1_g450.1.br	1.38267	0	1.5325	0	0.986321	0
Pav_sc0001114.1_g460.1.br	11.5686	9.87693	6.14637	11.1726	6.79658	5.58782
Pav_sc0001116.1_g020.1.br	0.217861	0.350134	0.579171	0.744137	0.343876	0
Pav_sc0001119.1_g040.1.br	1.41521	5.167	2.54255	6.73897	5.24233	4.00038
Pav_sc0001119.1_g050.1.br	6.31854	3.16835	4.69944	0	0	0
Pav_sc0001130.1_g030.1.br	6.19218	9.16811	14.3885	0	0	0
Pav_sc0001131.1_g010.1.mk	288.123	186.928	411.706	151.155	152.873	169.259
Pav_sc0001133.1_g020.1.br	0.601369	0.424344	1.37053	0	0	0
Pav_sc0001133.1_g040.1.mk	67.6561	59.2014	44.027	52.8195	60.2695	63.9198
Pav_sc0001133.1_g050.1.mk	61.7321	60.5835	44.4148	71.3507	86.1659	103.458
Pav_sc0001133.1_g060.1.mk	0	0	0.881508	18.3364	44.7551	46.324
Pav_sc0001133.1_g110.1.mk	26.7697	22.0496	15.1615	27.7112	22.6929	28.0123
Pav_sc0001133.1_g120.1.mk	7.79526	6.85159	1.93959	5.27311	5.72897	3.04333
Pav_sc0001133.1_g130.1.mk	18.3161	10.1534	7.12	0	0	0
Pav_sc0001134.1_g010.1.br	1.24462	1.08963	1.4216	0	0	0.247187
Pav_sc0001134.1_g020.1.br	0.229225	0.552472	0.541151	1.78022	1.10379	1.07415
Pav_sc0001134.1_g070.1.br	4.23102	6.69263	3.85197	2.4225	1.43256	1.4527
Pav_sc0001134.1_g080.1.br	15.024	15.1071	11.874	6.24172	6.00384	5.02475
Pav_sc0001134.1_g090.1.br	0	2.11302	1.67618	0	4.39846	0
Pav_sc0001134.1_g110.1.br	0	0.938151	4.08024	0	2.92197	15.5365
Pav_sc0001134.1_g120.1.br	0	0	0	1.62397	0.553548	1.4598
Pav_sc0001134.1_g130.1.br	0.95735	4.22416	1.16686	4.43658	6.77063	2.75562
Pav_sc0001134.1_g140.1.br	18.9095	33.6271	14.63	25.8075	39.1041	14.6386
Pav_sc0001134.1_g150.1.mk	13.2581	10.5431	16.8554	50.3677	57.8231	43.9737
Pav_sc0001134.1_g160.1.mk	19.0221	19.1511	19.3663	77.1392	75.7688	66.4052
Pav_sc0001134.1_g170.1.br	31.6563	33.5586	28.8895	15.9841	20.0113	17.767
Pav_sc0001134.1_g190.1.mk	6.53152	2.4003	10.45	3.33693	1.81014	0.634
Pav_sc0001138.1_g010.1.br	5.16933	5.14101	8.35435	5.24297	12.0266	30.2052
Pav_sc0001138.1_g020.1.br	3.58177	2.94896	3.14919	5.71606	9.06126	8.6995
Pav_sc0001147.1_g010.1.br	132.39	165.678	194.896	171.437	262.761	244.66
Pav_sc0001147.1_g020.1.mk	9.17851	9.71032	17.158	16.1704	13.5118	10.9976
Pav_sc0001147.1_g050.1.br	9.86369	5.28428	8.015	20.1718	10.6516	20.794
Pav_sc0001147.1_g060.1.br	11.7718	7.00551	8.67098	10.8116	13.7679	20.7941
Pav_sc0001147.1_g070.1.mk	110.68	121.699	93.9965	369.377	342.467	320.578
Pav_sc0001147.1_g080.1.br	2.02389	0.4057	0.364304	0.9824	0.872427	1.29087
Pav_sc0001147.1_g110.1.mk	1998.68	2692.57	1595.52	1693.11	2131.53	2085.02
Pav_sc0001147.1_g140.1.mk	4303.7	4088.43	2648.63	3175.57	3268.8	3734.96
Pav_sc0001147.1_g150.1.mk	172.194	223.415	228.393	166.895	211.26	273.587
Pav_sc0001147.1_g180.1.mk	19.8202	19.1651	33.8165	26.4068	22.8957	18.4347
Pav_sc0001147.1_g190.1.mk	688.57	688.24	714.958	695.777	696.102	910.644
Pav_sc0001147.1_g200.1.br	1.5187	0.209616	0	2.55661	0.449367	0.729159
Pav_sc0001147.1_g280.1.mk	33.7033	43.6208	31.5363	35.093	34.6484	39.8446
Pav_sc0001147.1_g290.1.mk	453.508	454.582	478.91	424.325	417.661	459.464
Pav_sc0001147.1_g300.1.mk	280.073	253.006	280.167	244.088	253.597	316.87
Pav_sc0001150.1_g010.1.br	14.5009	10.0075	6.20715	8.22309	6.25409	2.12642
Pav_sc0001150.1_g040.1.mk	61.3895	96.2956	37.5684	3.27214	2.8815	2.16334
Pav_sc0001150.1_g050.1.mk	49.2014	76.8601	39.4515	7.2989	1.74992	3.15065
Pav_sc0001150.1_g060.1.mk	52.7692	94.5152	59.8871	11.3169	7.00454	5.12493
Pav_sc0001156.1_g010.1.br	68.4365	55.003	34.1009	51.5274	45.7321	33.1333
Pav_sc0001157.1_g020.1.br	21.2505	21.2228	18.784	51.5443	49.6038	25.3152
Pav_sc0001157.1_g030.1.mk	774.842	773.006	550.509	1351.75	973.512	495.376
Pav_sc0001168.1_g080.1.mk	1092.66	1246.49	1381.13	1093.06	1218.76	1324.2
Pav_sc0001174.1_g010.1.br	11.3452	11.3001	7.47052	14.0968	15.5304	19.5303
Pav_sc0001176.1_g010.1.mk	286.437	292.247	236.613	17.7624	20.1101	16.5583
Pav_sc0001176.1_g020.1.br	83.7784	50.8903	42.2392	62.5179	51.5578	33.8618
Pav_sc0001176.1_g030.1.br	129.607	68.175	38.6684	121.346	86.1806	47.0578
Pav_sc0001176.1_g040.1.br	50.8219	38.2541	26.2145	0.435286	0.321945	0.254401
Pav_sc0001176.1_g060.1.br	5.68707	3.11962	1.20035	0	0	0
Pav_sc0001176.1_g070.1.br	44.5759	59.0884	45.6833	0.824489	0.143323	0.527627
Pav_sc0001176.1_g080.1.mk	95.9724	103.403	51.2782	81.5497	98.0835	69.2532
Pav_sc0001176.1_g090.1.br	5.29785	5.0753	2.71316	66.009	52.6785	46.1021
Pav_sc0001176.1_g100.1.mk	17.2027	18.1702	61.0951	2.46106	8.22063	10.1158
Pav_sc0001176.1_g130.1.mk	10.2502	12.6035	2.24918	29.807	18.8837	22.1038
Pav_sc0001179.1_g020.1.br	0.909447	0.323727	0	1.25344	0	0
Pav_sc0001180.1_g010.1.mk	2.42057	5.69087	1.02179	22.2496	23.7572	10.9355
Pav_sc0001180.1_g020.1.br	0.414542	0	0	0.7368	1.53833	1.2779
Pav_sc0001180.1_g030.1.br	4.67235	4.18604	0.794863	26.7662	24.4334	9.00923
Pav_sc0001188.1_g030.1.mk	0.557934	0.829741	0	0	0.720782	0.19692
Pav_sc0001192.1_g030.1.mk	26.9871	26.7925	32.6761	12.5061	15.7281	27.2642
Pav_sc0001192.1_g040.1.mk	177.427	178.412	198.857	115.377	141.52	170.658
Pav_sc0001192.1_g050.1.br	0	0	1.17945	1.5014	0	0
Pav_sc0001192.1_g060.1.mk	0.635169	1.05997	2.94371	0	0	0
Pav_sc0001192.1_g070.1.mk	267.714	295.952	377.471	274.137	281.048	315.757
Pav_sc0001192.1_g150.1.mk	385.089	260.465	445.044	330.511	260.719	238.145
Pav_sc0001192.1_g170.1.br	11143.6	6003.98	6057	5269.25	6182.23	3351.53
Pav_sc0001204.1_g010.1.br	0.744578	0.306125	1.38919	0.43018	1.80336	0.502834
Pav_sc0001204.1_g040.1.mk	574.485	579.646	375.357	580.417	586.369	621.84
Pav_sc0001211.1_g010.1.mk	0	0	0.735268	0	0	0.560347
Pav_sc0001211.1_g020.1.mk	18.4669	39.5068	18.5795	20.009	43.2203	45.5706
Pav_sc0001211.1_g030.1.mk	226.153	201.732	166.043	252.046	253.292	230.999
Pav_sc0001212.1_g010.1.mk	66.9993	61.0766	37.9899	20.594	14.1003	4.62377
Pav_sc0001214.1_g010.1.br	0	0.477154	0	0.932513	0.635715	1.00469
Pav_sc0001214.1_g020.1.br	0	0.131177	0	0	0.606914	1.20777
Pav_sc0001214.1_g040.1.mk	489.491	494.356	533.603	566.491	480.807	550.712
Pav_sc0001214.1_g070.1.mk	175.054	156.302	228.92	197.375	159.086	170.641
Pav_sc0001214.1_g090.1.br	0.411188	0.822966	0.626419	0	1.15994	0.477791
Pav_sc0001214.1_g100.1.mk	16235.1	15314	13058.5	12809.3	12258.9	11053.1
Pav_sc0001214.1_g130.1.br	185.08	212.965	53.9873	204.326	193.377	63.3182
Pav_sc0001216.1_g010.1.br	361.441	228.875	285.081	415.653	289.797	271.847
Pav_sc0001218.1_g020.1.mk	969.159	941.232	937.95	921.719	867.96	1063.85
Pav_sc0001218.1_g030.1.mk	473.14	446.151	471.941	421.709	414.199	535.434
Pav_sc0001218.1_g090.1.br	1.83791	1.71086	0.45593	1.29389	1.79177	0.697017
Pav_sc0001218.1_g100.1.br	1.01718	1.3665	0.584161	0	0	0
Pav_sc0001218.1_g120.1.br	0.598934	0	0.456814	0	0	0
Pav_sc0001218.1_g130.1.br	1.11018	2.01384	2.63829	0	0	0
Pav_sc0001218.1_g150.1.mk	229.791	171.742	178.012	232.848	173.079	203.684
Pav_sc0001218.1_g160.1.mk	1.5738	0	1.27665	0	1.19035	0
Pav_sc0001218.1_g170.1.mk	401.552	583.431	718.891	493.495	606.072	546.723
Pav_sc0001218.1_g190.1.mk	215.396	304.25	292.767	200.971	239.749	186.304
Pav_sc0001218.1_g200.1.mk	403.083	336.013	364.177	374.386	315.765	301.27
Pav_sc0001221.1_g010.1.br	2.04975	0.856593	2.18006	0	0	1.71342
Pav_sc0001221.1_g030.1.br	27.8051	40.8957	24.3596	21.4825	39.5769	49.4036
Pav_sc0001232.1_g030.1.br	27.5218	28.1106	35.596	45.4623	41.6121	45.8609
Pav_sc0001232.1_g070.1.br	0.506573	0.109422	0.235841	0.307529	0.234575	0.190315
Pav_sc0001232.1_g110.1.br	6.83165	6.8543	4.35726	1.72791	2.04362	1.58799
Pav_sc0001234.1_g010.1.br	0.35223	0.561512	0.552771	0.69853	0.516645	0
Pav_sc0001238.1_g010.1.mk	631.092	909.96	671.675	803.431	1453.5	997.539
Pav_sc0001241.1_g010.1.br	12.3091	8.38396	16.7265	126.637	84.1188	53.8149
Pav_sc0001245.1_g060.1.br	0.481801	0.617997	0.161148	1.8293	1.25683	1.10814
Pav_sc0001252.1_g010.1.br	4.69864	3.02812	7.28371	0.795744	0.542477	0
Pav_sc0001252.1_g040.1.br	1.67922	5.66335	0.734695	1.9357	2.28937	1.77895
Pav_sc0001252.1_g050.1.br	85.9262	51.0908	43.3088	41.7968	37.1542	42.2986
Pav_sc0001252.1_g060.1.br	0.981253	0.336737	2.03973	0.946396	3.03365	1.93484
Pav_sc0001255.1_g020.1.mk	513.102	483.513	442.283	690.606	617.059	606.951
Pav_sc0001255.1_g030.1.mk	1027.12	1064.73	963.646	944.545	951.293	1335.81
Pav_sc0001255.1_g040.1.br	77.5313	74.5048	59.8806	68.5122	59.9315	58.4075
Pav_sc0001255.1_g050.1.br	88.172	104.138	79.0285	84.9039	82.8432	61.7296
Pav_sc0001255.1_g060.1.mk	103.532	58.939	67.4099	110.022	42.3189	51.508
Pav_sc0001255.1_g070.1.br	12.5427	11.4194	9.46528	16.4914	15.542	16.6688
Pav_sc0001255.1_g080.1.mk	400.391	477.001	385.988	283.895	374.605	351.185
Pav_sc0001260.1_g010.1.br	1.28073	0	1.30923	1.18768	0.809667	0.639799
Pav_sc0001260.1_g020.1.br	3.05887	3.25083	2.56515	2.7934	5.13542	4.67585
Pav_sc0001260.1_g040.1.br	0.773523	0.782074	0.555242	3.02812	0	0.848843
Pav_sc0001260.1_g060.1.mk	789.688	806.574	750.495	796.894	845.809	1027.73
Pav_sc0001260.1_g080.1.mk	315.761	315.727	459.969	302.683	329.051	473.649
Pav_sc0001260.1_g090.1.mk	2468.25	2470.08	2508.04	2648.85	2537.67	2398.12
Pav_sc0001260.1_g180.1.br	0	0	0.495887	6.26753	5.70747	7.79119
Pav_sc0001264.1_g010.1.br	2.14523	0	0	0	2.75485	1.307
Pav_sc0001268.1_g010.1.mk	4.82978	5.39994	4.21533	0.805997	1.20159	0.522784
Pav_sc0001268.1_g020.1.br	0.254626	0.270876	0	0	0.209693	0
Pav_sc0001268.1_g030.1.br	0.203453	0	0.779	0	0	0
Pav_sc0001268.1_g050.1.mk	9.33563	7.17917	9.55969	3.01688	1.46925	0.697068
Pav_sc0001274.1_g010.1.br	1.95689	1.78033	1.21344	1.27967	1.05952	1.53476
Pav_sc0001276.1_g010.1.br	229.915	223.795	232.659	379.51	478.426	539.391
Pav_sc0001276.1_g020.1.br	67.3705	96.889	39.8905	2.9267	3.32871	2.10736
Pav_sc0001277.1_g010.1.br	85.7661	93.9122	15.2398	70.4476	64.1738	29.2652
Pav_sc0001277.1_g020.1.br	4.65489	1.54099	1.00017	5.14017	7.6554	14.056
Pav_sc0001278.1_g020.1.br	0	0.831721	0.638323	3.12109	0	0
Pav_sc0001278.1_g030.1.br	830.19	467.393	320.664	722.21	722.161	438.491
Pav_sc0001278.1_g040.1.mk	20.4403	8.18984	9.58983	11.2988	8.41216	10.6737
Pav_sc0001278.1_g060.1.br	99.627	51.9751	36.2681	39.7629	33.46	9.44723
Pav_sc0001278.1_g120.1.br	287.143	157.259	64.2736	167.61	149.503	59.6283
Pav_sc0001278.1_g130.1.mk	148.909	125.479	65.6717	103.077	94.5911	64.8105
Pav_sc0001278.1_g140.1.br	1.22657	0.637012	0.48389	0	1.77732	0
Pav_sc0001278.1_g150.1.br	0.557433	0.348439	0.575104	1.48107	1.20982	0.634979
Pav_sc0001278.1_g230.1.br	0	1.49421	1.06497	0	0	0
Pav_sc0001278.1_g290.1.br	4.02613	0.421303	1.48823	3.92103	2.29695	12.2157
Pav_sc0001278.1_g300.1.br	726.276	641.352	420.532	500.43	470.591	451.305
Pav_sc0001278.1_g310.1.br	1229.38	567.173	328.357	485.374	532.02	234.395
Pav_sc0001279.1_g020.1.mk	126.18	112.172	170.255	173.134	137.051	128.099
Pav_sc0001279.1_g060.1.br	18.6166	21.146	10.4962	17.969	13.8732	11.6492
Pav_sc0001279.1_g070.1.br	241.82	264.396	102.592	165.316	169.431	128.558
Pav_sc0001279.1_g080.1.br	48.8122	45.8862	22.2042	27.408	27.6362	20.5398
Pav_sc0001282.1_g050.1.br	266.379	281.728	585.517	154.853	147.705	178.252
Pav_sc0001282.1_g060.1.mk	94.6841	41.6478	59.6212	72.6746	40.9622	35.1708
Pav_sc0001283.1_g010.1.mk	10.752	20.1297	13.8993	0	0.304597	0.225345
Pav_sc0001284.1_g010.1.br	0.446489	0	1.01959	3.61704	3.69145	1.03501
Pav_sc0001288.1_g030.1.mk	105.285	70.059	469.066	249.87	113.337	79.9299
Pav_sc0001288.1_g040.1.mk	1235.59	1291.53	826.646	1319.76	1289.15	1209.23
Pav_sc0001288.1_g050.1.br	837.805	817.032	418.388	849.91	904.996	678.471
Pav_sc0001288.1_g060.1.br	6.86872	14.0241	25.2059	0.46717	1.40374	0.60603
Pav_sc0001288.1_g090.1.br	4.64645	3.35876	6.32302	4.11392	3.28837	6.63571
Pav_sc0001288.1_g100.1.mk	2.48722	0	1.66807	0	3.6207	0
Pav_sc0001288.1_g110.1.br	0	0.67756	1.15975	0	1.15353	0
Pav_sc0001288.1_g120.1.br	0.419604	0.351846	0.288593	0.747776	0.610828	0.94287
Pav_sc0001288.1_g130.1.br	0	0.165991	0	0	0.230351	0.192739
Pav_sc0001288.1_g140.1.br	0.762561	0.538085	0.581614	1.64071	0	0.883847
Pav_sc0001288.1_g200.1.br	0.253655	0	0	32.2519	25.496	14.5172
Pav_sc0001294.1_g020.1.br	78.999	92.4673	69.713	131.092	150.688	97.7171
Pav_sc0001295.1_g010.1.br	703.338	664.259	503.007	508.695	523.132	465.623
Pav_sc0001295.1_g030.1.br	2.73651	3.37535	3.84595	2.61402	3.44399	3.21556
Pav_sc0001297.1_g080.1.mk	1.94961	3.34612	4.71056	5.26199	4.20606	5.48101
Pav_sc0001297.1_g090.1.mk	316.307	338.972	252.447	7.99615	4.95294	7.36803
Pav_sc0001299.1_g010.1.mk	974.348	755.558	645.633	1126.85	940.691	745.705
Pav_sc0001299.1_g060.1.mk	17.713	14.7411	7.04073	0	2.5928	3.89212
Pav_sc0001299.1_g080.1.mk	177.986	74.789	24.9282	120.784	102.479	26.3948
Pav_sc0001299.1_g090.1.mk	2.69988	1.96114	6.75671	5.84732	1.58987	0.77218
Pav_sc0001308.1_g070.1.br	0.932064	0	0	0	0	0
Pav_sc0001308.1_g160.1.br	0.51749	0.20285	0.182152	0	0	0.322717
Pav_sc0001308.1_g170.1.br	0	0.337043	0.287587	0.816148	0	0
Pav_sc0001308.1_g270.1.mk	773.149	813.032	678.726	825.094	801.39	732.349
Pav_sc0001308.1_g290.1.mk	201.918	219.224	287.271	183.306	223.442	256.348
Pav_sc0001308.1_g410.1.br	24.6846	32.3944	28.0391	23.1068	30.2916	53.0298
Pav_sc0001308.1_g420.1.br	43.2023	68.403	48.3799	56.726	50.9427	98.7971
Pav_sc0001311.1_g010.1.br	2.1585	3.82029	1.27952	5.36629	1.58552	3.90878
Pav_sc0001311.1_g030.1.br	0.788053	1.37208	0.603207	1.58466	0	0
Pav_sc0001311.1_g040.1.br	0.458106	0.322179	0.32519	0	0	0
Pav_sc0001311.1_g060.1.mk	2823.34	2664.08	3762.37	2945.02	2575.73	2695.68
Pav_sc0001311.1_g070.1.mk	109.913	134.075	192.622	42.2214	75.2201	83.5054
Pav_sc0001314.1_g010.1.mk	239.301	253.186	308.475	348.594	316.303	335.162
Pav_sc0001314.1_g020.1.mk	14.9717	18.5894	20.1755	24.1078	8.00968	22.5995
Pav_sc0001314.1_g030.1.mk	55.3604	53.8863	82.1133	55.0849	53.2364	69.5947
Pav_sc0001314.1_g040.1.mk	3.19314	0.736985	3.32889	3.823	2.77608	0.535832
Pav_sc0001314.1_g050.1.mk	1294.26	1362.73	1327.54	1411.85	1420.04	1580.72
Pav_sc0001314.1_g060.1.mk	49.3163	42.1351	54.3996	50.1539	51.618	50.3935
Pav_sc0001314.1_g070.1.br	12.4992	3.91125	9.11965	12.4469	14.9144	16.1105
Pav_sc0001314.1_g080.1.mk	12.9683	29.5835	2.70708	18.9852	11.7509	7.26705
Pav_sc0001327.1_g010.1.br	1.58014	0	0	2.80851	4.40874	1.51294
Pav_sc0001327.1_g020.1.br	90.2356	70.0735	52.1372	75.3774	65.3252	34.7239
Pav_sc0001327.1_g040.1.mk	33.8849	19.9465	11.9074	7.2482	12.0729	9.84675
Pav_sc0001328.1_g040.1.mk	0	1.89013	0.62685	8.42635	6.75725	9.0629
Pav_sc0001328.1_g050.1.mk	0	0	0.142275	1.74123	0.949631	0.198644
Pav_sc0001328.1_g060.1.br	1.09118	1.07255	0.609641	0.796311	0.373679	0.398382
Pav_sc0001328.1_g080.1.br	0	0	0	2.46742	1.70843	4.64962
Pav_sc0001328.1_g090.1.mk	18.8357	16.7491	13.7181	56.9995	55.4596	47.6142
Pav_sc0001328.1_g100.1.mk	12.9012	10.3376	12.251	113.683	112.113	153.138
Pav_sc0001328.1_g160.1.mk	1.9147	1.59675	0	3.12056	0	3.56001
Pav_sc0001328.1_g190.1.br	78.8106	77.2028	130.373	89.7368	91.7671	144.336
Pav_sc0001328.1_g200.1.br	55.3218	45.2702	55.4941	32.9291	24.9542	60.2439
Pav_sc0001328.1_g210.1.br	5.35882	6.8986	8.43793	30.8446	31.7185	55.273
Pav_sc0001328.1_g220.1.br	3.0904	4.19775	2.13033	1.0866	3.31533	4.69704
Pav_sc0001328.1_g230.1.br	2.20128	1.94844	2.53139	2.85269	10.0841	5.66814
Pav_sc0001328.1_g240.1.br	21.0942	23.613	20.6957	44.5116	47.6124	62.666
Pav_sc0001328.1_g250.1.br	28.7329	37.3798	37.6606	61.9858	65.9721	83.251
Pav_sc0001328.1_g260.1.br	3.95164	2.865	8.35913	14.9353	16.8242	19.1532
Pav_sc0001328.1_g270.1.br	66.0063	51.2419	60.6092	51.8758	44.9092	47.0724
Pav_sc0001328.1_g280.1.br	0	1.98908	0	0	0	0
Pav_sc0001328.1_g290.1.br	244.253	279.19	259.703	251.673	288.521	277.143
Pav_sc0001333.1_g010.1.mk	778.215	788.252	1030.24	757.964	791.817	663.796
Pav_sc0001333.1_g020.1.mk	1574.8	1523.48	1848.83	1434.65	1330.82	1534.62
Pav_sc0001333.1_g030.1.mk	11.2815	7.68457	15.3085	19.9448	14.5601	13.6349
Pav_sc0001333.1_g040.1.mk	196.55	210.6	130.339	176.12	172.239	171.545
Pav_sc0001334.1_g030.1.br	4.36039	5.12933	5.14421	18.2048	18.2468	7.02032
Pav_sc0001336.1_g010.1.mk	161.948	180.233	51.2582	123.798	210.88	151.212
Pav_sc0001337.1_g010.1.br	141.09	126.241	67.2216	64.4973	58.3508	40.0222
Pav_sc0001337.1_g030.1.mk	363.322	414.324	141.072	618.633	651.117	475.324
Pav_sc0001347.1_g030.1.br	0	0	0.257845	0	0.584696	0.263847
Pav_sc0001347.1_g040.1.br	0	0.201134	0.108702	0.306645	0.424639	0.349828
Pav_sc0001350.1_g010.1.br	13.2563	10.5822	12.6609	49.2942	67.4276	78.1021
Pav_sc0001354.1_g020.1.br	0	0	0.623105	0	0	2.01734
Pav_sc0001354.1_g030.1.br	599.482	524.195	464.986	563.763	550.14	491.795
Pav_sc0001356.1_g010.1.mk	0.638981	0.508577	0.395322	64.928	71.9306	74.0518
Pav_sc0001356.1_g020.1.mk	2460	2648.71	2846.47	2435.21	2448.68	2911.25
Pav_sc0001356.1_g030.1.mk	798.069	853.027	911.263	833.474	789.837	742.767
Pav_sc0001358.1_g010.1.mk	400.64	308.722	193.748	542.607	492.266	370.207
Pav_sc0001358.1_g020.1.br	1965.12	1790.69	971.709	1679.46	1500.71	1075.68
Pav_sc0001358.1_g030.1.br	3446.67	3023.26	1880.31	2807.57	2596.5	2127.39
Pav_sc0001365.1_g010.1.br	1.0449	1.34854	0.330812	0.439351	0.708967	0
Pav_sc0001365.1_g020.1.br	6.67318	4.70433	1.17499	1.57091	0.692508	0.316524
Pav_sc0001365.1_g030.1.mk	157.461	184.033	149.512	174.373	165.555	347.718
Pav_sc0001367.1_g020.1.br	17.2488	12.0325	17.7472	0.612111	0.860712	0
Pav_sc0001368.1_g030.1.br	12.349	21.4678	241.672	26.4867	22.6644	88.056
Pav_sc0001378.1_g020.1.br	0.234077	0	0	0.967849	0.34334	0.287279
Pav_sc0001378.1_g040.1.mk	1294.03	758.776	410.561	1755.63	1088.79	523.55
Pav_sc0001386.1_g020.1.br	0.392592	0.785746	0.326732	0	0	0
Pav_sc0001386.1_g040.1.mk	0.374648	0.218386	0	2.55933	1.1827	0.43749
Pav_sc0001389.1_g010.1.br	16.3351	11.176	7.30649	13.8272	12.5776	9.75488
Pav_sc0001390.1_g010.1.br	0	0	0.539225	0	0	3.70802
Pav_sc0001390.1_g050.1.br	6.57801	1.4309	64.4452	0.561175	0.199074	4.62616
Pav_sc0001391.1_g010.1.br	7.87793	6.51979	4.86569	7.81827	5.9661	10.7068
Pav_sc0001391.1_g020.1.br	196.818	233.928	530.475	163.906	235.141	290.799
Pav_sc0001391.1_g030.1.mk	160.807	159.381	102.839	155.591	156.167	174.151
Pav_sc0001391.1_g040.1.mk	184.137	184.857	115.725	142.818	166.116	223.64
Pav_sc0001391.1_g120.1.mk	0	0	0	3.89112	4.59641	11.4017
Pav_sc0001391.1_g130.1.mk	3363.16	2796.39	2681.87	3128.08	2540.88	2377.7
Pav_sc0001393.1_g070.1.mk	195.623	107.477	1.65714	71.831	33.2849	6.37205
Pav_sc0001394.1_g010.1.br	0	0	0	1.43377	1.00804	1.71435
Pav_sc0001398.1_g010.1.mk	1195.29	1124.29	963.4	1244.91	1169.88	1098.45
Pav_sc0001414.1_g010.1.br	1.93342	1.40822	1.92103	1.49514	1.25775	0
Pav_sc0001414.1_g050.1.mk	21.1686	13.7199	6.16449	23.581	11.3323	4.15164
Pav_sc0001414.1_g080.1.mk	1.5366	0.85589	2.85642	3.68722	2.28013	1.29707
Pav_sc0001416.1_g010.1.br	1.63502	4.02939	3.12422	1.93832	1.89922	0.324721
Pav_sc0001416.1_g020.1.br	4.8793	4.56636	4.04364	1.57623	0	0
Pav_sc0001416.1_g030.1.br	6.07343	11.7122	8.92084	6.94625	4.34958	1.24398
Pav_sc0001416.1_g110.1.mk	636.707	597.312	402.689	76.0195	64.7728	71.8454
Pav_sc0001416.1_g120.1.mk	5.50866	2.31424	11.669	7.03108	2.52621	1.65837
Pav_sc0001416.1_g140.1.mk	753.558	668.458	4676.67	1419.11	933.258	617.996
Pav_sc0001416.1_g150.1.mk	169.169	110.499	884.608	348.496	154.784	109.571
Pav_sc0001416.1_g160.1.mk	81.0244	64.4961	276.267	143.205	74.5722	42.3712
Pav_sc0001416.1_g170.1.mk	69.6789	69.7352	274.454	43.4874	46.6656	75.1307
Pav_sc0001416.1_g190.1.br	0.117354	0.170873	0.0734986	0	0.146648	0
Pav_sc0001416.1_g200.1.br	5.80484	6.90198	0.905317	0	0.575283	0
Pav_sc0001418.1_g020.1.br	0.572807	0.730281	0.407146	2.07583	3.07749	2.13063
Pav_sc0001423.1_g020.1.br	1.6492	2.00009	0.793203	0	0	0
Pav_sc0001423.1_g030.1.br	2.44602	2.51514	1.7768	0	0	0
Pav_sc0001423.1_g040.1.mk	2.4196	1.60239	0.908585	0	0	0
Pav_sc0001423.1_g060.1.br	227.747	242.582	178.607	97.0588	83.55	90.1179
Pav_sc0001423.1_g070.1.mk	617.84	666.178	474.92	1200.46	1317.17	1195.82
Pav_sc0001427.1_g010.1.br	0.488248	0	0.280397	0.795744	1.11892	0
Pav_sc0001430.1_g050.1.br	173.085	186.143	126.077	62.584	84.2724	100.203
Pav_sc0001434.1_g010.1.br	83.4594	54.3488	31.74	68.7501	57.7988	63.9392
Pav_sc0001440.1_g020.1.mk	299.022	329.333	229.294	292.846	241.942	151.719
Pav_sc0001440.1_g040.1.br	1.77748	3.0103	2.8013	0	0	0
Pav_sc0001440.1_g050.1.br	1.42077	1.22901	1.67832	0	4.37156	2.2291
Pav_sc0001440.1_g080.1.mk	606.868	274.249	136.872	148.23	196.702	79.1222
Pav_sc0001440.1_g090.1.br	75.8512	74.3597	50.8466	69.212	79.2211	40.5923
Pav_sc0001440.1_g100.1.mk	87.4401	85.2486	57.9871	84.6921	85.7333	63.0048
Pav_sc0001440.1_g110.1.br	68.8465	72.3986	65.3697	45.8366	60.4832	73.4281
Pav_sc0001440.1_g140.1.mk	211.763	167.405	228.939	252.596	161.312	167.718
Pav_sc0001440.1_g150.1.br	0	0	0	1.25344	2.37177	2.38104
Pav_sc0001440.1_g210.1.mk	250.348	294.286	187.103	202.767	280.279	328.378
Pav_sc0001445.1_g060.1.br	122.216	143.621	134.725	154.311	162.337	161.194
Pav_sc0001445.1_g070.1.br	1.12677	0.506343	1.16307	0.940329	0	0
Pav_sc0001445.1_g170.1.br	1.86296	3.19789	2.10063	1.76832	1.2055	0.95259
Pav_sc0001445.1_g180.1.br	0.831105	2.37989	1.39367	0	0	0
Pav_sc0001452.1_g010.1.mk	71.8552	76.0305	221.709	111.173	96.5467	73.5352
Pav_sc0001452.1_g020.1.mk	28.1805	54.317	55.4826	39.7312	54.5965	53.3641
Pav_sc0001456.1_g030.1.br	18.9289	24.1174	20.1041	8.08175	10.8831	9.30488
Pav_sc0001456.1_g040.1.mk	28.8342	24.9984	15.2112	27.5847	21.1763	22.8842
Pav_sc0001456.1_g050.1.br	17.2808	12.7039	11.2035	21.9581	19.7928	17.7056
Pav_sc0001466.1_g050.1.mk	399.327	467.89	405.853	409.759	481.096	530.386
Pav_sc0001466.1_g250.1.mk	306.831	368.17	289.876	271.774	313.584	401.298
Pav_sc0001466.1_g260.1.mk	100.515	77.6602	64.3356	100.071	109.828	83.4135
Pav_sc0001466.1_g270.1.br	7.60402	5.57169	5.91323	4.09607	5.94462	3.46717
Pav_sc0001466.1_g280.1.br	5.05328	6.60659	6.76202	5.39488	2.84472	2.54153
Pav_sc0001466.1_g290.1.br	7.83341	6.90878	1.98485	8.58235	4.42961	2.15559
Pav_sc0001466.1_g310.1.mk	55.9439	38.2648	36.3437	41.0377	50.2374	44.9771
Pav_sc0001469.1_g010.1.br	6.33838	7.65353	3.01222	7.84522	6.05696	9.55765
Pav_sc0001470.1_g010.1.br	3.32743	2.51546	1.78591	0	0	0
Pav_sc0001471.1_g020.1.br	61.3153	57.5448	32.2719	12.7468	6.55759	6.74245
Pav_sc0001477.1_g010.1.br	61.599	98.5389	42.6934	87.6877	86.3941	96.2922
Pav_sc0001485.1_g020.1.br	1.64276	6.5096	3.85938	8.34211	4.39455	7.03215
Pav_sc0001485.1_g060.1.mk	333.403	216.594	1.59216	105.367	72.5869	2.9865
Pav_sc0001485.1_g080.1.mk	58.141	58.1737	51.6671	53.0921	54.2179	66.3301
Pav_sc0001485.1_g100.1.mk	444.961	473.286	620.924	594.501	460.811	412.509
Pav_sc0001485.1_g120.1.mk	270.621	258.492	181.565	284.362	252.553	232.353
Pav_sc0001498.1_g010.1.mk	116.31	130.293	409.157	166.478	163.172	202.664
Pav_sc0001498.1_g020.1.mk	426.538	440.247	356.167	390.037	429.171	455.236
Pav_sc0001498.1_g030.1.mk	10.5446	7.27339	34.2357	19.3908	9.27148	7.78741
Pav_sc0001498.1_g040.1.mk	1434.26	1608.33	2547.85	1803.73	2055.41	2610.09
Pav_sc0001498.1_g100.1.br	19.809	24.5083	20.2317	52.6139	53.93	65.7871
Pav_sc0001498.1_g110.1.br	0.346851	0.734481	0.192603	0	0	0
Pav_sc0001498.1_g130.1.br	2.44667	4.67371	2.90588	10.8343	20.7812	18.9582
Pav_sc0001498.1_g170.1.br	70.9462	108.003	60.0663	132.025	184.437	197.873
Pav_sc0001498.1_g220.1.br	0.46521	0.328266	0	0.922587	0	0.539202
Pav_sc0001498.1_g230.1.br	19.7932	28.7804	41.0969	24.3098	42.698	39.3159
Pav_sc0001498.1_g240.1.mk	630.478	693.71	485.835	612.225	671.589	584.355
Pav_sc0001498.1_g250.1.mk	5558.55	6856.09	2009.4	5042.61	6155.42	6405.74
Pav_sc0001499.1_g040.1.br	7.01645	8.91443	22.6794	0	0	0
Pav_sc0001499.1_g050.1.br	1.16563	2.10133	2.45021	0	0	0
Pav_sc0001499.1_g140.1.br	1.14882	0.958051	1.40023	0	0	4.92048
Pav_sc0001507.1_g020.1.br	0.747739	0.150061	0	0	0	0.200691
Pav_sc0001507.1_g070.1.br	0.460057	0.170539	0.588572	0.570707	0.191147	0.069457
Pav_sc0001507.1_g080.1.br	5.10191	4.00018	4.07139	0.776145	3.84571	2.97432
Pav_sc0001507.1_g090.1.br	0	1.41253	0	0	1.25074	2.41009
Pav_sc0001507.1_g100.1.br	3.70384	1.55991	3.04818	4.80253	2.80798	2.17541
Pav_sc0001507.1_g110.1.br	0.371539	0.868736	0.48977	0	1.05073	0.867719
Pav_sc0001508.1_g010.1.br	1.51701	0	0	0	0	0
Pav_sc0001508.1_g020.1.mk	129.677	152.404	349.46	217.333	228.011	225.41
Pav_sc0001508.1_g030.1.mk	156.34	178.882	423.091	248.448	254.718	263.444
Pav_sc0001508.1_g040.1.mk	0	0	0.552845	0.501519	0	0.540335
Pav_sc0001508.1_g060.1.br	0.654838	0.816519	0.311915	2.85028	1.2743	1.25375
Pav_sc0001508.1_g070.1.mk	1134.74	1096.83	794.724	1206.25	1063.38	751.654
Pav_sc0001508.1_g080.1.mk	225.94	244.607	142.928	249.959	239.644	188.722
Pav_sc0001508.1_g100.1.br	144.072	136.383	130.331	144.8	154.603	99.4882
Pav_sc0001508.1_g130.1.br	2.26452	2.85373	3.31761	0	0	0
Pav_sc0001509.1_g020.1.br	0	0	0	3.86484	1.73926	0
Pav_sc0001509.1_g050.1.br	44.8281	50.5485	99.9402	43.0066	39.782	33.4259
Pav_sc0001509.1_g060.1.br	5.63714	3.16867	1.63863	3.61892	1.54405	2.1483
Pav_sc0001509.1_g140.1.br	15.311	16.4078	76.2316	6.96745	10.5322	10.7588
Pav_sc0001510.1_g010.1.mk	351.612	351.435	329.343	332.516	337.926	332.245
Pav_sc0001510.1_g020.1.mk	1226.86	1069.12	1096.26	1416.73	1298.7	1440.71
Pav_sc0001510.1_g210.1.br	55.2475	59.4972	52.1683	39.5155	62.4545	40.1267
Pav_sc0001510.1_g250.1.br	105.731	105.861	63.884	117.473	63.2159	55.7126
Pav_sc0001510.1_g270.1.mk	86.5833	83.7775	195.184	93.448	78.6041	72.4065
Pav_sc0001520.1_g010.1.br	2938.62	2014.1	1540.5	1501.65	1491.96	437.238
Pav_sc0001520.1_g040.1.br	0.521589	0.429415	0.167408	0.435286	0	0.874936
Pav_sc0001520.1_g090.1.br	0.637658	0.70202	1.51797	0	0	0.739079
Pav_sc0001520.1_g250.1.br	37.0436	24.8171	15.7958	60.7465	20.609	17.8388
Pav_sc0001523.1_g010.1.br	21.1285	21.0586	4.2751	4.86556	4.33225	1.56576
Pav_sc0001523.1_g020.1.br	13.938	17.9699	3.79131	3.20944	3.59185	0.741561
Pav_sc0001527.1_g010.1.mk	5589.06	6135.79	5091.72	5146.33	5442.14	5123.59
Pav_sc0001527.1_g020.1.br	1.94163	3.63537	6.93909	4.63458	4.39607	8.22645
Pav_sc0001535.1_g010.1.br	4.74327	6.54205	5.87287	43.4329	58.612	47.5821
Pav_sc0001535.1_g020.1.mk	261.802	201.591	178.15	147.207	89.7006	108.142
Pav_sc0001535.1_g140.1.br	7.58236	14.7829	12.2961	10.6566	13.2424	6.78467
Pav_sc0001535.1_g150.1.br	6.55289	4.62974	6.5043	2.28056	2.15041	2.24109
Pav_sc0001535.1_g160.1.br	7.78427	5.83718	6.38327	4.26144	1.63315	5.51968
Pav_sc0001535.1_g180.1.br	19.6665	14.8714	10.5092	8.76082	7.01219	6.9308
Pav_sc0001535.1_g200.1.br	2.71428	3.37797	2.37228	2.44672	1.99863	2.24859
Pav_sc0001541.1_g010.1.br	20.9206	18.2478	25.0864	6.06034	5.92438	5.72798
Pav_sc0001544.1_g020.1.mk	559.431	438.381	431.94	293.395	294.045	295.663
Pav_sc0001547.1_g010.1.br	848.498	764.654	966.708	1744.42	1584.64	1559.76
Pav_sc0001547.1_g020.1.br	445.996	278.716	211.264	321.178	198.41	90.2344
Pav_sc0001547.1_g030.1.br	753.953	467.255	339.38	559.229	362.426	166.703
Pav_sc0001547.1_g060.1.br	580.464	375.77	248.833	375.389	268.767	128.797
Pav_sc0001547.1_g070.1.br	11.8709	10.524	3.98419	2.09406	0	0.564034
Pav_sc0001547.1_g080.1.br	0.864171	2.0257	0.318633	0	0	0.48712
Pav_sc0001547.1_g090.1.mk	3.25701	4.1878	2.46928	0.795781	1.82525	0.398274
Pav_sc0001547.1_g120.1.mk	75.003	75.6163	49.5928	67.5518	101.33	87.3038
Pav_sc0001547.1_g140.1.br	1.09977	1.16018	1.67219	5.85615	1.82862	1.43573
Pav_sc0001547.1_g160.1.br	4.81372	3.569	1.35443	0.873829	0	2.09604
Pav_sc0001547.1_g170.1.mk	343.465	302.913	171.983	258.684	240.779	205.541
Pav_sc0001547.1_g180.1.br	11.1693	18.1621	15.2938	6.85654	15.0725	7.46542
Pav_sc0001547.1_g210.1.mk	21.1799	29.746	1.5001	45.7732	49.3932	5.78222
Pav_sc0001590.1_g010.1.mk	2.02041	0.907925	0.648466	0	0	1.20184
Pav_sc0001590.1_g020.1.mk	2.59261	2.616	3.33326	3.79926	5.18841	4.70489
Pav_sc0001590.1_g030.1.mk	0	4.15789	1.93818	1.64822	1.25722	1.02
Pav_sc0001597.1_g010.1.br	0.752445	2.09329	2.93018	0	0	0
Pav_sc0001606.1_g020.1.br	1.69972	1.21538	1.07875	1.14978	0	0
Pav_sc0001607.1_g010.1.mk	2.31594	4.0381	0.382795	3.13147	2.19927	0.94207
Pav_sc0001607.1_g020.1.mk	21.2059	25.5996	51.9987	16.5157	16.0567	18.5776
Pav_sc0001607.1_g030.1.br	2.56466	3.43439	0.606085	1.48173	1.13023	0
Pav_sc0001607.1_g040.1.br	7.04099	4.95171	3.30354	8.49556	8.54093	4.16529
Pav_sc0001611.1_g010.1.br	0	0.506864	0	0	0.544987	0.350052
Pav_sc0001615.1_g020.1.mk	94.7552	110.736	131.245	115.435	117.974	121.079
Pav_sc0001615.1_g030.1.mk	1.24395	0.27908	1.05111	0.311447	0.230351	0.221996
Pav_sc0001615.1_g050.1.mk	565.685	576.309	845.788	554.025	607.286	850.725
Pav_sc0001615.1_g060.1.br	14.0904	8.09139	19.9071	17.8232	15.7936	28.4983
Pav_sc0001615.1_g120.1.mk	554.661	480.114	292.984	4.36915	4.40461	3.87481
Pav_sc0001615.1_g130.1.mk	425.131	368.877	347.277	34.923	33.8679	30.3233
Pav_sc0001615.1_g140.1.br	459.131	370.007	360.43	0	0	0
Pav_sc0001615.1_g150.1.mk	462.695	322.16	303.048	0	0	0.886103
Pav_sc0001615.1_g160.1.mk	394.367	255.931	275.716	0	0	0
Pav_sc0001622.1_g010.1.br	1.06221	0.594097	0.181683	0.475242	0	0.294104
Pav_sc0001622.1_g080.1.mk	132.899	150.543	145.396	217.174	193.471	175.89
Pav_sc0001627.1_g050.1.mk	250.997	306.675	414.51	225.887	307.762	339.905
Pav_sc0001627.1_g060.1.br	18.7382	23.7576	29.2406	30.1448	12.8679	11.3631
Pav_sc0001627.1_g070.1.mk	37.9651	52.8105	65.9346	25.5662	30.3813	38.2536
Pav_sc0001627.1_g080.1.br	0	0.163899	0.162144	1.19064	1.9594	3.40157
Pav_sc0001627.1_g120.1.br	0	0.334579	0	55.4534	22.4686	2.98923
Pav_sc0001627.1_g180.1.mk	2731.33	2788.43	1480.08	2765.52	2819.89	2589.84
Pav_sc0001627.1_g190.1.mk	27.5048	27.5374	30.7002	23.101	24.8809	18.183
Pav_sc0001627.1_g200.1.mk	546.954	491.041	744.957	573.566	583.611	695.178
Pav_sc0001627.1_g220.1.mk	508.23	566.83	591.518	467.311	529.425	533.605
Pav_sc0001627.1_g230.1.br	0	0.51776	0	0	1.1865	0.930707
Pav_sc0001632.1_g010.1.mk	467.09	507.696	678.553	458.159	498.031	600.694
Pav_sc0001643.1_g010.1.mk	85.1051	104.676	301.287	84.7755	125.54	318.194
Pav_sc0001643.1_g020.1.mk	4516.99	2035.83	9895.9	8279.07	2961.3	3106.04
Pav_sc0001643.1_g030.1.mk	331.465	303.411	228.635	394.02	358.56	413.04
Pav_sc0001643.1_g050.1.mk	5.97918	4.90984	2.68812	1.70571	1.26157	4.26519
Pav_sc0001643.1_g080.1.mk	396.22	367.89	272.511	740.237	701.062	745.585
Pav_sc0001643.1_g090.1.mk	483.388	523.654	531.777	437.357	497.223	569.771
Pav_sc0001644.1_g010.1.br	60.8225	57.6478	135.494	173.316	181.704	227.292
Pav_sc0001644.1_g020.1.br	3.95933	4.39915	2.768	2.33264	3.72908	1.9878
Pav_sc0001644.1_g070.1.br	0.697815	0	1.62734	0	1.02354	0.856417
Pav_sc0001644.1_g160.1.mk	70.7819	54.5002	193.731	113.106	76.8997	54.7122
Pav_sc0001644.1_g170.1.mk	5.1215	6.0847	8.06846	6.73284	6.09524	6.10472
Pav_sc0001644.1_g180.1.mk	402.216	452.035	424.281	381.377	431.842	498.471
Pav_sc0001644.1_g190.1.br	10.6681	11.776	23.0888	26.9859	20.8361	17.1963
Pav_sc0001646.1_g020.1.br	0.980507	1.64202	1.69597	6.36916	3.57631	8.99116
Pav_sc0001654.1_g010.1.br	3.04513	0.736985	3.37245	3.90086	3.14409	2.41021
Pav_sc0001660.1_g010.1.mk	10.9344	20.2872	43.1325	5.23524	8.86414	13.1817
Pav_sc0001661.1_g020.1.mk	260.622	177.42	254.323	261.161	164.882	104.679
Pav_sc0001661.1_g030.1.mk	58.1296	73.5792	85.1694	66.4111	82.7839	76.6226
Pav_sc0001663.1_g010.1.br	13.115	9.50984	9.11146	12.9164	9.7123	8.77575
Pav_sc0001663.1_g020.1.br	5.18164	2.31532	2.03668	0.816148	0	0
Pav_sc0001663.1_g030.1.mk	538.858	483.842	359.212	486.28	362.756	351.687
Pav_sc0001663.1_g040.1.mk	8.27016	3.56722	1.77762	3.49616	3.18797	5.34662
Pav_sc0001663.1_g110.1.br	0.821871	0	0	1.6299	1.57037	0
Pav_sc0001663.1_g130.1.br	0.943502	0.971081	0.806004	2.74017	0.874853	0.623223
Pav_sc0001663.1_g160.1.br	1.00608	1.65346	4.63615	3.57638	10.274	8.24285
Pav_sc0001663.1_g170.1.mk	337.182	276.227	197.647	455.772	338.821	217.02
Pav_sc0001663.1_g180.1.mk	97.5539	92.2608	117.39	131.686	128.474	77.8511
Pav_sc0001663.1_g190.1.mk	7.33626	11.5407	9.46671	6.47025	30.561	43
Pav_sc0001663.1_g200.1.br	12.8326	11.14	40.0685	29.0812	23.7336	63.0922
Pav_sc0001663.1_g210.1.br	2236.91	1224.89	566.737	1713.23	1050.82	1013.06
Pav_sc0001663.1_g220.1.br	5.92412	7.11696	14.1357	5.13202	7.63256	8.8168
Pav_sc0001663.1_g250.1.br	12.421	11.9648	13.5791	15.5617	12.7103	6.22567
Pav_sc0001663.1_g260.1.br	12.7818	19.4497	9.59717	87.7628	66.1991	42.949
Pav_sc0001663.1_g270.1.br	36.0455	53.8298	36.1576	42.8119	50.1264	65.7383
Pav_sc0001663.1_g280.1.br	19.7798	31.8033	22.7425	30.4219	29.5962	36.9144
Pav_sc0001663.1_g290.1.mk	21.0254	19.4314	11.2785	25.7594	18.6174	14.1654
Pav_sc0001663.1_g300.1.br	792.362	181.118	109.503	444.6	164.965	149.855
Pav_sc0001663.1_g310.1.br	306.05	73.9152	43.8803	171.586	47.9125	35.8036
Pav_sc0001663.1_g370.1.mk	3305.35	778.204	372.984	1953.06	655.165	621.364
Pav_sc0001663.1_g390.1.mk	250.251	252.899	249.378	227.899	233.661	214.837
Pav_sc0001663.1_g400.1.mk	164.407	268.434	157.937	161.535	245.192	257.235
Pav_sc0001666.1_g010.1.mk	28.8117	23.6165	30.6211	23.7329	23.5035	24.8558
Pav_sc0001666.1_g030.1.mk	588.644	564.264	595.134	567.242	593.746	761.937
Pav_sc0001666.1_g040.1.mk	62.5498	60.6073	31.9651	44.5379	35.8254	33.4023
Pav_sc0001670.1_g020.1.br	0.403338	0.70434	0.265844	1.37766	0.50402	0
Pav_sc0001683.1_g020.1.br	88.5007	101.301	165.745	45.882	54.9602	69.9824
Pav_sc0001686.1_g010.1.br	56.6344	58.4755	34.8493	27.9059	31.6929	33.5504
Pav_sc0001686.1_g020.1.br	265.158	282.877	192.932	238.235	203.624	226.26
Pav_sc0001686.1_g050.1.br	10.5133	9.97515	8.53364	1.08454	1.94777	0.370781
Pav_sc0001690.1_g020.1.br	41.7603	28.0859	31.085	33.8759	31.1706	30.7869
Pav_sc0001690.1_g040.1.br	17.5092	25.4356	10.0965	5.59627	3.19589	2.59586
Pav_sc0001690.1_g080.1.br	88.4568	88.081	105.674	81.9822	70.4505	90.6059
Pav_sc0001690.1_g090.1.br	60.8092	62.9034	73.2938	56.841	52.5301	64.0887
Pav_sc0001690.1_g100.1.br	0	0.612304	1.07408	0	0	0
Pav_sc0001692.1_g020.1.br	1.65626	0.56827	1.72747	19.9818	13.0115	16.3873
Pav_sc0001692.1_g040.1.mk	5.08712	11.9951	8.37598	0	0	0
Pav_sc0001692.1_g050.1.br	2.32785	2.4994	0.663441	1.95732	1.29255	0.772772
Pav_sc0001692.1_g080.1.br	3.14468	0.593117	0	0	0	0
Pav_sc0001692.1_g130.1.br	885.549	1027.6	958.912	894.471	837.235	928.793
Pav_sc0001693.1_g010.1.br	38.8217	29.8917	24.8633	364.813	424.993	405.576
Pav_sc0001695.1_g010.1.br	71.3703	104.552	56.5703	24.5611	28.9053	27.9595
Pav_sc0001695.1_g020.1.mk	311.191	381.866	202.202	322.08	474.396	336.216
Pav_sc0001695.1_g030.1.br	0.600968	1.23403	0	2.25679	2.78247	2.0561
Pav_sc0001695.1_g040.1.mk	2696.84	2876.56	370.525	1999.01	2123.51	1344.82
Pav_sc0001695.1_g070.1.br	0.818071	1.25347	0.602601	3.26774	2.61601	2.66503
Pav_sc0001695.1_g100.1.br	1.16793	0.354062	0.26088	0	0	1.16215
Pav_sc0001695.1_g110.1.br	0.528346	4.49405	6.43898	1.0478	0	0.64843
Pav_sc0001695.1_g120.1.br	25.9101	36.9788	38.6913	19.2707	30.4719	26.9222
Pav_sc0001695.1_g160.1.mk	9.37165	18.9353	31.7315	9.89129	19.7164	40.6976
Pav_sc0001695.1_g170.1.mk	141.065	145.33	201.845	167.11	176.397	158.847
Pav_sc0001695.1_g180.1.mk	0.766808	0	0.119052	0.631543	0	0.170105
Pav_sc0001695.1_g190.1.mk	1867.55	2047.04	2261.92	2248.35	2171.07	2310.45
Pav_sc0001695.1_g200.1.mk	482.026	461.666	476.306	468.853	470.378	377.69
Pav_sc0001695.1_g210.1.br	33.8907	25.0451	17.9118	48.0091	43.9749	14.239
Pav_sc0001695.1_g220.1.mk	167.55	140.781	85.8759	369.159	354.459	137.712
Pav_sc0001695.1_g230.1.mk	663.336	881.47	699.095	616.114	731.704	663.834
Pav_sc0001695.1_g240.1.br	0.570483	1.18704	0.371687	3.83501	2.89075	1.7359
Pav_sc0001695.1_g250.1.mk	1023.84	1332.53	1112.81	930.172	1133.82	1062.53
Pav_sc0001695.1_g260.1.mk	461.83	429.869	342.732	382.082	380.658	462.33
Pav_sc0001695.1_g270.1.mk	11.9739	11.1644	17.9624	13.8943	13.2395	11.6423
Pav_sc0001695.1_g280.1.mk	657.72	1144.12	1226.28	577.756	995.078	818.046
Pav_sc0001695.1_g290.1.mk	408.766	396.501	196.973	359.535	398.042	290.969
Pav_sc0001697.1_g050.1.br	7.03092	10.6265	7.04468	11.4812	15.8689	14.8931
Pav_sc0001697.1_g060.1.br	11.1291	7.68657	10.8058	2.4867	2.82595	2.90511
Pav_sc0001697.1_g070.1.br	92.5464	78.2873	63.6518	28.7625	38.7563	35.4175
Pav_sc0001697.1_g080.1.br	6.06641	8.00161	6.35234	1.9648	9.70025	6.76996
Pav_sc0001702.1_g020.1.mk	76.8874	55.5497	103.19	73.3006	58.5666	102.613
Pav_sc0001702.1_g030.1.mk	436.894	674.717	896.854	362.979	455.572	333.518
Pav_sc0001702.1_g080.1.br	0.331697	0.584646	1.06744	0	0	0
Pav_sc0001717.1_g020.1.br	2.77109	2.25423	15.7515	2.50269	4.94332	1.19093
Pav_sc0001721.1_g010.1.br	122.668	120.508	70.983	53.3858	47.9396	47.7979
Pav_sc0001721.1_g020.1.mk	0	0	0	111.356	88.0007	40.334
Pav_sc0001723.1_g070.1.mk	0.399829	0	3.72846	0.860264	1.75938	3.42757
Pav_sc0001723.1_g180.1.mk	190.885	158.916	317.951	152.7	146.543	193.763
Pav_sc0001723.1_g190.1.br	0	1.45809	0.790642	1.09006	0	1.89059
Pav_sc0001723.1_g210.1.br	0	0.334579	0.359484	0	0.71726	0.549571
Pav_sc0001724.1_g010.1.mk	61.8028	58.7619	146.942	28.7759	37.8687	51.3967
Pav_sc0001724.1_g020.1.br	0.506633	0.557769	1.23367	0	2.27589	1.79621
Pav_sc0001724.1_g050.1.mk	48.8705	43.2424	43.333	70.8553	65.2173	86.8358
Pav_sc0001724.1_g080.1.mk	134.578	119.365	97.6191	112.55	96.5122	87.3784
Pav_sc0001724.1_g090.1.mk	213.701	187.107	160.545	233.448	198.65	178.049
Pav_sc0001724.1_g110.1.br	644.424	303.187	283.345	666.357	401.69	204.361
Pav_sc0001724.1_g130.1.br	9.49542	11.4278	9.10931	10.9713	12.3058	6.67918
Pav_sc0001724.1_g150.1.br	567.122	376.96	235.095	293.571	232.343	116.39
Pav_sc0001724.1_g160.1.mk	220.294	223.164	46.4297	259.341	176.062	109.235
Pav_sc0001725.1_g010.1.br	1.76484	1.11309	4.52219	0	0	0.255001
Pav_sc0001725.1_g030.1.br	19.7615	12.3647	19.5873	27.5764	17.5051	13.6587
Pav_sc0001725.1_g060.1.br	0	0	0.9783	0	0.768115	0
Pav_sc0001725.1_g080.1.br	63.3024	60.8797	14.7568	1.8379	0.442263	0.752147
Pav_sc0001725.1_g090.1.br	21.3978	18.9788	6.75344	0	0	0
Pav_sc0001725.1_g100.1.mk	5.56236	2.16379	1.13656	8.3411	4.30558	0
Pav_sc0001725.1_g120.1.br	0.481801	0.985615	1.33749	0	0.40613	0
Pav_sc0001725.1_g200.1.br	0	1.24006	0.529051	0	0	0.986417
Pav_sc0001725.1_g210.1.mk	517.936	540.648	422.399	486.354	510.636	570.269
Pav_sc0001725.1_g230.1.mk	422.041	466.198	496.333	411.263	477.723	520.471
Pav_sc0001725.1_g290.1.br	0	0	2.19515	0	0	0
Pav_sc0001725.1_g300.1.mk	244.493	231.438	217.008	248.031	258.59	190.172
Pav_sc0001725.1_g450.1.mk	470.221	426.206	465.396	453.986	415.327	481.496
Pav_sc0001725.1_g460.1.mk	5.6008	6.92381	7.61716	4.68164	8.8504	8.05838
Pav_sc0001725.1_g490.1.br	15.9066	17.4783	8.46102	25.7897	26.7939	18.575
Pav_sc0001725.1_g500.1.br	6.38979	5.48119	5.76095	3.75264	2.03853	5.28864
Pav_sc0001725.1_g510.1.br	1.93168	6.15736	3.62269	4.76441	2.78716	5.70529
Pav_sc0001725.1_g520.1.br	2.51181	8.38605	7.17377	1.76832	10.1599	11.9767
Pav_sc0001725.1_g530.1.br	3.38037	3.55077	4.15364	3.12093	4.08846	8.93508
Pav_sc0001725.1_g540.1.br	134.612	158.289	82.1512	145.369	132.235	134.721
Pav_sc0001725.1_g550.1.br	2.9198	0	0.742323	0	1.42757	1.19448
Pav_sc0001725.1_g560.1.br	3.12033	4.25835	2.80432	0	0	0
Pav_sc0001725.1_g570.1.br	1.43015	1.4176	1.04185	0	0	0
Pav_sc0001725.1_g610.1.br	0	0.835179	0.737716	3.823	3.65941	1.75671
Pav_sc0001725.1_g630.1.br	1.5363	2.93737	3.61771	9.39372	4.74966	5.67825
Pav_sc0001730.1_g010.1.br	26.1186	22.3187	24.0066	15.5338	12.3413	18.2739
Pav_sc0001730.1_g020.1.br	48.4634	44.0585	35.264	31.2286	29.5734	12.4376
Pav_sc0001736.1_g020.1.mk	271.107	241.619	297.265	305.295	300.408	369.006
Pav_sc0001738.1_g010.1.br	0	0	0	2.37085	1.96299	0.664598
Pav_sc0001738.1_g020.1.br	0.441487	0	0	1.09667	1.6368	0.83261
Pav_sc0001741.1_g020.1.br	20.4339	9.06922	4.53706	8.7647	7.57096	8.70626
Pav_sc0001741.1_g030.1.br	66.4953	164.463	122.165	6.71125	7.74214	3.30705
Pav_sc0001741.1_g040.1.br	10.9993	11.8749	6.49487	12.2336	12.7271	8.43221
Pav_sc0001741.1_g060.1.br	4.33053	5.23287	1.55776	4.19011	5.6625	5.07747
Pav_sc0001741.1_g070.1.br	61.4959	83.9871	39.7687	2.4273	2.84384	0.680422
Pav_sc0001742.1_g020.1.br	0.605626	1.52641	1.79208	1.13714	2.83037	3.65401
Pav_sc0001742.1_g030.1.br	119.959	136.745	89.3206	102.155	91.3322	104.694
Pav_sc0001742.1_g040.1.br	168.336	189.631	132.013	53.308	70.6889	69.7102
Pav_sc0001743.1_g010.1.br	1.37022	1.32574	0.508257	4.18909	8.26835	3.30456
Pav_sc0001744.1_g070.1.br	143.162	152.049	45.2668	201.367	185.487	173.495
Pav_sc0001744.1_g140.1.mk	169.591	125.384	145.694	23.0298	30.6089	22.7719
Pav_sc0001746.1_g050.1.br	221.134	266.587	126.349	143.446	259.321	99.6677
Pav_sc0001747.1_g010.1.br	16.9318	19.2557	8.70995	2.49459	2.97968	1.87201
Pav_sc0001747.1_g020.1.br	7.23805	4.44911	6.73552	0.557762	3.68773	2.60659
Pav_sc0001747.1_g040.1.mk	1042.23	1042.96	1194.92	698.617	756.297	626.6
Pav_sc0001747.1_g060.1.br	0.899965	0	0.718558	0	0.641984	0
Pav_sc0001747.1_g070.1.mk	0	0	6.31927	0	0	0
Pav_sc0001747.1_g080.1.mk	516.796	429.332	386.179	210.74	260.515	286.403
Pav_sc0001747.1_g090.1.mk	454.79	390.445	308.249	198.738	244.473	287.996
Pav_sc0001747.1_g100.1.br	0	0.344314	0.154901	0	0.949399	0
Pav_sc0001747.1_g110.1.mk	4.38234	2.3671	1.05513	3.34369	0.336942	0.266252
Pav_sc0001747.1_g120.1.br	11.0118	8.16196	19.0666	21.8141	24.7166	25.8329
Pav_sc0001747.1_g140.1.br	7.01265	8.30393	3.96329	9.09714	7.34285	8.49126
Pav_sc0001747.1_g160.1.mk	123.487	130.406	112.295	127.273	148.589	154.078
Pav_sc0001756.1_g020.1.br	71.6267	72.8088	81.2307	0	0	0
Pav_sc0001756.1_g050.1.mk	27914.1	28304.3	8363.87	26063.4	25682.3	18533.8
Pav_sc0001759.1_g010.1.br	7.46655	7.8675	7.5875	11.4583	7.24141	5.85468
Pav_sc0001759.1_g050.1.br	1.17299	3.38512	1.92478	0	0	0
Pav_sc0001759.1_g060.1.br	1.6135	2.37561	0.92545	0.265025	0.101077	0.0774464
Pav_sc0001760.1_g010.1.br	1.00608	0	0	400.411	266.509	90.6225
Pav_sc0001761.1_g090.1.br	0.579647	0.377327	0	0.784206	0.852001	0
Pav_sc0001761.1_g100.1.mk	228.875	235.525	232.847	208.136	247.87	283.599
Pav_sc0001761.1_g110.1.mk	101.008	90.0134	100.345	117.23	106.768	111.889
Pav_sc0001761.1_g120.1.br	14.588	8.4861	15.13	11.1898	5.14318	4.62772
Pav_sc0001761.1_g180.1.mk	22.6845	24.5992	47.8188	28.356	21.0271	27.1988
Pav_sc0001762.1_g010.1.br	2.0232	0.508964	1.07811	1.9115	1.37742	0
Pav_sc0001762.1_g030.1.br	0.690101	0.827377	0.668687	18.5663	17.6167	20.6162
Pav_sc0001762.1_g060.1.br	0	0.0676091	0.238393	0	0.285476	0.228644
Pav_sc0001762.1_g080.1.br	0	0.538716	0.46243	0	0	0
Pav_sc0001762.1_g100.1.br	1.03212	1.19205	0.229335	0.646946	0	0
Pav_sc0001762.1_g150.1.br	1.94773	1.25202	0.631803	0	0	0
Pav_sc0001762.1_g160.1.mk	0.556153	0.612288	1.3347	1.19661	2.96661	4.15077
Pav_sc0001763.1_g010.1.br	0	0	0.108963	0.399583	0.397135	0.172784
Pav_sc0001763.1_g090.1.br	0.211944	0	0.332613	0.456014	0.725575	0.299599
Pav_sc0001763.1_g120.1.br	0.459431	2.14558	0	0	0	0
Pav_sc0001763.1_g250.1.br	13.2626	12.9262	5.12064	44.1846	33.6244	17.5513
Pav_sc0001763.1_g260.1.br	0.593967	0.74994	1.27883	1.41437	1.26716	1.52191
Pav_sc0001763.1_g270.1.mk	655.595	582.09	395.895	634.951	597.46	509.714
Pav_sc0001766.1_g010.1.br	0.754779	0.806015	0.602217	1.49685	0	2.9196
Pav_sc0001776.1_g010.1.br	18.1678	17.6196	17.3792	8.27315	9.2548	9.56371
Pav_sc0001778.1_g030.1.br	1.49421	0.687653	1.38568	2.17285	1.55271	2.11467
Pav_sc0001778.1_g070.1.br	0	0	0	1.07466	2.75781	0.766008
Pav_sc0001778.1_g100.1.mk	300.422	288.822	275.591	307.069	283.68	282.398
Pav_sc0001778.1_g110.1.br	0	0.880919	0.405421	1.07533	0	0.706488
Pav_sc0001790.1_g010.1.br	26.6991	20.2011	10.5578	31.9023	30.2135	9.22125
Pav_sc0001790.1_g020.1.br	3.19891	2.20922	3.52491	16.9469	18.0934	19.1508
Pav_sc0001792.1_g090.1.mk	191.475	175.969	759.132	13.8249	7.6307	43.9027
Pav_sc0001796.1_g010.1.br	42.5501	44.6109	20.8612	76.0936	75.9812	61.9644
Pav_sc0001796.1_g020.1.br	3.046	0.607648	1.28528	0	0	0
Pav_sc0001796.1_g030.1.br	6.58191	4.53501	3.4837	0.929223	0.222783	0.36245
Pav_sc0001796.1_g040.1.br	4.16797	4.32015	2.9375	2.62524	3.2741	6.83251
Pav_sc0001796.1_g050.1.br	111.87	112.168	102.202	132.017	105.502	93.8034
Pav_sc0001800.1_g010.1.mk	0	1.06596	11.6894	0	0	0
Pav_sc0001800.1_g020.1.mk	741.985	991.349	1273.46	624.39	783.609	939.865
Pav_sc0001800.1_g030.1.mk	343.718	355.28	268.041	249.161	297.604	269.632
Pav_sc0001800.1_g040.1.br	0	0.718086	2.17394	0	1.28485	0.950547
Pav_sc0001808.1_g100.1.mk	708.41	663.245	776.569	802.596	596.576	626.938
Pav_sc0001808.1_g110.1.br	1.85568	0.937128	1.78458	1.06405	1.84415	1.05866
Pav_sc0001808.1_g130.1.br	0.197776	0.815873	0.300791	1.20998	0.290095	0.485456
Pav_sc0001809.1_g010.1.br	47.9605	49.2959	25.3343	70.3457	61.4797	14.2723
Pav_sc0001809.1_g020.1.br	1440.24	794.299	1348.35	0	0	2.28964
Pav_sc0001809.1_g040.1.mk	511.087	418.728	423.036	531.248	451.886	329.111
Pav_sc0001809.1_g050.1.br	227.909	139.014	154.985	80.5038	48.4639	28.7295
Pav_sc0001809.1_g060.1.br	193.124	155.23	121.421	119.13	82.0866	50.8636
Pav_sc0001809.1_g070.1.br	564.955	457.307	396.313	714.259	496.124	208.896
Pav_sc0001813.1_g060.1.mk	145.523	122.725	124.247	107.202	91.5828	105.414
Pav_sc0001815.1_g040.1.mk	670.758	881.338	1314.63	769.092	755.031	826.788
Pav_sc0001815.1_g050.1.br	135.481	143.26	156.197	79.0073	79.1096	80.4501
Pav_sc0001815.1_g080.1.mk	576.552	634.572	747.045	582.771	636.837	705.334
Pav_sc0001815.1_g100.1.br	109.193	121.957	98.0674	102.059	113.989	116.42
Pav_sc0001816.1_g030.1.mk	248.836	116.459	152.867	0	0.73611	0
Pav_sc0001816.1_g080.1.br	1.14357	0.612288	0.424184	0	0	0
Pav_sc0001816.1_g090.1.br	1.97701	0.346529	0.718776	0	0	0
Pav_sc0001816.1_g110.1.mk	11.8831	16.5687	5.74353	0	0	0
Pav_sc0001818.1_g050.1.mk	797.939	815.736	1035.93	807.928	866.548	1045.27
Pav_sc0001818.1_g060.1.mk	446.062	476.424	421.242	451.967	458.72	548.449
Pav_sc0001818.1_g080.1.br	0	0	0.800032	6.03375	2.9838	0
Pav_sc0001828.1_g010.1.br	1.14933	2.40607	0.423774	1.20264	1.69107	2.26625
Pav_sc0001828.1_g040.1.mk	63.4215	98.81	178.508	53.2952	70.8491	85.5931
Pav_sc0001828.1_g090.1.br	16.9154	12.9598	12.8584	26.5803	27.6205	23.0618
Pav_sc0001828.1_g110.1.br	17.9955	10.3024	65.5684	52.598	18.6293	45.6097
Pav_sc0001828.1_g140.1.mk	201.669	207.091	227.701	163.73	193.104	214.163
Pav_sc0001828.1_g200.1.br	1.47306	2.35639	1.04882	1.43377	0	0.772371
Pav_sc0001828.1_g220.1.br	0.54126	0.233891	0.200771	1.0884	0.398194	0
Pav_sc0001828.1_g300.1.br	1.16911	1.16731	2.33821	1.37122	0.50432	1.71028
Pav_sc0001828.1_g320.1.mk	40.7245	31.0343	43.5485	40.0745	36.0972	28.3903
Pav_sc0001828.1_g330.1.br	606.582	553.157	329.033	739.699	788.078	822.844
Pav_sc0001829.1_g010.1.br	0.711642	0.266086	0	0.593892	0.453006	0
Pav_sc0001829.1_g020.1.br	1.16435	0	0.416683	1.01869	1.50688	0
Pav_sc0001830.1_g010.1.br	9.46194	11.6474	1.19557	2.16908	0	2.02922
Pav_sc0001830.1_g020.1.br	3.40558	5.55583	2.93842	4.91186	5.00296	8.13538
Pav_sc0001830.1_g040.1.br	3.43107	9.61545	11.7309	1.92941	2.79597	1.86247
Pav_sc0001830.1_g120.1.br	2.75258	2.96598	1.57352	0	0	0
Pav_sc0001830.1_g130.1.mk	2.73012	1.72499	0	1.57733	3.88947	2.81985
Pav_sc0001831.1_g020.1.mk	2.50605	2.5484	0.691233	2.37042	2.06991	0.286254
Pav_sc0001831.1_g030.1.mk	63.7218	63.637	69.3739	78.7159	86.3766	91.4014
Pav_sc0001831.1_g040.1.mk	199.409	234.866	211.839	181.779	213.991	168.215
Pav_sc0001831.1_g060.1.mk	224.955	95.1851	7.77046	411.075	233.013	16.2414
Pav_sc0001831.1_g070.1.br	1.00239	2.31973	2.68206	0	0	0
Pav_sc0001831.1_g080.1.br	180.712	252.753	121.504	147.657	210.262	190.163
Pav_sc0001831.1_g090.1.br	8.92285	12.9662	12.7316	13.4328	14.3692	12.9661
Pav_sc0001831.1_g100.1.br	129.683	143.229	233.627	77.2874	33.2957	30.1888
Pav_sc0001831.1_g110.1.br	5.30411	4.32492	21.0061	3.68482	0	1.09374
Pav_sc0001831.1_g150.1.mk	122.927	105.061	98.8291	140.644	127.335	165.394
Pav_sc0001831.1_g160.1.mk	124.497	111.139	143.588	95.8229	40.3427	17.063
Pav_sc0001831.1_g170.1.mk	721.38	632.834	621.916	778.532	732.287	974.549
Pav_sc0001831.1_g180.1.br	1.88385	1.33013	0	5.09734	5.53801	1.58578
Pav_sc0001832.1_g020.1.br	9.60408	7.16624	6.15846	4.37885	7.01815	5.75573
Pav_sc0001832.1_g030.1.br	48.5308	51.8684	21.0797	1.57733	2.68633	0
Pav_sc0001832.1_g040.1.br	0.640375	3.03106	0.946179	5.01377	2.04777	0.702731
Pav_sc0001834.1_g010.1.br	1.49234	2.47006	4.51413	7.90005	1.87933	7.05276
Pav_sc0001837.1_g020.1.br	2.47545	4.21234	1.3584	1.48859	0.832979	1.2232
Pav_sc0001837.1_g050.1.mk	293.437	292.752	255.831	237.622	261.595	341.678
Pav_sc0001837.1_g060.1.mk	222.446	178.432	109.779	219.054	210.294	178.715
Pav_sc0001838.1_g020.1.mk	2.59842	2.74259	3.3621	17.8634	9.60155	4.64897
Pav_sc0001838.1_g030.1.br	0.640375	1.73615	1.47913	0	0	0.7441
Pav_sc0001838.1_g050.1.br	6.78773	2.14485	2.35967	0.320219	0	0
Pav_sc0001838.1_g060.1.mk	1.54213	0.450351	0.202343	7.61428	6.2121	4.76704
Pav_sc0001843.1_g010.1.br	28.5786	37.8101	31.0886	30.2791	33.4177	32.6984
Pav_sc0001851.1_g150.1.br	0	0	0	1.37779	0.791002	0.620471
Pav_sc0001851.1_g170.1.br	5.74138	3.51118	3.70594	2.81075	3.79844	1.66021
Pav_sc0001851.1_g190.1.br	1.15958	1.06197	4.92682	0	0	0.706488
Pav_sc0001851.1_g200.1.mk	680.735	620.796	560.151	734.113	780.062	718.321
Pav_sc0001851.1_g250.1.mk	14.4001	13.8419	3.64517	11.2788	10.0275	4.49324
Pav_sc0001851.1_g260.1.br	1.86446	0.683353	2.80486	1.96753	1.08621	1.67667
Pav_sc0001851.1_g270.1.br	3.13814	1.87212	3.40054	1.21091	0.941982	2.93745
Pav_sc0001852.1_g010.1.br	2.64512	0.686865	1.46587	0	0	0
Pav_sc0001860.1_g050.1.br	77.1286	49.8616	4.51482	0	0	0
Pav_sc0001860.1_g070.1.br	50.4661	46.3409	6.17028	0	1.19774	0
Pav_sc0001860.1_g080.1.br	0	2.9651	0	0	0	0
Pav_sc0001860.1_g090.1.br	10.3611	5.33328	1.47766	4.37552	0.69281	0
Pav_sc0001860.1_g100.1.br	0.483453	0.429564	0	0	0.923746	0
Pav_sc0001861.1_g040.1.br	2.04655	0.434952	1.92649	2.54867	7.17815	4.6425
Pav_sc0001861.1_g090.1.br	4.54201	5.27769	3.01291	1.29046	3.03816	1.24411
Pav_sc0001861.1_g100.1.br	2.08563	3.33574	2.42107	0.974013	1.60208	0.895139
Pav_sc0001861.1_g110.1.mk	1567.93	993.886	1588.66	1736.32	1144.27	837.084
Pav_sc0001861.1_g160.1.br	63.4694	40.7775	78.2948	80.1692	40.9302	20.032
Pav_sc0001861.1_g180.1.br	3.30226	2.25841	4.43352	2.63983	4.93181	1.97235
Pav_sc0001861.1_g190.1.mk	461.505	444.42	452.536	484.228	456.844	480.21
Pav_sc0001861.1_g200.1.br	0.778614	0	0	0	0	0
Pav_sc0001861.1_g270.1.br	7.1641	8.19259	3.76357	5.26838	10.3528	9.1111
Pav_sc0001879.1_g020.1.mk	0	0	1.73214	0	0	0
Pav_sc0001882.1_g020.1.mk	309.626	138.504	403.516	557.654	403.121	257.652
Pav_sc0001882.1_g030.1.br	2.06769	3.62743	2.73802	0	5.26962	3.1596
Pav_sc0001882.1_g050.1.mk	346.27	397.021	280.589	396.054	381.436	415.213
Pav_sc0001882.1_g060.1.mk	786.374	695.213	538.819	901.273	755.963	828.746
Pav_sc0001882.1_g070.1.mk	11428.6	8989.13	11602.6	11480.8	9529.82	8537.15
Pav_sc0001882.1_g080.1.br	6089.7	4603.4	5538.18	5771.67	4660.8	4547.04
Pav_sc0001882.1_g090.1.mk	373.44	368.757	321.524	379.761	408.011	394.131
Pav_sc0001884.1_g020.1.br	76.7499	76.6419	69.8703	144.728	115.77	114.216
Pav_sc0001884.1_g030.1.mk	238.705	192.699	165.894	216.272	201.423	211.469
Pav_sc0001884.1_g040.1.br	2.89046	4.00956	4.9127	5.39718	2.76598	2.15769
Pav_sc0001889.1_g010.1.mk	0.435108	1.38727	0.661741	0	0	0
Pav_sc0001894.1_g010.1.br	12.8881	8.22526	8.7695	8.93864	9.18647	11.5233
Pav_sc0001898.1_g010.1.br	24.1912	23.2458	20.9173	9.67073	11.7912	7.4064
Pav_sc0001899.1_g010.1.mk	749.273	1297.57	345.991	756.63	1391.71	1776.66
Pav_sc0001899.1_g020.1.mk	995.255	1528.23	966.263	1012.75	1346.24	1208.18
Pav_sc0001899.1_g030.1.mk	28.7051	18.6831	11.4494	68.4482	18.6952	6.37297
Pav_sc0001909.1_g040.1.br	8.41947	6.44005	1.79416	19.865	21.4666	4.86861
Pav_sc0001909.1_g070.1.br	7.9532	2.13247	2.30897	3.508	3.64509	0
Pav_sc0001909.1_g090.1.br	32.5481	14.8888	1.63177	19.8316	15.1853	3.32306
Pav_sc0001909.1_g100.1.br	5.09322	4.59564	11.9556	1.32154	4.53202	3.47418
Pav_sc0001909.1_g120.1.br	5.06193	2.86496	1.01474	5.79894	5.64373	2.91772
Pav_sc0001918.1_g010.1.br	1.0942	1.41079	0.424585	8.80116	8.61191	8.6061
Pav_sc0001924.1_g010.1.br	0.770041	0.571447	0.162098	0.881384	0.161228	1.33324
Pav_sc0001924.1_g020.1.mk	82.3945	57.8025	152.484	108.748	58.252	46.3087
Pav_sc0001926.1_g010.1.br	72.6185	71.5173	58.9712	107.151	70.6612	63.1614
Pav_sc0001926.1_g020.1.br	14.7583	12.2305	3.14918	13.1582	6.31143	3.57654
Pav_sc0001926.1_g030.1.mk	73.4704	60.3494	51.597	51.0901	56.6501	56.9583
Pav_sc0001926.1_g040.1.mk	8.50831	5.15284	11.0831	4.39707	6.14123	7.15984
Pav_sc0001926.1_g060.1.br	18.7334	17.034	6.5342	9.00024	4.82812	5.12963
Pav_sc0001927.1_g020.1.br	22.0692	15.7065	9.10658	15.6042	4.58353	14.915
Pav_sc0001928.1_g010.1.br	7.0853	6.76711	2.70956	1.95633	1.73885	0.604685
Pav_sc0001928.1_g020.1.mk	151.131	180.211	202.249	163.032	190.642	290.333
Pav_sc0001929.1_g050.1.br	0.950588	2.4837	1.0557	0	0	0
Pav_sc0001929.1_g260.1.br	0	0	0.178578	0.436581	0.420634	0.270179
Pav_sc0001929.1_g280.1.br	5.20312	2.07508	1.98932	8.42436	6.34328	4.71064
Pav_sc0001934.1_g020.1.br	3.73643	2.44275	2.17913	3.99393	4.4807	5.79921
Pav_sc0001958.1_g010.1.mk	1.19388	1.04242	7.82162	1.95588	2.9385	10.0998
Pav_sc0001958.1_g020.1.mk	310.009	232.195	166.898	340.644	268.947	248.935
Pav_sc0001958.1_g030.1.br	0	0	0.277979	3.96551	5.52707	3.87763
Pav_sc0001958.1_g040.1.mk	1345.07	1473.24	1472.03	1562.08	1444.31	1319.38
Pav_sc0001958.1_g050.1.mk	43.7016	17.8872	8.41407	23.3633	14.3943	46.0906
Pav_sc0001958.1_g060.1.mk	266.58	339.546	280.13	542.5	500.698	434.144
Pav_sc0001962.1_g010.1.mk	976.385	952.862	1581.26	898.648	944.958	1067.3
Pav_sc0001962.1_g020.1.br	1.98705	1.63284	2.76984	0.868084	1.22514	2.80098
Pav_sc0001962.1_g030.1.mk	0	0	0.260785	0	1.53596	0.483329
Pav_sc0001962.1_g040.1.br	0.506848	0.325748	2.83458	0.764711	0.440648	0.368903
Pav_sc0001962.1_g050.1.br	1.83198	3.33019	1.15015	26.5288	18.9413	12.4649
Pav_sc0001962.1_g060.1.br	18.6237	23.8211	15.6226	288.019	379.409	358.743
Pav_sc0001962.1_g080.1.br	58.6282	58.0814	32.1661	26.8079	34.3742	25.465
Pav_sc0001962.1_g090.1.br	39.6754	27.3017	28.259	20.7052	24.9128	18.8699
Pav_sc0001962.1_g110.1.br	26.812	23.4418	9.37409	22.879	8.61191	14.3265
Pav_sc0001962.1_g130.1.mk	316.887	374.781	467.951	456.269	713.932	700.896
Pav_sc0001962.1_g140.1.br	71.8396	79.1904	76.8856	359.822	488.053	492.704
Pav_sc0001962.1_g150.1.br	162.809	171.677	115.139	941.529	1047.74	1071.79
Pav_sc0001962.1_g160.1.br	4.48981	6.98823	0.613223	7.44594	10.3502	6.78088
Pav_sc0001962.1_g210.1.br	3.72568	1.8256	2.53787	26.8734	31.0383	20.2788
Pav_sc0001964.1_g010.1.mk	134.352	96.2572	83.6403	166.896	135.595	115.721
Pav_sc0001964.1_g020.1.mk	158.965	164.022	120.585	163.691	153.799	156.129
Pav_sc0001964.1_g060.1.br	50.443	45.5688	35.473	54.0083	36.7342	27.3258
Pav_sc0001964.1_g080.1.br	5.91695	5.96724	5.16137	0.394191	0.123113	0
Pav_sc0001964.1_g090.1.mk	10.0303	16.4665	8.2485	0	0.555319	0
Pav_sc0001964.1_g210.1.br	48.4626	37.6602	35.4357	29.9661	22.8304	13.4822
Pav_sc0001965.1_g010.1.br	432.117	339.191	254.079	156.128	138.354	77.089
Pav_sc0001968.1_g010.1.br	354.822	372.882	300.058	386.546	393.915	290.733
Pav_sc0001971.1_g010.1.br	3.1433	0.289339	1.294	3.89821	5.02281	1.32513
Pav_sc0001972.1_g010.1.br	2233.25	2421.74	1978.31	1746.35	2046.79	1696.29
Pav_sc0001973.1_g010.1.mk	1383.47	1481.51	1216.12	1062.3	1314.99	1030.63
Pav_sc0001982.1_g010.1.mk	23.0726	19.6894	26.6734	24.1652	24.7578	35.9593
Pav_sc0001982.1_g020.1.mk	38.4079	53.6776	65.0603	19.4454	22.3888	34.1173
Pav_sc0001982.1_g030.1.br	29.8152	33.3936	9.72493	11.1724	7.1922	3.66461
Pav_sc0001982.1_g040.1.mk	47.2909	46.4145	60.1924	98.8273	131.787	126.085
Pav_sc0001982.1_g050.1.br	12.3964	15.7127	6.34691	19.4105	28.596	16.2762
Pav_sc0001984.1_g040.1.br	0	0	0	1.77477	0.828209	0
Pav_sc0001987.1_g060.1.br	4.44106	4.65021	29.6294	4.70161	7.59621	1.60178
Pav_sc0001987.1_g080.1.mk	2.40998	2.13257	77.8708	0.794358	2.38687	2.42325
Pav_sc0001987.1_g090.1.mk	494.167	499.191	507.324	483.911	530.136	520.226
Pav_sc0001987.1_g100.1.br	38.0127	25.7273	32.404	49.3289	45.6555	42.7655
Pav_sc0001987.1_g110.1.br	13.2416	9.00443	11.3538	6.68503	5.73185	5.42172
Pav_sc0001987.1_g120.1.mk	378.948	333.683	330.414	367.354	336.88	308.459
Pav_sc0001987.1_g150.1.br	0	0	0.265844	0	0	0.470992
Pav_sc0001988.1_g010.1.br	14.4589	49.9206	21.6156	7.02696	8.35479	1.28232
Pav_sc0001988.1_g030.1.br	0.476377	3.45707	5.68332	0	3.24692	0
Pav_sc0001988.1_g040.1.br	0.624749	0.576666	1.26425	0.516519	1.01886	0.470587
Pav_sc0001988.1_g110.1.br	87.5576	64.4306	74.9498	122.456	105.453	55.7399
Pav_sc0001988.1_g120.1.mk	2409.29	3667.28	1916.28	1887.51	2445.56	1546.95
Pav_sc0001988.1_g200.1.mk	927.184	971.402	160.266	577.34	497.238	135.686
Pav_sc0001989.1_g030.1.br	2.2838	3.60082	2.66029	0	0	0
Pav_sc0001989.1_g040.1.br	33.3635	31.9666	29.9437	45.9452	35.4046	28.8508
Pav_sc0001991.1_g170.1.mk	222.333	217.834	158.052	209.226	210.21	169.409
Pav_sc0001991.1_g200.1.mk	534.867	569.92	446.646	513.992	514.954	502.256
Pav_sc0001991.1_g210.1.mk	196.663	213.36	215.454	192.824	229.356	178.818
Pav_sc0001991.1_g220.1.mk	3.20695	1.30031	0.625908	7.5668	8.36225	1.02308
Pav_sc0001994.1_g010.1.br	6.80593	2.77071	5.18959	3.25981	1.2055	6.14905
Pav_sc0001995.1_g010.1.br	1.44421	5.05616	1.0003	3.85037	2.65228	5.63963
Pav_sc0001995.1_g030.1.mk	1.76546	5.14842	18.9557	0.852031	2.03522	0
Pav_sc0001996.1_g010.1.br	79.9751	150.635	160.809	33.0768	60.4356	60.7506
Pav_sc0001996.1_g020.1.br	0.965262	2.38545	3.69225	0	1.13213	0.508306
Pav_sc0001998.1_g030.1.br	16.2118	15.238	12.0405	294.661	298.179	297.424
Pav_sc0001998.1_g050.1.mk	25.4458	45.0677	26.0611	2.91276	0	0.816506
Pav_sc0001999.1_g020.1.br	0	0.559046	0.405153	1.09255	0	0
Pav_sc0002006.1_g010.1.br	1364.63	1452.14	1284.89	1304.06	1424.76	1571.19
Pav_sc0002006.1_g040.1.mk	5027.12	4277.46	4279.91	5048.59	5146.02	4856.96
Pav_sc0002006.1_g050.1.mk	0.470637	0.395924	130.169	0	0	1.17675
Pav_sc0002006.1_g060.1.mk	1.1289	0.451918	46.6614	1.69585	0.646777	0
[truncated: 28,315 more rows]

## Sheet: DESeq2_HCR
gene_id	baseMean	log2FoldChange	lfcSE	stat	pvalue	padj	DEG
Pav_sc0000257.1_g1300.1.mk_DAM1	2650.87	-4.20547	0.100594	1584.8	0	0	yes
Pav_sc0000017.1_g010.1.mk	412.486	-4.08808	0.128655	1098.04	3.65778e-239	3.92315e-235	yes
Pav_sc0000567.1_g1160.1.mk	5295.57	1.40367	0.059586	1064.35	7.55893e-232	5.40489e-228	yes
Pav_sc0000257.1_g1350.1.mk_DAM6	3026.35	-3.61955	0.121909	1014.64	4.72271e-221	2.53267e-217	yes
Pav_sc0003015.1_g060.1.br	2972.96	-3.24115	0.13062	851.157	1.49171e-185	6.39974e-182	yes
Pav_sc0001196.1_g1980.1.mk	1109.67	1.81875	0.079819	828.267	1.39328e-180	4.98121e-177	yes
Pav_sc0000852.1_g1070.1.br	460.601	-3.50506	0.143467	823.531	1.48756e-179	4.55852e-176	yes
Pav_sc0000072.1_g690.1.mk	5073.37	-1.62918	0.0694288	819.649	1.03628e-178	2.77866e-175	yes
Pav_sc0001065.1_g170.1.mk	20828.4	-2.88972	0.107003	796.161	1.3058e-173	3.1123e-170	yes
Pav_sc0000093.1_g210.1.mk	26921.2	-4.00403	0.144868	772.975	1.41466e-168	3.03459e-165	yes
Pav_sc0000503.1_g330.1.mk	308.858	-1.78918	0.108025	727.894	8.70795e-159	1.69813e-155	yes
Pav_sc0002234.1_g030.1.mk	653.557	3.32333	0.16049	679.574	2.7069e-148	4.8388e-145	yes
Pav_sc0001196.1_g1060.1.mk	4058.37	-1.88908	0.0979816	663.01	1.06946e-144	1.76469e-141	yes
Pav_sc0000257.1_g140.1.mk	486.644	-2.37709	0.108092	662.19	1.61179e-144	2.46961e-141	yes
Pav_sc0002233.1_g070.1.mk	1943.42	2.35633	0.131717	636.872	5.06936e-139	7.24953e-136	yes
Pav_sc0001900.1_g150.1.mk	4018.09	1.51492	0.0657076	624.445	2.5317e-136	3.39422e-133	yes
Pav_sc0000608.1_g030.1.mk	659.696	-3.88985	0.163859	613.304	6.64827e-134	8.38894e-131	yes
Pav_sc0001540.1_g330.1.mk	1608.31	3.05566	0.146398	608.9	6.01296e-133	7.15207e-130	yes
Pav_sc0000588.1_g480.1.mk	16976.3	1.48354	0.0860341	608.795	6.33487e-133	7.15207e-130	yes
Pav_sc0000758.1_g420.1.mk	760.655	-3.4375	0.139772	604.383	5.75172e-132	6.169e-129	yes
Pav_sc0001797.1_g640.1.mk	406.008	3.00282	0.149739	596.744	2.62291e-130	2.67924e-127	yes
Pav_sc0000555.1_g260.1.mk	1314.96	-3.14476	0.130671	580.712	7.94503e-127	7.74676e-124	yes
Pav_sc0000648.1_g220.1.mk	2557.3	1.53541	0.0817492	570.329	1.42788e-124	1.33172e-121	yes
Pav_sc0000625.1_g170.1.mk	3126.83	-2.45677	0.122777	560.534	1.91216e-122	1.70907e-119	yes
Pav_sc0001554.1_g180.1.mk	392.98	3.07104	0.156641	551.499	1.75224e-120	1.50349e-117	yes
Pav_sc0000405.1_g360.1.mk	14661.1	-3.02845	0.128737	542.114	1.91146e-118	1.57703e-115	yes
Pav_sc0000441.1_g090.1.br	247.016	1.99353	0.156838	537.535	1.88657e-117	1.49885e-114	yes
Pav_sc0000557.1_g420.1.mk	2402.33	1.108	0.0543528	517.646	3.93235e-113	3.0126e-110	yes
Pav_sc0000089.1_g030.1.mk	378.491	-2.99761	0.142275	506.493	1.03835e-110	7.68054e-108	yes
Pav_sc0001485.1_g060.1.mk	261.396	-7.74538	0.457147	503.256	5.2404e-110	3.74706e-107	yes
Pav_sc0000130.1_g870.1.mk	147.029	2.59769	0.166208	496.481	1.55031e-108	1.07277e-105	yes
Pav_sc0000449.1_g150.1.mk	1598.39	1.45379	0.0698234	486.708	2.05483e-106	1.37744e-103	yes
Pav_sc0000625.1_g220.1.mk	3848.36	-2.54945	0.137107	485.113	4.56027e-106	2.96432e-103	yes
Pav_sc0001242.1_g210.1.mk	410.909	1.96004	0.107689	480.958	3.64236e-105	2.29801e-102	yes
Pav_sc0000254.1_g1310.1.br	760.164	1.85235	0.0925995	477.379	2.17964e-104	1.33587e-101	yes
Pav_sc0000087.1_g520.1.mk	1727.87	1.41867	0.0763586	476.359	3.63116e-104	2.16366e-101	yes
Pav_sc0002206.1_g130.1.mk	1285.86	1.55351	0.0890087	475.396	5.87583e-104	3.40655e-101	yes
Pav_sc0000257.1_g200.1.mk	3619.6	1.09791	0.0594127	472.439	2.57696e-103	1.4547e-100	yes
Pav_sc0003135.1_g610.1.mk	820.086	-4.27839	0.223781	470.271	7.61989e-103	4.19113e-100	yes
Pav_sc0000095.1_g1030.1.mk	1625.26	-0.834639	0.043108	466.162	5.94461e-102	3.18794e-99
Pav_sc0000581.1_g040.1.mk	8502.13	-1.57599	0.0943049	457.728	4.0328e-100	2.10994e-97	yes
Pav_sc0000638.1_g470.1.br	1676.15	-2.45691	0.13152	457.569	4.36773e-100	2.23076e-97	yes
Pav_sc0000740.1_g140.1.mk	795.348	-2.95397	0.145477	447.364	7.1805e-98	3.58207e-95	yes
Pav_sc0001938.1_g250.1.mk	1449.81	-1.36868	0.0652875	446.875	9.16817e-98	4.46969e-95	yes
Pav_sc0000780.1_g130.1.br	104.758	2.74211	0.174465	446.562	1.07206e-97	5.1104e-95	yes
Pav_sc0002231.1_g010.1.br	876.883	-5.56822	0.247092	445.004	2.33667e-97	1.08965e-94	yes
Pav_sc0000624.1_g590.1.mk	1981.87	-1.2144	0.0731744	442.735	7.26602e-97	3.31624e-94	yes
Pav_sc0000563.1_g050.1.mk	170.8	-2.76898	0.137428	442.633	7.64723e-97	3.41751e-94	yes
Pav_sc0003618.1_g110.1.br	74.0973	6.93808	0.623573	440.186	2.59882e-96	1.1377e-93	yes
Pav_co4051617.1_g010.1.mk	2115.05	-2.5459	0.144041	438.065	7.50425e-96	3.21947e-93	yes
Pav_sc0000852.1_g1030.1.br	209.963	-3.4468	0.198327	436.447	1.68527e-95	7.08839e-93	yes
Pav_sc0000174.1_g1420.1.mk	80368.8	-3.04068	0.161199	435.365	2.89495e-95	1.19422e-92	yes
Pav_sc0000862.1_g360.1.mk	2526.64	2.08608	0.125898	435.204	3.13759e-95	1.2699e-92	yes
Pav_sc0001080.1_g1030.1.mk	30999.3	-2.0313	0.112019	433.548	7.183e-95	2.85338e-92	yes
Pav_sc0000449.1_g130.1.mk	272.25	-2.95773	0.199895	432.017	1.54387e-94	6.02139e-92	yes
Pav_sc0001685.1_g060.1.mk	9046.37	-0.653575	0.0410022	427.804	1.26916e-93	4.86154e-91
Pav_sc0000119.1_g230.1.mk	12690.4	2.98411	0.150833	425.684	3.6632e-93	1.37858e-90	yes
Pav_sc0001794.1_g030.1.mk	1359.48	-0.748658	0.0564345	422.776	1.56833e-92	5.80038e-90	yes
Pav_sc0000478.1_g260.1.mk	474.025	1.97903	0.10725	422.495	1.80478e-92	6.56174e-90	yes
Pav_sc0000428.1_g430.1.mk	1051.99	1.06077	0.0564101	416.275	4.04669e-91	1.44676e-88	yes
Pav_sc0001478.1_g030.1.mk	6947.4	-0.702503	0.0347308	413.754	1.42686e-90	5.01762e-88
Pav_sc0000661.1_g470.1.mk	90.1037	3.7308	0.272435	411.486	4.43645e-90	1.53494e-87	yes
Pav_sc0004687.1_g090.1.mk	777.687	-3.94007	0.187601	406.288	5.96708e-89	2.03174e-86	yes
Pav_sc0001405.1_g930.1.mk	781.59	-2.32161	0.121418	405.825	7.51914e-89	2.5202e-86	yes
Pav_sc0000700.1_g1260.1.br	278.757	-2.94286	0.147287	403.408	2.51761e-88	8.30851e-86	yes
Pav_sc0000112.1_g100.1.mk	6432.58	-5.35119	0.256834	398.282	3.26629e-87	1.06159e-84	yes
Pav_sc0000052.1_g750.1.mk	716.456	1.30798	0.0823704	397.778	4.2044e-87	1.3461e-84	yes
Pav_sc0000062.1_g440.1.mk	1635.81	-2.10016	0.105	392.216	6.78376e-86	2.13998e-83	yes
Pav_sc0001695.1_g040.1.mk	3107.52	-2.86652	0.154202	391.296	1.07451e-85	3.34047e-83	yes
Pav_sc0001878.1_g150.1.mk	384.594	-4.29977	0.244349	389.702	2.38433e-85	7.30659e-83	yes
Pav_sc0000638.1_g530.1.mk	150.52	-3.95432	0.209797	385.629	1.82652e-84	5.51841e-82	yes
Pav_sc0001364.1_g140.1.mk	5599.75	-3.46855	0.238831	383.64	4.93911e-84	1.47151e-81	yes
Pav_sc0001025.1_g150.1.mk	267.648	2.65842	0.164302	381.369	1.53718e-83	4.517e-81	yes
Pav_sc0002479.1_g520.1.br	1708.28	-3.88742	0.189321	380.462	2.41981e-83	7.01452e-81	yes
Pav_sc0000410.1_g540.1.mk	874.295	1.03893	0.0704984	379.387	4.14155e-83	1.18454e-80	yes
Pav_sc0001341.1_g210.1.mk	4561.23	-2.52054	0.12842	377.05	1.3325e-82	3.76097e-80	yes
Pav_sc0000377.1_g300.1.mk	567.905	1.44017	0.0909835	376.766	1.53569e-82	4.27819e-80	yes
Pav_sc0000624.1_g1890.1.mk	788.893	2.06276	0.134725	371.826	1.8152e-81	4.99205e-79	yes
Pav_sc0000254.1_g220.1.mk	1705.15	-1.95183	0.101043	368.968	7.57884e-81	2.0579e-78	yes
Pav_sc0001293.1_g330.1.br	833.541	-2.31211	0.149822	366.875	2.15811e-80	5.78671e-78	yes
Pav_sc0001393.1_g070.1.mk	103.526	-6.88814	0.507727	364.045	8.88511e-80	2.35302e-77	yes
Pav_sc0003054.1_g050.1.mk	31909.1	-1.54085	0.0881198	363.043	1.46652e-79	3.83638e-77	yes
Pav_sc0000554.1_g1420.1.br	741.375	3.14161	0.204393	362.343	2.08038e-79	5.37665e-77	yes
Pav_sc0001627.1_g180.1.mk	5055.21	-0.886852	0.0551088	360.401	5.49412e-79	1.40303e-76
Pav_sc0000220.1_g060.1.mk	899.757	1.98327	0.130983	359.56	8.36735e-79	2.11162e-76	yes
Pav_sc0000407.1_g200.1.mk	3082.29	1.47392	0.0872922	359.427	8.94026e-79	2.22997e-76	yes
Pav_sc0001479.1_g200.1.mk	870.375	-4.75801	0.232021	359.346	9.3097e-79	2.29543e-76	yes
Pav_sc0005679.1_g010.1.mk	2403.37	0.803649	0.0471122	357.821	1.99622e-78	4.86602e-76
Pav_sc0000780.1_g490.1.mk	2739.62	0.843812	0.0726113	357.205	2.71657e-78	6.54754e-76	yes
Pav_sc0000071.1_g780.1.mk	1143.78	-0.848243	0.0633081	356.031	4.88563e-78	1.16446e-75	yes
Pav_sc0000563.1_g220.1.mk	1087.84	-2.291	0.120752	355.749	5.62405e-78	1.32573e-75	yes
Pav_sc0000323.1_g840.1.mk	7261.3	-0.973737	0.0664524	354.616	9.9096e-78	2.31055e-75	yes
Pav_sc0000760.1_g120.1.mk	6093.09	-0.311583	0.0999908	353.133	2.08034e-77	4.79842e-75	yes
Pav_sc0000326.1_g410.1.mk	2845.86	-1.13237	0.0627998	347.418	3.6242e-76	8.27049e-74	yes
Pav_sc0000387.1_g060.1.mk	747.962	-1.48217	0.0821919	344.821	1.32768e-75	2.99789e-73	yes
Pav_sc0001413.1_g310.1.br	214.496	3.03198	0.217579	344.18	1.82915e-75	4.0872e-73	yes
Pav_sc0000010.1_g080.1.mk	10265.4	-1.42271	0.0767379	343.516	2.54939e-75	5.63784e-73	yes
Pav_sc0000195.1_g920.1.br	267.378	-3.06086	0.195108	342.549	4.13401e-75	9.04885e-73	yes
Pav_sc0001236.1_g110.1.mk	1275.2	1.23869	0.0754059	342.209	4.90025e-75	1.06177e-72	yes
Pav_sc0000045.1_g070.1.mk	2265.86	0.922762	0.0549615	342.105	5.16134e-75	1.10716e-72
Pav_sc0000689.1_g050.1.mk	428.217	2.04646	0.130554	340.248	1.30656e-74	2.77494e-72	yes
Pav_sc0000311.1_g330.1.br	109682	-3.48419	0.201991	339.799	1.63501e-74	3.43849e-72	yes
Pav_sc0002332.1_g060.1.mk	1663.2	0.720242	0.0422471	339.059	2.36738e-74	4.93035e-72
Pav_sc0000554.1_g1260.1.mk	3623.96	-2.4094	0.12895	337.697	4.67872e-74	9.6503e-72	yes
Pav_sc0001900.1_g200.1.br	3075.07	2.67326	0.19418	336.765	7.45387e-74	1.52279e-71	yes
Pav_sc0001003.1_g300.1.mk	125.952	-5.80446	0.374462	336.571	8.21526e-74	1.66251e-71	yes
Pav_sc0002024.1_g070.1.mk	960.357	2.9379	0.201646	334.179	2.71554e-73	5.44402e-71	yes
Pav_sc0001196.1_g1070.1.br	2931.79	-1.67079	0.128861	334.05	2.89725e-73	5.75453e-71	yes
Pav_sc0000030.1_g500.1.mk	1341.23	-0.896886	0.0495479	331.093	1.27077e-72	2.50086e-70
Pav_sc0000977.1_g200.1.br	237.915	-3.45468	0.208482	330.986	1.3406e-72	2.61429e-70	yes
Pav_sc0000893.1_g080.1.mk	681.465	1.39987	0.129482	330.846	1.43757e-72	2.77814e-70	yes
Pav_sc0003839.1_g010.1.mk	96.4492	-4.62627	0.280405	329.525	2.7837e-72	5.33153e-70	yes
Pav_sc0000099.1_g640.1.mk	7025.08	-1.34241	0.0821667	328.788	4.02272e-72	7.63641e-70	yes
Pav_sc0012008.1_g010.1.mk	102.39	-3.5787	0.215375	327.186	8.96444e-72	1.68681e-69	yes
Pav_sc0000568.1_g580.1.mk	1925.29	0.899934	0.0549669	326.66	1.16568e-71	2.17434e-69
Pav_sc0001963.1_g630.1.mk	460.833	-2.06534	0.115765	326.59	1.20758e-71	2.23309e-69	yes
Pav_sc0000683.1_g140.1.mk	115.33	-4.56085	0.271122	326.339	1.36882e-71	2.50962e-69	yes
Pav_sc0001102.1_g910.1.br	880.215	4.02067	0.199938	325.363	2.22978e-71	4.05348e-69	yes
Pav_sc0000103.1_g1740.1.mk	505.569	1.1305	0.0720966	323.221	6.50661e-71	1.17289e-68	yes
Pav_sc0002250.1_g080.1.mk	642.444	-2.10021	0.159976	322.496	9.35273e-71	1.67188e-68	yes
Pav_sc0001335.1_g550.1.mk	500.734	-1.66629	0.0937162	321.524	1.52021e-70	2.69505e-68	yes
Pav_sc0000143.1_g650.1.mk	1985.06	-1.35311	0.0771072	320.993	1.98305e-70	3.48676e-68	yes
Pav_sc0001183.1_g110.1.mk	329.609	1.69506	0.130025	320.968	2.00792e-70	3.50177e-68	yes
Pav_sc0002318.1_g360.1.mk	18771.2	-1.10351	0.088395	319.379	4.44444e-70	7.68852e-68	yes
Pav_sc0000030.1_g790.1.mk	515.164	-1.12234	0.0771372	317.307	1.25188e-69	2.14833e-67	yes
Pav_sc0001769.1_g110.1.mk	2378.5	0.496949	0.0307908	317.088	1.39731e-69	2.37887e-67
Pav_sc0002842.1_g240.1.mk	453.057	1.97131	0.134006	315.158	3.66716e-69	6.19404e-67	yes
Pav_sc0001710.1_g620.1.mk	2093.59	0.974298	0.0707572	314.841	4.29712e-69	7.20137e-67	yes
Pav_co4011033.1_g010.1.mk	7424.58	-1.12152	0.0693205	312.691	1.2592e-68	2.09388e-66	yes
Pav_sc0001305.1_g910.1.mk	4337.25	-1.75885	0.10035	311.856	1.91138e-68	3.15392e-66	yes
Pav_sc0000174.1_g200.1.mk	17442.6	-0.99343	0.0684614	310.211	4.35022e-68	7.12341e-66	yes
Pav_sc0000773.1_g030.1.mk	92.5182	2.6483	0.19805	307.934	1.35802e-67	2.20689e-65	yes
Pav_sc0000183.1_g440.1.mk	671.66	-3.28652	0.181121	306.667	2.55955e-67	4.12819e-65	yes
Pav_sc0000113.1_g130.1.mk	495.63	1.99742	0.142822	302.371	2.19235e-66	3.50956e-64	yes
Pav_sc0000308.1_g220.1.mk	361.034	-4.16838	0.229842	302.199	2.38904e-66	3.79609e-64	yes
Pav_sc0003135.1_g490.1.mk	789.802	-3.78098	0.230739	300.27	6.26862e-66	9.88736e-64	yes
Pav_sc0003845.1_g040.1.mk	1610.61	-1.42493	0.0823067	300.089	6.86441e-66	1.07481e-63	yes
Pav_sc0000780.1_g220.1.mk	739.495	-0.519351	0.106853	299.437	9.50726e-66	1.47783e-63	yes
Pav_sc0000174.1_g220.1.mk	18941.3	-1.00551	0.0705887	298.214	1.75241e-65	2.70439e-63	yes
Pav_sc0001224.1_g080.1.mk	782.212	-1.3875	0.0808373	297.64	2.33447e-65	3.57691e-63	yes
Pav_sc0000407.1_g130.1.mk	1204.52	1.19321	0.084901	296.331	4.494e-65	6.83694e-63	yes
Pav_sc0001088.1_g080.1.mk	1847.99	-0.755462	0.0648742	296.271	4.62947e-65	6.99344e-63	yes
Pav_sc0000103.1_g1220.1.mk	368.368	-2.42898	0.141663	295.811	5.82856e-65	8.74325e-63	yes
Pav_sc0001031.1_g320.1.br	1809.59	-3.34169	0.202065	295.738	6.04402e-65	9.00349e-63	yes
Pav_sc0001105.1_g060.1.mk	6615.54	-1.24484	0.0788026	295.66	6.28285e-65	9.29472e-63	yes
Pav_sc0000290.1_g110.1.mk	790.115	2.22817	0.173145	294.195	1.30709e-64	1.92044e-62	yes
Pav_sc0001364.1_g130.1.mk	1513.08	-1.14302	0.0716711	293.551	1.80355e-64	2.63184e-62	yes
Pav_sc0004305.1_g060.1.mk	714.19	-1.57134	0.100267	293.136	2.21941e-64	3.21679e-62	yes
Pav_sc0000195.1_g910.1.br	164.945	-2.93683	0.212514	292.709	2.74761e-64	3.95564e-62	yes
Pav_sc0002106.1_g430.1.mk	1795.25	-1.38724	0.0876461	292.653	2.82657e-64	4.04219e-62	yes
Pav_sc0000107.1_g470.1.br	135.808	-3.95093	0.317121	292.178	3.58445e-64	5.09205e-62	yes
Pav_sc0000062.1_g590.1.mk	1005.57	1.458	0.117994	291.023	6.38447e-64	9.01009e-62	yes
Pav_sc0000354.1_g210.1.mk	1546.41	-1.02904	0.0677077	290.717	7.44239e-64	1.04344e-61	yes
Pav_sc0000554.1_g430.1.mk	928.986	1.28406	0.086357	290.253	9.38366e-64	1.30707e-61	yes
Pav_sc0000652.1_g750.1.mk	186.628	8.98503	0.849103	290.051	1.03811e-63	1.43667e-61	yes
Pav_sc0001503.1_g130.1.mk	5242.56	0.813915	0.0480411	289.502	1.36597e-63	1.8783e-61
Pav_sc0001289.1_g130.1.mk	135.603	1.99043	0.158229	288.897	1.84829e-63	2.52533e-61	yes
Pav_sc0000099.1_g360.1.br	145.384	8.31376	0.76901	288.023	2.86104e-63	3.88432e-61	yes
Pav_sc0001413.1_g230.1.mk	10296.1	-1.48138	0.0918507	286.928	4.9465e-63	6.67342e-61	yes
Pav_sc0001293.1_g320.1.mk	13063.4	-2.33121	0.165849	286.835	5.18273e-63	6.94842e-61	yes
Pav_sc0000086.1_g150.1.mk	183.954	3.41886	0.23934	286.08	7.55933e-63	1.00717e-60	yes
Pav_sc0001756.1_g050.1.mk	13199.3	-1.74208	0.115276	284.905	1.3605e-62	1.80148e-60	yes
Pav_sc0000009.1_g1250.1.mk	950.67	1.08057	0.067647	283.767	2.40263e-62	3.16188e-60	yes
Pav_sc0009428.1_g010.1.mk	91.117	2.65055	0.205877	282.472	4.59127e-62	6.00533e-60	yes
Pav_sc0001416.1_g140.1.mk	595.325	2.62623	0.200968	281.964	5.92093e-62	7.69757e-60	yes
Pav_sc0004531.1_g070.1.br	636.271	4.56394	0.242779	281.585	7.15531e-62	9.2463e-60	yes
Pav_sc0000909.1_g500.1.mk	254.865	-3.1556	0.188901	279.875	1.68244e-61	2.16108e-59	yes
Pav_sc0000852.1_g880.1.mk	603.687	2.5083	0.142898	279.849	1.70454e-61	2.17643e-59	yes
Pav_sc0001448.1_g110.1.mk	8168.42	1.03005	0.0671857	279.409	2.12389e-61	2.69583e-59	yes
Pav_sc0000099.1_g260.1.mk	469.027	2.1211	0.139612	279.366	2.16951e-61	2.73754e-59	yes
Pav_sc0000026.1_g750.1.br	82.3831	-6.42609	0.568874	279.178	2.3842e-61	2.99085e-59	yes
Pav_sc0001974.1_g300.1.mk	540.511	-3.65068	0.245291	279.074	2.51162e-61	3.13237e-59	yes
Pav_sc0000107.1_g550.1.mk	217.225	-5.81935	0.388469	278.975	2.63838e-61	3.27143e-59	yes
Pav_sc0000058.1_g230.1.mk	8260.41	4.23708	0.292303	276.158	1.07895e-60	1.33015e-58	yes
Pav_sc0000048.1_g230.1.mk	623.316	1.4799	0.105604	275.967	1.18711e-60	1.45513e-58	yes
Pav_sc0000910.1_g540.1.mk	133.082	-3.82204	0.290954	275.778	1.30481e-60	1.59031e-58	yes
Pav_sc0001335.1_g700.1.mk	493.373	1.20034	0.0800878	275.754	1.32062e-60	1.60048e-58	yes
Pav_co3990539.1_g010.1.br	75.2428	-3.8881	0.2607	275.574	1.44504e-60	1.74144e-58	yes
Pav_sc0002108.1_g100.1.mk	920.726	-3.00437	0.175066	274.82	2.10662e-60	2.52454e-58	yes
Pav_co4067215.1_g010.1.mk	113.936	-1.94129	0.156249	273.97	3.22279e-60	3.84067e-58	yes
Pav_sc0000661.1_g360.1.mk	875.459	-1.28983	0.0789178	273.021	5.17921e-60	6.13808e-58	yes
Pav_sc0001582.1_g050.1.mk	225.176	1.82675	0.137259	272.069	8.3372e-60	9.82645e-58	yes
Pav_sc0000103.1_g1230.1.mk	371.302	-2.42903	0.14736	271.919	8.98516e-60	1.05323e-57	yes
Pav_sc0002360.1_g120.1.mk	2557.36	-1.17969	0.0732416	271.796	9.5575e-60	1.11423e-57	yes
Pav_sc0001503.1_g210.1.mk	852.152	0.904814	0.0668875	270.102	2.22948e-59	2.58511e-57
Pav_sc0000481.1_g070.1.mk	1528.98	-1.26332	0.0896762	269.877	2.4948e-59	2.8772e-57	yes
Pav_sc0000367.1_g320.1.mk	1902.33	-1.19053	0.0757152	269.058	3.75729e-59	4.31003e-57	yes
Pav_sc0003845.1_g140.1.mk	810.424	-2.82583	0.183915	268.926	4.01362e-59	4.57958e-57	yes
Pav_sc0000554.1_g470.1.mk	3756.59	-2.12994	0.128276	268.882	4.10292e-59	4.65671e-57	yes
Pav_sc0000395.1_g250.1.mk	1207.18	-0.335767	0.0485774	267.66	7.55575e-59	8.53044e-57
Pav_sc0001405.1_g780.1.mk	1105.81	2.19085	0.160367	267.141	9.79433e-59	1.09426e-56	yes
Pav_sc0000259.1_g610.1.mk	544.678	1.83778	0.1216	267.145	9.77863e-59	1.09426e-56	yes
Pav_sc0000130.1_g860.1.mk	1681.49	1.96318	0.179252	266.931	1.08787e-58	1.20912e-56	yes
Pav_sc0003033.1_g140.1.mk	55.5033	2.25871	0.221835	266.101	1.64743e-58	1.8216e-56	yes
Pav_sc0000130.1_g710.1.mk	825.035	1.47679	0.126123	265.797	1.91802e-58	2.10992e-56	yes
Pav_sc0000416.1_g140.1.mk	3295.34	-0.889183	0.0682026	264.368	3.91854e-58	4.28861e-56
Pav_sc0001293.1_g270.1.mk	1120.82	0.581573	0.0473182	263.798	5.21127e-58	5.67447e-56
Pav_sc0000195.1_g930.1.br	287.146	-4.22979	0.277194	263.449	6.20704e-58	6.72461e-56	yes
Pav_sc0001623.1_g310.1.mk	547.378	2.09352	0.16166	263.299	6.68957e-58	7.21095e-56	yes
Pav_sc0000862.1_g390.1.br	4621.15	1.56864	0.12433	263.257	6.82955e-58	7.32504e-56	yes
Pav_sc0001077.1_g430.1.mk	298.99	1.58576	0.130726	262.112	1.21064e-57	1.29201e-55	yes
Pav_sc0000586.1_g320.1.mk	818.599	1.46031	0.115035	260.995	2.11672e-57	2.24781e-55	yes
Pav_sc0000409.1_g200.1.br	335.712	2.16376	0.170827	260.891	2.22912e-57	2.35551e-55	yes
Pav_sc0003434.1_g230.1.mk	675.332	1.24881	0.0961574	259.966	3.54127e-57	3.72372e-55	yes
Pav_sc0000652.1_g610.1.mk	145.628	2.13666	0.25126	259.947	3.57543e-57	3.74129e-55	yes
Pav_sc0000383.1_g930.1.mk	1701.13	-0.685997	0.0472447	259.661	4.12446e-57	4.29484e-55
Pav_sc0000759.1_g440.1.mk	1871.21	0.718988	0.0562998	259.618	4.21337e-57	4.36623e-55
Pav_sc0002451.1_g200.1.mk	259.1	-4.11172	0.246189	259.34	4.84213e-57	4.99368e-55	yes
Pav_sc0000481.1_g040.1.mk	422.756	-2.24105	0.143805	259.019	5.68444e-57	5.8343e-55	yes
Pav_sc0000862.1_g260.1.br	4347.04	1.45168	0.114975	257.033	1.53442e-56	1.56737e-54	yes
Pav_sc0000257.1_g950.1.mk	1661.15	-0.688649	0.05407	256.67	1.84014e-56	1.87075e-54
Pav_sc0000588.1_g020.1.mk	90.8909	-5.21861	0.35448	256.396	2.11061e-56	2.13559e-54	yes
Pav_sc0000064.1_g100.1.mk	2666.37	-2.13839	0.136591	255.923	2.6729e-56	2.69185e-54	yes
Pav_sc0000412.1_g170.1.mk	668.242	2.68231	0.242478	255.316	3.62109e-56	3.62972e-54	yes
Pav_sc0000491.1_g1090.1.mk	274.855	1.87539	0.156033	254.971	4.30221e-56	4.2924e-54	yes
Pav_sc0000383.1_g480.1.mk	348.737	8.89811	0.723301	254.316	5.97062e-56	5.92944e-54	yes
Pav_sc0000254.1_g1270.1.mk	7037.67	-0.749818	0.0501451	254.181	6.38768e-56	6.31438e-54
Pav_sc0000102.1_g780.1.mk	1493.98	1.12434	0.0862239	253.839	7.57793e-56	7.45661e-54	yes
Pav_sc0000348.1_g470.1.mk	860.053	-1.97352	0.131138	253.344	9.70623e-56	9.50723e-54	yes
Pav_sc0004204.1_g040.1.mk	189.063	1.77991	0.131356	251.807	2.09363e-55	2.04138e-53	yes
Pav_sc0001467.1_g100.1.mk	2266.95	-0.970254	0.0630705	251.347	2.63501e-55	2.55763e-53
Pav_sc0001397.1_g030.1.mk	121.528	2.46422	0.184342	250.645	3.74202e-55	3.61577e-53	yes
Pav_sc0000370.1_g420.1.mk	800.889	-2.47919	0.153908	250.146	4.80232e-55	4.61949e-53	yes
Pav_sc0000659.1_g180.1.mk	5628.15	0.596926	0.0434897	249.681	6.05965e-55	5.80293e-53
Pav_sc0001925.1_g270.1.mk	2281.22	2.10368	0.15638	249.48	6.70059e-55	6.38819e-53	yes
Pav_sc0001183.1_g360.1.mk	1151.07	1.60073	0.139367	249.172	7.81468e-55	7.41738e-53	yes
Pav_sc0000384.1_g010.1.mk	705.733	-2.61868	0.162625	249.034	8.37431e-55	7.91353e-53	yes
Pav_sc0000138.1_g400.1.mk	189.032	2.57132	0.180949	248.804	9.39731e-55	8.84131e-53	yes
Pav_sc0000556.1_g030.1.mk	501.032	2.57246	0.20951	248.78	9.50918e-55	8.90749e-53	yes
Pav_sc0003258.1_g050.1.br	47.2577	4.40629	0.415113	248.097	1.33804e-54	1.24793e-52	yes
Pav_sc0001749.1_g070.1.mk	351.232	-1.13675	0.0755347	248.048	1.37118e-54	1.2733e-52	yes
Pav_sc0000146.1_g210.1.mk	3490.34	-0.97944	0.0716809	247.899	1.47713e-54	1.36577e-52
Pav_sc0000030.1_g1340.1.mk	610.25	3.55168	0.266453	246.318	3.25582e-54	2.98935e-52	yes
Pav_sc0000754.1_g100.1.mk	1292.07	-0.122753	0.0944242	246.315	3.26095e-54	2.98935e-52	yes
Pav_sc0000556.1_g090.1.mk	551.079	3.27653	0.264731	245.409	5.12982e-54	4.68254e-52	yes
Pav_sc0000030.1_g1060.1.mk	1396.1	0.663284	0.0469327	245.271	5.49573e-54	4.99529e-52
Pav_sc0000375.1_g070.1.mk	2328.13	-2.47444	0.160554	244.958	6.42626e-54	5.81644e-52	yes
Pav_sc0000195.1_g120.1.mk	1819.09	-0.556904	0.0357346	244.202	9.37879e-54	8.45312e-52
Pav_sc0002001.1_g070.1.mk	1022.1	1.59048	0.100851	244.102	9.86114e-54	8.85068e-52	yes
Pav_sc0007033.1_g010.1.mk	8521.92	1.05705	0.0842198	243.346	1.43929e-53	1.28643e-51	yes
Pav_sc0000652.1_g1070.1.br	564.132	2.39472	0.19214	243.243	1.51489e-53	1.34837e-51	yes
Pav_sc0000212.1_g1180.1.mk	2372.57	-0.931787	0.0613337	242.918	1.78257e-53	1.58008e-51
Pav_sc0000491.1_g540.1.mk	29.281	5.68817	0.659251	242.69	1.99723e-53	1.76307e-51	yes
Pav_sc0007253.1_g120.1.mk	1356.63	-0.716149	0.0843465	242.14	2.62943e-53	2.31164e-51	yes
Pav_sc0001587.1_g010.1.mk	795.626	-2.86017	0.205012	241.826	3.07719e-53	2.69424e-51	yes
Pav_sc0001191.1_g090.1.mk	1115.16	-0.856515	0.0583463	241.628	3.39767e-53	2.96274e-51
Pav_sc0001710.1_g1520.1.mk	469.733	1.10482	0.0728848	241.133	4.35037e-53	3.77813e-51	yes
Pav_sc0001196.1_g690.1.mk	2571.66	-0.927101	0.065813	241.049	4.53893e-53	3.92599e-51
Pav_sc0000625.1_g120.1.mk	281.225	-1.96567	0.127736	240.609	5.65456e-53	4.87132e-51	yes
Pav_sc0006936.1_g010.1.br	127.365	1.58883	0.126469	240.535	5.8677e-53	5.03473e-51	yes
Pav_sc0000195.1_g860.1.br	360.443	-4.57577	0.300221	240.382	6.33584e-53	5.41475e-51	yes
Pav_sc0001240.1_g120.1.mk	609.313	-5.42707	0.319102	240.117	7.23216e-53	6.15623e-51	yes
Pav_sc0000113.1_g700.1.mk	856.009	1.26658	0.103376	239.973	7.77008e-53	6.58799e-51	yes
Pav_sc0000363.1_g040.1.mk	197.932	2.07496	0.166668	239.807	8.44312e-53	7.13045e-51	yes
Pav_sc0001009.1_g160.1.mk	55.5394	8.2337	1.07866	239.372	1.04984e-52	8.83139e-51	yes
Pav_sc0001405.1_g300.1.mk	1748.81	-1.42091	0.0966257	238.624	1.52576e-52	1.27848e-50	yes
Pav_sc0000702.1_g400.1.mk	507.516	3.16815	0.22512	238.098	1.9845e-52	1.6564e-50	yes
Pav_sc0000174.1_g1620.1.br	152.01	3.06905	0.230224	237.987	2.0981e-52	1.74443e-50	yes
Pav_sc0000044.1_g090.1.mk	418.766	-2.17611	0.156125	237.69	2.43392e-52	2.01583e-50	yes
Pav_sc0000500.1_g300.1.mk	235.501	1.84303	0.167596	237.131	3.21811e-52	2.65506e-50	yes
Pav_sc0000410.1_g450.1.mk	286.293	-5.66551	0.366397	236.46	4.50083e-52	3.69913e-50	yes
Pav_sc0002286.1_g180.1.mk	1091.67	0.877549	0.0750833	236.42	4.59281e-52	3.76032e-50
Pav_sc0001587.1_g030.1.mk	418.371	3.4281	0.268652	235.949	5.81208e-52	4.74049e-50	yes
Pav_sc0000254.1_g510.1.mk	16442.2	-2.19032	0.156156	235.88	6.01572e-52	4.888e-50	yes
Pav_sc0000107.1_g110.1.mk	2970.75	-0.664816	0.0530768	235.857	6.08625e-52	4.91175e-50
Pav_sc0000062.1_g370.1.mk	875.044	2.02455	0.175984	235.855	6.09075e-52	4.91175e-50	yes
Pav_sc0000174.1_g310.1.mk	1239.29	0.845722	0.05761	235.815	6.21434e-52	4.99265e-50
Pav_sc0000467.1_g830.1.br	1451.97	1.87715	0.157949	235.102	8.87589e-52	7.10435e-50	yes
Pav_co4066881.1_g010.1.br	783.511	-1.95938	0.13414	234.788	1.03872e-51	8.28315e-50	yes
Pav_sc0000618.1_g330.1.mk	334.272	-1.14351	0.0775408	234.594	1.14449e-51	9.0928e-50	yes
Pav_sc0000848.1_g340.1.mk	476.748	2.13354	0.166679	234.464	1.22094e-51	9.66439e-50	yes
Pav_sc0000028.1_g370.1.mk	1626.25	0.930503	0.0831224	234.446	1.23209e-51	9.71677e-50	yes
Pav_sc0000259.1_g470.1.mk	313.692	-1.34349	0.0941335	234.322	1.31095e-51	1.03008e-49	yes
Pav_sc0000174.1_g730.1.br	886.168	1.50408	0.0983132	234.285	1.33535e-51	1.04542e-49	yes
Pav_sc0002318.1_g060.1.mk	239.731	1.2579	0.10563	233.889	1.62793e-51	1.26984e-49	yes
Pav_sc0001797.1_g570.1.mk	1917.64	-1.42996	0.109654	233.695	1.794e-51	1.39431e-49	yes
Pav_co4012855.1_g010.1.br	232.856	-3.03491	0.196024	233.657	1.82798e-51	1.4156e-49	yes
Pav_sc0004735.1_g100.1.mk	1351.86	0.660978	0.0489958	233.262	2.22777e-51	1.71899e-49
Pav_sc0000689.1_g430.1.mk	1496.43	-1.09592	0.0769551	232.538	3.19936e-51	2.45984e-49	yes
Pav_co4017005.1_g010.1.mk	451.11	2.83016	0.233378	232.505	3.25195e-51	2.49134e-49	yes
Pav_sc0001331.1_g110.1.mk	6900.55	1.26033	0.0918734	231.932	4.3317e-51	3.30673e-49	yes
Pav_sc0000671.1_g050.1.mk	3278.14	-2.19992	0.143325	231.371	5.73359e-51	4.36139e-49	yes
Pav_sc0000063.1_g130.1.mk	491.653	1.2599	0.0943276	231.301	5.93918e-51	4.50182e-49	yes
Pav_sc0000395.1_g280.1.mk	3652.17	1.49686	0.118716	230.68	8.10137e-51	6.1191e-49	yes
Pav_sc0001392.1_g570.1.mk	223.15	-1.53608	0.112645	230.539	8.6906e-51	6.54112e-49	yes
Pav_sc0000624.1_g1640.1.mk	3779.95	1.24455	0.119063	230.323	9.68245e-51	7.26218e-49	yes
Pav_sc0009055.1_g020.1.mk	258.909	1.79027	0.131411	230.268	9.95018e-51	7.43698e-49	yes
Pav_sc0000409.1_g020.1.mk	556.352	0.994724	0.0812779	229.875	1.21132e-50	9.02226e-49
Pav_sc0000052.1_g700.1.mk	153.699	1.8555	0.14828	229.72	1.30883e-50	9.71481e-49	yes
Pav_sc0001963.1_g600.1.mk	2048.45	0.659597	0.0512326	229.632	1.36791e-50	1.01183e-48
Pav_sc0000370.1_g190.1.mk	1082.86	0.693464	0.0531151	229.58	1.40424e-50	1.03513e-48
Pav_sc0000848.1_g350.1.mk	394.609	2.18266	0.172556	229.23	1.6724e-50	1.22858e-48	yes
Pav_sc0000479.1_g010.1.mk	1405.54	1.30789	0.12007	228.239	2.7447e-50	2.00944e-48	yes
Pav_sc0000094.1_g260.1.mk	595.465	0.933636	0.0626915	228.176	2.83263e-50	2.06676e-48
Pav_sc0000910.1_g370.1.mk	50368	-2.38715	0.155708	227.098	4.85719e-50	3.53191e-48	yes
Pav_sc0000051.1_g390.1.mk	5161.54	-1.17261	0.0884682	226.834	5.54075e-50	4.01536e-48	yes
Pav_sc0002195.1_g170.1.mk	900.865	0.879159	0.0750487	226.592	6.25349e-50	4.51662e-48
Pav_sc0000491.1_g480.1.mk	1742.83	-0.628528	0.0510546	226.489	6.58388e-50	4.73929e-48
Pav_sc0003174.1_g070.1.mk	3126.26	-1.31179	0.101582	226.441	6.74381e-50	4.83817e-48	yes
Pav_sc0000358.1_g020.1.mk	1723.84	-2.30024	0.153158	226.284	7.29567e-50	5.21665e-48	yes
Pav_sc0003135.1_g890.1.mk	1040.92	1.08471	0.0798881	225.842	9.09935e-50	6.48472e-48	yes
Pav_sc0000766.1_g340.1.mk	489.702	1.58451	0.123403	225.17	1.27308e-49	9.03782e-48	yes
Pav_sc0000465.1_g1080.1.mk	2058.02	-1.39877	0.0942425	225.165	1.27661e-49	9.03782e-48	yes
Pav_sc0000257.1_g1350.1.mk_DAM5	9082.3	-4.45231	0.22283	734.006	1.80855e-49	1.26369e-47	yes
Pav_sc0003562.1_g190.1.mk	329.481	2.16221	0.196429	223.995	2.29096e-49	1.61656e-47	yes
Pav_sc0001751.1_g010.1.mk	101.422	-1.7702	0.161037	223.603	2.78797e-49	1.96081e-47	yes
Pav_sc0000800.1_g300.1.mk	489.028	1.89951	0.197776	223.555	2.85503e-49	2.00141e-47	yes
Pav_sc0001797.1_g630.1.mk	53.8144	3.96468	0.326947	223.349	3.1658e-49	2.20486e-47	yes
Pav_co4082527.1_g010.1.mk	1031.28	-0.577627	0.119568	223.165	3.47016e-49	2.40901e-47	yes
Pav_sc0001479.1_g090.1.mk	775.349	0.62196	0.0701318	222.974	3.81783e-49	2.64181e-47
Pav_sc0000030.1_g1190.1.mk	354.813	1.90408	0.168223	222.729	4.31467e-49	2.97601e-47	yes
Pav_sc0000554.1_g2300.1.mk	1761.65	1.87721	0.168699	222.536	4.75278e-49	3.26769e-47	yes
Pav_sc0000396.1_g940.1.mk	2546.85	0.619231	0.0475987	222.404	5.07724e-49	3.47962e-47
Pav_sc0000600.1_g770.1.mk	233.682	1.9982	0.159767	221.433	8.24986e-49	5.63592e-47	yes
Pav_sc0000983.1_g340.1.mk	896.191	-1.54879	0.104408	220.952	1.04903e-48	7.1437e-47	yes
Pav_sc0001465.1_g080.1.mk	235.573	1.44672	0.104939	220.751	1.16004e-48	7.87471e-47	yes
Pav_sc0000890.1_g910.1.mk	979.537	1.31103	0.109084	220.728	1.17343e-48	7.94047e-47	yes
Pav_sc0000764.1_g510.1.mk	1121.79	-0.802206	0.072259	220.408	1.37691e-48	9.2881e-47
Pav_sc0001080.1_g280.1.mk	1241.79	1.07519	0.0805235	220.247	1.49241e-48	1.00356e-46	yes
Pav_sc0000349.1_g090.1.mk	6349.66	-0.988382	0.0728978	219.92	1.75765e-48	1.17823e-46
Pav_sc0000100.1_g290.1.mk	829.393	-1.96269	0.131921	219.853	1.81797e-48	1.21487e-46	yes
Pav_co4019393.1_g010.1.br	135.609	2.53108	0.207919	219.691	1.97135e-48	1.31328e-46	yes
Pav_sc0000207.1_g1470.1.mk	3068.01	-0.277408	0.0608857	219.553	2.11195e-48	1.40259e-46
Pav_sc0000113.1_g300.1.br	91.0859	-2.40251	0.171165	219.522	2.14458e-48	1.41986e-46	yes
Pav_sc0001797.1_g560.1.mk	3335.52	0.401751	0.0317077	219.238	2.47204e-48	1.63162e-46
Pav_sc0000503.1_g900.1.mk	1146.45	0.688929	0.0570364	218.685	3.25954e-48	2.1448e-46
Pav_sc0000157.1_g800.1.mk	1844.38	-1.92481	0.129756	218.646	3.32305e-48	2.1799e-46	yes
Pav_sc0001309.1_g1120.1.mk	3268.59	0.651115	0.0476286	218.025	4.53429e-48	2.9654e-46
Pav_sc0001963.1_g220.1.mk	1846.1	-0.647252	0.0516259	217.13	7.09302e-48	4.62469e-46
Pav_sc0000244.1_g050.1.mk	204.065	2.7291	0.21245	216.597	9.25847e-48	6.01829e-46	yes
Pav_sc0002479.1_g160.1.br	90.5372	-2.42452	0.174689	216.165	1.14919e-47	7.44753e-46	yes
Pav_sc0000484.1_g450.1.mk	3475.37	-1.37828	0.108784	216.126	1.17183e-47	7.57138e-46	yes
Pav_sc0001243.1_g180.1.mk	490.244	1.32263	0.0945518	215.947	1.28148e-47	8.25494e-46	yes
Pav_sc0000713.1_g260.1.mk	210.561	1.5356	0.137841	215.698	1.45156e-47	9.32257e-46	yes
Pav_sc0000638.1_g920.1.mk	1024.86	-0.972697	0.0675358	215.667	1.47369e-47	9.43645e-46
Pav_sc0000549.1_g700.1.mk	199.536	-3.61962	0.252285	214.955	2.10466e-47	1.34366e-45	yes
Pav_sc0001129.1_g060.1.mk	163.356	2.20509	0.198855	214.93	2.13085e-47	1.35635e-45	yes
Pav_sc0000069.1_g920.1.mk	777.696	-1.14005	0.0831943	214.266	2.97028e-47	1.88507e-45	yes
Pav_sc0002451.1_g160.1.mk	195.892	1.86349	0.157407	214.043	3.32013e-47	2.10089e-45	yes
Pav_sc0003135.1_g1080.1.br	1295.48	-1.39047	0.0995678	213.976	3.43341e-47	2.16618e-45	yes
Pav_sc0000584.1_g710.1.mk	1104.78	-0.838117	0.0771425	213.354	4.68488e-47	2.94708e-45	yes
Pav_sc0000638.1_g420.1.mk	1387.08	-0.773985	0.0880784	213.326	4.75099e-47	2.97993e-45	yes
Pav_sc0000129.1_g230.1.mk	281.88	-0.588132	0.126654	213.292	4.8331e-47	3.02259e-45	yes
Pav_sc0001734.1_g020.1.mk	1670.89	-1.37969	0.0951915	212.975	5.66281e-47	3.53119e-45	yes
Pav_sc0000800.1_g1740.1.mk	272.455	2.32194	0.213029	212.554	6.99032e-47	4.34636e-45	yes
Pav_sc0000028.1_g480.1.mk	1438.35	0.877634	0.0753711	211.955	9.42959e-47	5.84607e-45
Pav_sc0008809.1_g020.1.mk	1456.56	-1.05843	0.078399	211.483	1.19431e-46	7.38305e-45	yes
Pav_co4008167.1_g010.1.mk	794.477	-1.58029	0.108752	211.476	1.19811e-46	7.38526e-45	yes
Pav_sc0001341.1_g230.1.mk	3888.05	-1.21402	0.0859976	211.243	1.34622e-46	8.27443e-45	yes
Pav_sc0000259.1_g150.1.br	339.536	-0.782067	0.121001	211.225	1.35882e-46	8.32804e-45	yes
Pav_sc0000691.1_g590.1.mk	61.1158	-4.98367	0.393263	210.386	2.06691e-46	1.26317e-44	yes
Pav_sc0001203.1_g010.1.mk	2166.62	1.9124	0.198414	209.983	2.52829e-46	1.54075e-44	yes
Pav_sc0000689.1_g440.1.mk	6488.4	-1.0615	0.0796684	209.038	4.05459e-46	2.46388e-44	yes
Pav_sc0003562.1_g080.1.mk	148.669	1.52815	0.117463	208.649	4.92491e-46	2.9843e-44	yes
Pav_sc0000766.1_g030.1.mk	967.743	1.84558	0.169457	208.5	5.3052e-46	3.20569e-44	yes
Pav_sc0000355.1_g420.1.mk	180.756	-6.39869	0.514873	208.281	5.91926e-46	3.56669e-44	yes
Pav_sc0003460.1_g020.1.mk	1198.21	-1.44241	0.100297	208.169	6.26067e-46	3.76184e-44	yes
Pav_sc0000084.1_g410.1.mk	1761.03	-0.751474	0.052995	208.127	6.39334e-46	3.83082e-44
Pav_sc0005746.1_g070.1.mk	632.549	1.36857	0.139788	207.974	6.90378e-46	4.12515e-44	yes
Pav_sc0000843.1_g760.1.br	926.924	-4.34291	0.278121	207.842	7.37367e-46	4.39368e-44	yes
Pav_sc0010091.1_g010.1.mk	524.2	-0.923432	0.0720266	207.793	7.55651e-46	4.49016e-44
Pav_sc0000136.1_g410.1.br	79.8411	-5.14275	0.43081	207.329	9.52854e-46	5.64632e-44	yes
Pav_sc0003614.1_g090.1.mk	367.631	1.06055	0.0848644	207.165	1.0344e-45	6.11267e-44	yes
Pav_sc0001258.1_g160.1.mk	936.108	2.31033	0.153475	206.922	1.16824e-45	6.8846e-44	yes
Pav_sc0004847.1_g010.1.br	150.854	-2.66022	0.240516	206.888	1.18834e-45	6.98387e-44	yes
Pav_sc0000094.1_g150.1.mk	146.338	2.05058	0.201077	206.471	1.46367e-45	8.57844e-44	yes
Pav_sc0001643.1_g010.1.mk	272.515	1.81973	0.147154	206.297	1.59633e-45	9.3305e-44	yes
Pav_sc0000257.1_g1350.1.mk_DAM3	1989.52	-4.40294	0.198383	904.166	1.44684e-49	1.01095e-43	yes
Pav_sc0001147.1_g110.1.mk	3131.08	-0.327604	0.0560668	206.038	1.81756e-45	1.05947e-43
Pav_sc0000308.1_g370.1.mk	1918.1	-2.12079	0.176798	205.924	1.92401e-45	1.11848e-43	yes
Pav_sc0000042.1_g620.1.mk	933.152	1.83509	0.176472	205.917	1.93027e-45	1.11909e-43	yes
Pav_sc0001196.1_g2130.1.mk	835.937	1.00217	0.0724489	205.713	2.13744e-45	1.23585e-43	yes
Pav_sc0001251.1_g280.1.mk	108.707	9.19663	1.13183	205.673	2.18152e-45	1.25795e-43	yes
Pav_sc0000877.1_g1910.1.mk	1460.04	-2.28941	0.159665	205.508	2.36864e-45	1.36219e-43	yes
Pav_sc0000704.1_g230.1.mk	4098.54	0.820529	0.0596454	205.2	2.7636e-45	1.58508e-43
Pav_sc0000580.1_g200.1.mk	1016.96	0.975727	0.0774262	205.099	2.90575e-45	1.66216e-43
Pav_sc0000212.1_g140.1.mk	776.81	2.00175	0.17267	204.981	3.08261e-45	1.75865e-43	yes
Pav_sc0000358.1_g950.1.mk	420.565	1.989	0.184709	203.612	6.11279e-45	3.47813e-43	yes
Pav_sc0000762.1_g060.1.mk	3441.19	-0.723991	0.0514922	203.1	7.89755e-45	4.48176e-43
Pav_sc0000326.1_g140.1.mk	881.478	1.29132	0.0987694	202.451	1.09205e-44	6.18088e-43	yes
Pav_co4021679.1_g010.1.mk	55.0559	-3.3	0.258746	202.419	1.10982e-44	6.2485e-43	yes
Pav_sc0001102.1_g930.1.br	5024.77	1.82116	0.12254	202.421	1.10896e-44	6.2485e-43	yes
Pav_sc0001974.1_g070.1.mk	59.9843	4.24612	0.391208	202.007	1.36354e-44	7.65691e-43	yes
Pav_sc0010598.1_g010.1.mk	1208.75	1.4281	0.15403	201.469	1.78468e-44	9.99563e-43	yes
Pav_sc0001990.1_g210.1.mk	1501.81	-0.784465	0.0634566	201.343	1.90048e-44	1.06164e-42
Pav_co4021729.1_g010.1.br	296.825	-1.47245	0.105469	200.74	2.57012e-44	1.43199e-42	yes
Pav_sc0000600.1_g680.1.mk	1102.25	2.28965	0.234183	200.587	2.77408e-44	1.54163e-42	yes
Pav_sc0000659.1_g170.1.mk	3941.38	1.30809	0.0918832	200.101	3.53749e-44	1.96079e-42	yes
Pav_sc0000890.1_g1020.1.mk	1442.94	-0.758809	0.0579655	199.976	3.76571e-44	2.08191e-42
Pav_sc0000254.1_g940.1.mk	643.383	-1.98027	0.139123	199.898	3.9148e-44	2.15878e-42	yes
Pav_sc0000998.1_g420.1.mk	59887.5	0.617413	0.126571	199.819	4.07167e-44	2.23952e-42	yes
Pav_sc0000907.1_g450.1.mk	15040	0.854183	0.0732072	199.722	4.27583e-44	2.3458e-42
Pav_sc0000164.1_g080.1.mk	2374.8	1.69315	0.13211	199.676	4.3744e-44	2.39376e-42	yes
Pav_sc0000431.1_g140.1.mk	211.929	1.73271	0.134859	199.582	4.58433e-44	2.50225e-42	yes
Pav_sc0000955.1_g050.1.mk	447.402	1.54378	0.153309	199.23	5.4675e-44	2.97673e-42	yes
Pav_sc0002327.1_g560.1.mk	8922	-1.03154	0.0774914	199.194	5.56599e-44	3.02268e-42	yes
Pav_sc0000129.1_g180.1.mk	571.948	1.60072	0.132364	199.124	5.76484e-44	3.12276e-42	yes
Pav_sc0000716.1_g270.1.mk	1623.42	0.995455	0.083521	198.977	6.20507e-44	3.35277e-42
Pav_sc0001623.1_g110.1.mk	1505.07	-0.67025	0.061836	198.874	6.53081e-44	3.51991e-42
Pav_sc0000174.1_g750.1.mk	520.547	1.78074	0.159097	198.485	7.93659e-44	4.26686e-42	yes
Pav_sc0000176.1_g100.1.mk	423.522	1.40645	0.110178	198.295	8.72644e-44	4.67977e-42	yes
Pav_sc0000399.1_g130.1.mk	118.81	3.07909	0.28409	198.021	1.0005e-43	5.35203e-42	yes
Pav_sc0000496.1_g480.1.mk	1692.11	-1.04586	0.0809395	197.968	1.0277e-43	5.48387e-42	yes
Pav_sc0000524.1_g040.1.mk	2077.59	-0.761874	0.0611807	197.581	1.24687e-43	6.63685e-42
Pav_sc0001846.1_g050.1.mk	1110.18	-1.27975	0.0944958	197.516	1.28819e-43	6.83983e-42	yes
Pav_sc0002722.1_g100.1.mk	207.14	2.13065	0.224073	197.471	1.31721e-43	6.97668e-42	yes
Pav_sc0000852.1_g490.1.mk	2333.97	0.566925	0.0776119	197.424	1.34841e-43	7.12433e-42	yes
Pav_sc0003028.1_g010.1.mk	681.75	-1.13067	0.0870667	197.403	1.36328e-43	7.1852e-42	yes
Pav_sc0000063.1_g180.1.mk	4038.62	0.950239	0.0697511	197.192	1.51465e-43	7.96343e-42
Pav_sc0000254.1_g1200.1.mk	1194.38	-0.85538	0.0774779	197.06	1.61819e-43	8.487e-42
Pav_sc0000130.1_g390.1.mk	1638.75	-0.989136	0.078092	196.842	1.80383e-43	9.43756e-42
Pav_sc0001065.1_g120.1.mk	31.3988	5.18113	0.590117	196.794	1.84786e-43	9.6444e-42	yes
Pav_sc0000719.1_g230.1.mk	634.348	1.07602	0.0857378	196.216	2.46782e-43	1.28488e-41	yes
Pav_sc0000667.1_g270.1.mk	941.108	0.946052	0.071175	196.178	2.51454e-43	1.30604e-41
Pav_sc0000274.1_g540.1.mk	2526.86	-1.10908	0.0942773	196.163	2.53428e-43	1.31311e-41	yes
Pav_sc0000754.1_g390.1.mk	2783.94	2.54076	0.25899	195.912	2.87269e-43	1.48487e-41	yes
Pav_sc0002456.1_g230.1.mk	9533.39	-1.09554	0.0852215	195.847	2.96754e-43	1.53021e-41	yes
Pav_sc0000112.1_g140.1.mk	2750.68	-0.682426	0.0637577	195.542	3.45658e-43	1.77811e-41
Pav_sc0001416.1_g150.1.mk	722.215	2.38092	0.240718	195.531	3.47588e-43	1.78376e-41	yes
Pav_sc0001518.1_g330.1.mk	2790.92	0.759282	0.110296	195.411	3.69074e-43	1.8895e-41	yes
Pav_sc0002156.1_g100.1.mk	591.547	0.82345	0.0734704	195.282	3.93564e-43	2.01008e-41
Pav_sc0000110.1_g210.1.mk	278.977	-2.84943	0.200352	195.01	4.50993e-43	2.29792e-41	yes
Pav_sc0000058.1_g210.1.mk	755.67	4.66514	0.426087	194.831	4.9325e-43	2.50727e-41	yes
Pav_sc0000212.1_g1060.1.mk	1928.57	0.617271	0.0548579	194.734	5.17644e-43	2.62505e-41
Pav_sc0001862.1_g290.1.mk	18943.1	1.77163	0.179653	194.59	5.56311e-43	2.81449e-41	yes
Pav_co4036963.1_g010.1.mk	536.792	1.45557	0.127816	194.348	6.27931e-43	3.16935e-41	yes
Pav_sc0000852.1_g1000.1.br	55.4294	-4.81057	0.432071	194.317	6.37621e-43	3.2107e-41	yes
Pav_sc0001077.1_g310.1.mk	2514.92	-0.821142	0.0591467	194.228	6.6673e-43	3.34942e-41
Pav_sc0002154.1_g100.1.mk	1095.97	0.955046	0.0746047	193.546	9.37513e-43	4.69874e-41
Pav_sc0000719.1_g120.1.br	156.182	-2.37813	0.245983	193.363	1.0273e-42	5.13672e-41	yes
Pav_sc0000381.1_g220.1.mk	1515.28	-1.39344	0.110977	192.266	1.77858e-42	8.87263e-41	yes
Pav_sc0002286.1_g150.1.mk	1374.43	1.33963	0.117941	192.172	1.86392e-42	9.2768e-41	yes
Pav_sc0000893.1_g130.1.mk	2148.27	1.2974	0.128562	192.108	1.92444e-42	9.55582e-41	yes
Pav_sc0003032.1_g030.1.mk	3670.79	0.703816	0.0693461	192.012	2.01928e-42	1.00036e-40
Pav_sc0000094.1_g580.1.mk	221.064	1.46778	0.117152	191.851	2.18841e-42	1.08165e-40	yes
Pav_sc0000351.1_g310.1.mk	1339.87	-0.645158	0.0469632	191.78	2.26684e-42	1.11784e-40
Pav_sc0000754.1_g660.1.mk	436.462	1.3874	0.128875	191.696	2.36419e-42	1.16317e-40	yes
Pav_sc0000659.1_g440.1.mk	2808.05	1.12032	0.0882467	191.492	2.6187e-42	1.28544e-40	yes
Pav_sc0000130.1_g640.1.mk	3067.42	-0.726059	0.0870659	191.131	3.13708e-42	1.53638e-40	yes
Pav_sc0000259.1_g250.1.mk	2018.51	-1.11814	0.081627	191.032	3.29475e-42	1.60992e-40	yes
Pav_sc0000567.1_g1080.1.mk	3153.44	2.89578	0.217669	190.908	3.50646e-42	1.70948e-40	yes
Pav_sc0000044.1_g380.1.mk	1284.35	0.662338	0.0497358	190.815	3.67239e-42	1.78631e-40
Pav_sc0000410.1_g550.1.mk	481.602	1.10075	0.102036	190.755	3.78468e-42	1.83677e-40	yes
Pav_sc0000381.1_g030.1.mk	23852.8	0.858488	0.0700124	190.68	3.92919e-42	1.9026e-40
Pav_sc0000107.1_g530.1.br	1191.93	-5.36163	0.372525	190.527	4.24195e-42	2.04942e-40	yes
Pav_sc0000558.1_g840.1.mk	1096.56	-0.869181	0.0646654	190.49	4.32049e-42	2.08267e-40
Pav_sc0000558.1_g910.1.mk	146.476	2.05721	0.206438	190.476	4.35179e-42	2.09305e-40	yes
Pav_sc0000138.1_g610.1.mk	2713.63	0.530028	0.122563	190.423	4.46842e-42	2.14434e-40	yes
Pav_sc0000030.1_g070.1.mk	1952.95	0.602517	0.0474749	190.395	4.53128e-42	2.16966e-40
Pav_sc0002207.1_g500.1.mk	1538.17	-2.56944	0.182232	189.832	6.00487e-42	2.86883e-40	yes
Pav_sc0000907.1_g460.1.mk	319.063	-2.36858	0.170905	189.825	6.02698e-42	2.873e-40	yes
Pav_sc0000138.1_g1200.1.mk	1528.03	0.729369	0.065383	189.733	6.31107e-42	3.00175e-40
Pav_sc0000440.1_g020.1.mk	92.7373	1.98728	0.217469	189.724	6.33925e-42	3.00848e-40	yes
Pav_sc0002136.1_g320.1.mk	2109.02	0.956741	0.0727207	189.642	6.60255e-42	3.12652e-40
Pav_sc0000996.1_g120.1.mk	774.354	1.34807	0.116877	189.478	7.16843e-42	3.387e-40	yes
Pav_sc0001801.1_g030.1.br	678.667	-1.71348	0.126951	189.26	7.99226e-42	3.76795e-40	yes
Pav_sc0000848.1_g430.1.mk	3369.99	0.724909	0.0678814	188.628	1.09632e-41	5.15725e-40
Pav_sc0000094.1_g1220.1.mk	1060.2	-0.754389	0.0589437	188.598	1.1129e-41	5.22381e-40
Pav_sc0000780.1_g150.1.mk	9987.91	-0.892631	0.0802523	188.428	1.21175e-41	5.67537e-40
Pav_sc0000491.1_g850.1.br	3481.98	-1.10624	0.0845311	188.418	1.21763e-41	5.69049e-40	yes
Pav_sc0000745.1_g140.1.mk	1044.58	1.00246	0.0835444	188.375	1.24439e-41	5.80291e-40	yes
Pav_sc0004290.1_g180.1.mk	1941.08	-1.25967	0.094559	188.249	1.32512e-41	6.16599e-40	yes
Pav_sc0000220.1_g290.1.mk	422.694	1.13321	0.09665	187.647	1.79081e-41	8.31486e-40	yes
Pav_sc0000044.1_g1060.1.mk	2721.24	0.808724	0.123788	186.688	2.89263e-41	1.34017e-39	yes
Pav_sc0000375.1_g670.1.mk	1180.67	0.492715	0.0539702	186.369	3.39293e-41	1.56857e-39
Pav_sc0000488.1_g080.1.br	421.66	-1.8705	0.137128	186.21	3.67357e-41	1.69466e-39	yes
Pav_sc0000848.1_g310.1.mk	408.818	1.66828	0.140459	185.715	4.70479e-41	2.16572e-39	yes
Pav_sc0001545.1_g100.1.mk	2184.75	1.48443	0.139934	185.63	4.90982e-41	2.25526e-39	yes
Pav_sc0000358.1_g900.1.mk	1014.78	1.12912	0.10933	185.362	5.61348e-41	2.57296e-39	yes
Pav_sc0000290.1_g030.1.mk	1108.99	-0.895489	0.087106	185.291	5.8143e-41	2.65933e-39	yes
Pav_sc0000873.1_g340.1.mk	1448.63	-0.783905	0.0685161	185.234	5.98292e-41	2.72629e-39
Pav_co4073269.1_g010.1.mk	233.945	-1.3329	0.108373	185.233	5.98612e-41	2.72629e-39	yes
Pav_sc0000373.1_g410.1.mk	1688.93	-0.95594	0.0714821	185.045	6.5763e-41	2.98874e-39
Pav_sc0000800.1_g840.1.mk	1793.61	-1.73437	0.145756	184.859	7.2181e-41	3.27348e-39	yes
Pav_sc0001309.1_g730.1.mk	248.227	1.79343	0.156285	184.538	8.47374e-41	3.83024e-39	yes
Pav_sc0000383.1_g490.1.mk	126.974	8.40347	0.907231	184.536	8.48149e-41	3.83024e-39	yes
Pav_sc0000055.1_g600.1.mk	744.532	1.46688	0.177461	184.512	8.58682e-41	3.86966e-39	yes
Pav_sc0000009.1_g260.1.mk	39631.4	-1.37145	0.117089	184.401	9.07279e-41	4.08009e-39	yes
Pav_sc0000403.1_g050.1.mk	510.606	1.12337	0.0973422	184.25	9.78544e-41	4.39137e-39	yes
Pav_sc0000410.1_g470.1.mk	704.318	-1.18027	0.0873463	184.077	1.06691e-40	4.77793e-39	yes
Pav_sc0001248.1_g330.1.mk	613.133	0.82855	0.0884759	184.059	1.0767e-40	4.81171e-39	yes
Pav_sc0000861.1_g010.1.mk	616.246	1.41564	0.12389	184.004	1.10656e-40	4.9349e-39	yes
Pav_sc0000311.1_g110.1.mk	454.45	1.92204	0.180979	183.892	1.17061e-40	5.20969e-39	yes
Pav_sc0000704.1_g870.1.mk	108.807	-3.82015	0.2942	183.848	1.19662e-40	5.31443e-39	yes
Pav_sc0000554.1_g2010.1.mk	109.648	3.5637	0.350622	183.826	1.20989e-40	5.36225e-39	yes
Pav_sc0000127.1_g160.1.mk	66.2724	3.57338	0.326831	183.583	1.36623e-40	6.0427e-39	yes
Pav_sc0000557.1_g170.1.mk	286.939	1.26368	0.114199	183.377	1.51423e-40	6.6835e-39	yes
Pav_sc0006464.1_g040.1.mk	8892.84	-2.48682	0.198499	183.235	1.62596e-40	7.16188e-39	yes
Pav_sc0000481.1_g330.1.mk	233.125	1.25613	0.138548	183.21	1.64601e-40	7.23538e-39	yes
Pav_sc0000852.1_g800.1.mk	1959.92	0.687443	0.0534403	183.194	1.65931e-40	7.2789e-39
Pav_sc0000257.1_g880.1.mk	3106.66	-1.77112	0.135169	182.729	2.09379e-40	9.16608e-39	yes
Pav_sc0000078.1_g040.1.mk	5871	-1.39754	0.106197	182.71	2.1131e-40	9.23177e-39	yes
Pav_sc0001105.1_g300.1.mk	166.301	-2.54522	0.188843	182.649	2.17887e-40	9.4998e-39	yes
Pav_sc0001405.1_g2050.1.mk	3283	1.72598	0.146847	182.606	2.22667e-40	9.6885e-39	yes
Pav_sc0003802.1_g110.1.mk	169.032	2.91689	0.239074	182.565	2.27238e-40	9.86738e-39	yes
Pav_sc0000358.1_g370.1.mk	5092.6	1.27537	0.0931279	182.273	2.62974e-40	1.13961e-38	yes
Pav_sc0003138.1_g240.1.mk	992.238	-3.74065	0.276876	182.217	2.70501e-40	1.16986e-38	yes
Pav_sc0001371.1_g070.1.mk	1873.17	-0.628028	0.0643359	182.156	2.78771e-40	1.2032e-38
Pav_sc0001309.1_g480.1.mk	755.507	1.02765	0.0800351	181.451	3.96559e-40	1.70815e-38	yes
Pav_sc0001623.1_g270.1.mk	4571.97	0.357839	0.0275389	181.217	4.45963e-40	1.91711e-38
Pav_sc0000113.1_g350.1.mk	1942.22	-1.00269	0.0777389	181.121	4.67776e-40	2.00685e-38	yes
Pav_sc0000138.1_g770.1.mk	1504.44	-4.70979	0.317142	181.083	4.76798e-40	2.04147e-38	yes
Pav_sc0000800.1_g1420.1.mk	64.9192	-2.66222	0.225434	180.946	5.10522e-40	2.18152e-38	yes
Pav_sc0001580.1_g180.1.mk	3144.42	0.456759	0.0417132	180.937	5.13024e-40	2.18785e-38
Pav_sc0002024.1_g030.1.mk	470.687	-0.508575	0.128486	180.915	5.18617e-40	2.20731e-38	yes
Pav_sc0000893.1_g420.1.mk	1467.88	0.632277	0.121775	180.069	7.9153e-40	3.3622e-38	yes
Pav_sc0001299.1_g080.1.mk	100.53	-2.83512	0.215323	179.948	8.41182e-40	3.56605e-38	yes
Pav_sc0000764.1_g380.1.mk	587.33	2.29051	0.239865	179.82	8.96573e-40	3.79337e-38	yes
Pav_sc0000174.1_g360.1.mk	243.219	-1.99116	0.188657	179.791	9.09661e-40	3.84117e-38	yes
Pav_sc0000554.1_g420.1.mk	5578.84	-1.69273	0.158101	179.378	1.11848e-39	4.71367e-38	yes
Pav_sc0000354.1_g480.1.mk	1060.31	0.20679	0.088997	179.156	1.24966e-39	5.25618e-38	yes
Pav_sc0000540.1_g010.1.mk	4720.77	-1.01575	0.0775945	178.954	1.3826e-39	5.80394e-38	yes
Pav_sc0000764.1_g450.1.mk	714.663	0.947919	0.0872575	178.705	1.56605e-39	6.56121e-38
Pav_sc0000103.1_g1140.1.mk	447.703	1.56975	0.1637	178.599	1.65077e-39	6.90267e-38	yes
Pav_sc0001479.1_g040.1.mk	94.306	1.8476	0.183231	178.54	1.70031e-39	7.096e-38	yes
Pav_sc0001518.1_g260.1.mk	4007.2	-0.588102	0.0709135	178.431	1.79578e-39	7.47985e-38
Pav_co4038055.1_g010.1.br	289.842	-5.12589	0.370894	178.348	1.87189e-39	7.78179e-38	yes
Pav_sc0001390.1_g050.1.br	42.2156	3.31964	0.399417	178.265	1.95058e-39	8.09323e-38	yes
Pav_sc0000567.1_g820.1.mk	1656.53	0.936841	0.0733928	178.045	2.17781e-39	9.01855e-38
Pav_sc0001309.1_g1260.1.mk	4747.18	-1.88427	0.158497	177.915	2.32349e-39	9.6033e-38	yes
Pav_sc0000200.1_g160.1.mk	6212.46	0.613272	0.0531937	177.901	2.34043e-39	9.65472e-38
Pav_sc0000618.1_g360.1.mk	389.778	2.16865	0.167698	177.608	2.70907e-39	1.1154e-37	yes
Pav_sc0002233.1_g160.1.mk	10879.3	-1.12978	0.102377	177.377	3.04181e-39	1.25e-37	yes
Pav_sc0000028.1_g180.1.mk	1119.27	3.57382	0.316016	177.148	3.40953e-39	1.39831e-37	yes
Pav_sc0001080.1_g1200.1.mk	206.13	2.11323	0.262155	177.145	3.41577e-39	1.39831e-37	yes
Pav_sc0000384.1_g020.1.mk	442.986	0.955877	0.0925893	177.131	3.43974e-39	1.40544e-37	yes
Pav_sc0000062.1_g020.1.mk	934.027	0.816586	0.0653155	177.035	3.60903e-39	1.47181e-37
Pav_sc0000257.1_g1350.1.mk_DAM4	15535.8	-4.50168	0.247278	563.847	2.17026e-49	1.51642e-37	yes
Pav_sc0000044.1_g350.1.mk	2924.9	0.7143	0.0635366	176.87	3.91911e-39	1.59523e-37
Pav_sc0000583.1_g1330.1.mk	442.197	1.39157	0.146876	176.484	4.75369e-39	1.93128e-37	yes
Pav_sc0000099.1_g080.1.mk	1129.89	-1.37016	0.105306	176.301	5.20775e-39	2.11175e-37	yes
Pav_sc0000103.1_g670.1.mk	1746.99	0.825772	0.0930848	175.846	6.53936e-39	2.64671e-37	yes
Pav_sc0000549.1_g500.1.mk	572.337	-5.23316	0.355228	175.621	7.31658e-39	2.95571e-37	yes
Pav_sc0000254.1_g1370.1.br	75.1219	-2.64289	0.207067	175.237	8.86542e-39	3.57466e-37	yes
Pav_sc0004761.1_g010.1.mk	90.1059	1.98942	0.199387	175.002	9.97277e-39	4.01362e-37	yes
Pav_sc0000206.1_g140.1.mk	10253.3	-1.68058	0.129745	174.971	1.01264e-38	4.0678e-37	yes
Pav_sc0000740.1_g420.1.mk	915.522	-0.248869	0.102519	174.853	1.07448e-38	4.30816e-37	yes
Pav_sc0001936.1_g030.1.mk	4535.17	-0.449534	0.0411154	174.676	1.17372e-38	4.6973e-37
Pav_sc0000091.1_g480.1.mk	8595.51	-1.27224	0.104875	174.46	1.30793e-38	5.22468e-37	yes
Pav_sc0000054.1_g430.1.mk	1087.44	0.603181	0.0653977	174.256	1.44828e-38	5.77456e-37
Pav_sc0001740.1_g210.1.mk	180.359	-2.13283	0.162194	174.156	1.52214e-38	6.05777e-37	yes
Pav_sc0000195.1_g190.1.mk	2769.74	1.90874	0.174359	174.137	1.53684e-38	6.10495e-37	yes
Pav_sc0000037.1_g050.1.mk	1877.08	1.01992	0.0970602	173.932	1.70268e-38	6.75123e-37	yes
Pav_sc0000852.1_g940.1.mk	300.215	1.64563	0.139545	173.837	1.78562e-38	7.06703e-37	yes
Pav_sc0001102.1_g850.1.mk	182.19	-1.49477	0.117645	173.819	1.80138e-38	7.11628e-37	yes
Pav_sc0000359.1_g290.1.mk	1631.86	0.871017	0.0699032	173.788	1.83025e-38	7.21703e-37
Pav_sc0000557.1_g430.1.mk	723.496	1.57099	0.134031	173.523	2.08861e-38	8.22068e-37	yes
Pav_sc0002359.1_g230.1.mk	82.9307	9.53661	1.1827	173.507	2.10615e-38	8.27455e-37	yes
Pav_sc0000044.1_g570.1.mk	388.659	2.75106	0.281906	173.487	2.12708e-38	8.3415e-37	yes
Pav_sc0001615.1_g120.1.mk	370.729	-0.924481	0.0739731	173.46	2.15584e-38	8.43887e-37
Pav_sc0001479.1_g190.1.mk	1706.75	1.3051	0.136807	173.397	2.22465e-38	8.69233e-37	yes
Pav_sc0000067.1_g880.1.mk	33.117	8.93525	1.13918	173.388	2.2355e-38	8.71884e-37	yes
Pav_sc0001335.1_g180.1.mk	182.814	1.51684	0.157135	173.307	2.32741e-38	9.06085e-37	yes
Pav_sc0000373.1_g220.1.mk	709.421	2.01078	0.171935	173.271	2.36952e-38	9.20808e-37	yes
Pav_sc0000557.1_g1110.1.br	1014.32	1.11695	0.0937182	173.222	2.42898e-38	9.42208e-37	yes
Pav_sc0001877.1_g200.1.mk	301.805	2.56999	0.271107	172.944	2.79052e-38	1.08049e-36	yes
Pav_sc0000157.1_g770.1.mk	263.412	-1.65651	0.126534	172.793	3.00965e-38	1.16324e-36	yes
Pav_sc0000254.1_g420.1.mk	1332.77	-3.54197	0.266162	172.288	3.87296e-38	1.49422e-36	yes
Pav_sc0001699.1_g560.1.mk	972.785	0.927257	0.0860817	171.954	4.57716e-38	1.76274e-36
Pav_sc0000689.1_g280.1.mk	2316.5	-0.593568	0.0459471	171.931	4.62988e-38	1.77985e-36
Pav_sc0002207.1_g030.1.mk	525.987	1.24052	0.111176	171.855	4.81039e-38	1.84594e-36	yes
Pav_sc0002250.1_g090.1.mk	2074.86	0.88909	0.0736153	171.736	5.1056e-38	1.95572e-36
Pav_sc0000549.1_g290.1.mk	1024.63	0.834583	0.0634541	171.516	5.6976e-38	2.1786e-36
Pav_sc0000848.1_g320.1.mk	298.319	1.3046	0.120538	171.372	6.1239e-38	2.33743e-36	yes
Pav_sc0000091.1_g120.1.mk	874.478	0.733344	0.0588125	171.32	6.2843e-38	2.3944e-36
Pav_sc0000044.1_g330.1.mk	888.102	1.3358	0.112008	171.257	6.48589e-38	2.46682e-36	yes
Pav_sc0000702.1_g680.1.mk	102.335	-2.55315	0.230226	171.171	6.77102e-38	2.57071e-36	yes
Pav_sc0000671.1_g010.1.mk	2645.4	-1.82457	0.149109	171.145	6.85866e-38	2.59939e-36	yes
Pav_sc0001587.1_g130.1.mk	2481.47	-0.641363	0.0643417	171.106	6.99352e-38	2.64582e-36
Pav_sc0000261.1_g110.1.mk	2417.07	0.65342	0.0540876	170.975	7.46932e-38	2.82085e-36
Pav_sc0000491.1_g270.1.mk	804.717	-1.52568	0.209076	170.444	9.73937e-38	3.67169e-36	yes
Pav_co4042051.1_g010.1.mk	89.3077	2.09042	0.178693	170.162	1.12135e-37	4.22001e-36	yes
Pav_sc0000907.1_g340.1.mk	294.358	2.59754	0.267232	169.737	1.38713e-37	5.21109e-36	yes
Pav_sc0000557.1_g1120.1.mk	6610.03	1.23763	0.104542	169.496	1.56496e-37	5.86888e-36	yes
Pav_sc0000261.1_g150.1.mk	333.748	1.23287	0.125283	169.479	1.57819e-37	5.90815e-36	yes
Pav_sc0001794.1_g260.1.mk	1169.62	0.594663	0.0755404	169.34	1.69118e-37	6.32011e-36
Pav_sc0000589.1_g020.1.mk	698.997	0.88381	0.0777029	169.316	1.71182e-37	6.38613e-36
Pav_sc0001267.1_g370.1.br	137.135	-2.33179	0.240036	169.274	1.74847e-37	6.51152e-36	yes
Pav_sc0000636.1_g470.1.mk	618.081	0.8922	0.0799094	169.106	1.90172e-37	7.06999e-36
Pav_sc0001009.1_g380.1.mk	460.557	-2.09447	0.159988	169.032	1.97328e-37	7.32332e-36	yes
Pav_sc0002327.1_g300.1.mk	2375.88	-0.911504	0.127773	168.952	2.05401e-37	7.60978e-36	yes
Pav_sc0001529.1_g060.1.mk	81.9614	-2.33778	0.185933	168.844	2.16788e-37	8.01778e-36	yes
Pav_sc0001240.1_g130.1.mk	483.594	-4.47174	0.317986	168.769	2.25035e-37	8.30848e-36	yes
Pav_sc0000491.1_g660.1.mk	7657.23	0.861603	0.0763324	168.759	2.26141e-37	8.33496e-36
Pav_sc0000557.1_g250.1.mk	155.663	1.96958	0.186308	168.63	2.41205e-37	8.87493e-36	yes
Pav_sc0004181.1_g130.1.mk	44.6641	9.36665	1.16114	168.622	2.42154e-37	8.89458e-36	yes
Pav_sc0001084.1_g460.1.mk	359.59	2.19847	0.201857	168.266	2.89433e-37	1.0613e-35	yes
Pav_sc0001663.1_g210.1.br	561.336	-1.98629	0.152382	167.964	3.36557e-37	1.23199e-35	yes
Pav_sc0000195.1_g210.1.mk	224.823	-1.51944	0.118334	167.211	4.90356e-37	1.79193e-35	yes
Pav_sc0000600.1_g130.1.mk	650.936	1.97125	0.240537	167.06	5.28965e-37	1.92973e-35	yes
Pav_sc0003135.1_g900.1.mk	3465.31	0.962322	0.0949727	166.897	5.73786e-37	2.08969e-35	yes
Pav_sc0000843.1_g730.1.br	132.107	-3.90187	0.300318	166.693	6.35431e-37	2.31028e-35	yes
Pav_sc0011061.1_g030.1.mk	2566.08	1.13031	0.102712	166.599	6.66132e-37	2.4178e-35	yes
Pav_sc0000396.1_g650.1.mk	737.973	1.35726	0.115448	166.552	6.82021e-37	2.47129e-35	yes
Pav_sc0002212.1_g050.1.mk	1150.44	-1.09029	0.0910244	166.498	7.0061e-37	2.53436e-35	yes
Pav_sc0001518.1_g090.1.mk	5481.07	-0.866759	0.111652	166.433	7.23829e-37	2.61395e-35	yes
Pav_sc0002828.1_g610.1.mk	25070.2	-1.07295	0.0857365	166.362	7.49945e-37	2.70371e-35	yes
Pav_sc0000311.1_g320.1.mk	13666.1	-1.72787	0.170753	166.314	7.67929e-37	2.7639e-35	yes
Pav_sc0001003.1_g150.1.mk	901.955	1.22871	0.123299	166.292	7.76495e-37	2.79005e-35	yes
Pav_sc0000852.1_g1050.1.br	233.332	-2.30104	0.203448	166.226	8.02375e-37	2.87822e-35	yes
Pav_sc0001280.1_g430.1.mk	827.044	1.57295	0.200358	166.099	8.55097e-37	3.06222e-35	yes
Pav_sc0001270.1_g080.1.mk	1974.79	-0.46907	0.0442361	166.03	8.85079e-37	3.16431e-35
Pav_sc0000754.1_g590.1.mk	572.426	1.5336	0.163484	165.983	9.06056e-37	3.23391e-35	yes
Pav_sc0000582.1_g200.1.mk	106.067	-3.00589	0.235498	165.972	9.11163e-37	3.24674e-35	yes
Pav_sc0001205.1_g060.1.mk	1557.78	0.880782	0.103499	165.775	1.00547e-36	3.57685e-35	yes
Pav_sc0000373.1_g860.1.mk	705.381	-0.953158	0.0805777	165.111	1.40176e-36	4.97833e-35
Pav_sc0000648.1_g400.1.br	173.035	-2.11536	0.201601	164.888	1.56697e-36	5.55588e-35	yes
Pav_sc0001899.1_g010.1.mk	292.651	-1.11994	0.156616	164.857	1.59111e-36	5.63216e-35	yes
Pav_sc0003800.1_g020.1.mk	428.539	1.85916	0.208331	164.842	1.60351e-36	5.66672e-35	yes
Pav_sc0000017.1_g890.1.mk	2110.78	-1.47077	0.119975	164.726	1.69871e-36	5.99325e-35	yes
Pav_sc0001112.1_g050.1.mk	1127.9	0.623631	0.0536575	164.65	1.76453e-36	6.21526e-35
Pav_sc0000751.1_g090.1.mk	150.413	2.19454	0.231139	164.588	1.82025e-36	6.40102e-35	yes
Pav_sc0000893.1_g880.1.mk	4585.04	-0.639582	0.053472	164.566	1.84022e-36	6.46064e-35
Pav_sc0000103.1_g430.1.mk	76.8591	2.73588	0.279125	164.363	2.03697e-36	7.13971e-35	yes
Pav_sc0000729.1_g250.1.br	1566.22	-2.35665	0.185838	164.252	2.15314e-36	7.5346e-35	yes
Pav_sc0000652.1_g480.1.mk	243.287	1.82463	0.171408	163.695	2.84495e-36	9.93927e-35	yes
Pav_sc0000567.1_g410.1.mk	2215.01	0.0997416	0.0542091	163.611	2.96686e-36	1.03483e-34
Pav_sc0001739.1_g030.1.mk	181.674	1.46084	0.119901	163.602	2.98035e-36	1.03785e-34	yes
Pav_sc0000031.1_g160.1.mk	1192.51	1.6606	0.162918	163.347	3.38632e-36	1.17731e-34	yes
Pav_sc0000206.1_g380.1.mk	332.888	-1.61844	0.126942	163.341	3.39656e-36	1.17896e-34	yes
Pav_sc0003759.1_g130.1.mk	1806.92	-0.822553	0.0679955	163.262	3.53337e-36	1.22446e-34
Pav_sc0001405.1_g1980.1.mk	2304.44	0.679823	0.0635956	163.21	3.62517e-36	1.25425e-34
Pav_sc0000358.1_g260.1.mk	612.917	2.4829	0.267329	163.167	3.70421e-36	1.27953e-34	yes
Pav_sc0000084.1_g190.1.mk	3277.01	0.529961	0.0495986	162.882	4.27263e-36	1.47351e-34
Pav_sc0000877.1_g910.1.mk	4837.71	-2.07297	0.164947	162.875	4.28653e-36	1.47593e-34	yes
Pav_sc0000055.1_g190.1.mk	968.76	-0.601233	0.229971	162.856	4.32721e-36	1.48755e-34	yes
Pav_sc0000257.1_g800.1.mk	1377.55	-0.677783	0.0566363	162.617	4.87683e-36	1.67381e-34
Pav_sc0000624.1_g730.1.mk	4084.4	-1.31194	0.10375	162.298	5.71927e-36	1.95981e-34	yes
Pav_sc0000062.1_g380.1.mk	544.257	1.20747	0.111623	162.282	5.76542e-36	1.97247e-34	yes
Pav_sc0000983.1_g060.1.mk	415.327	0.876514	0.0795892	162.211	5.97569e-36	2.04115e-34
Pav_sc0000549.1_g560.1.mk	188.735	1.67091	0.174815	162.064	6.43151e-36	2.19336e-34	yes
Pav_sc0000843.1_g470.1.mk	671.556	0.827794	0.0830705	161.846	7.17257e-36	2.4422e-34
Pav_sc0000069.1_g530.1.mk	194.66	1.61216	0.149631	161.8	7.337e-36	2.49423e-34	yes
Pav_sc0000174.1_g570.1.br	1188.42	-1.54325	0.121384	161.739	7.56563e-36	2.56789e-34	yes
Pav_sc0001502.1_g030.1.mk	682.935	-2.52699	0.212447	161.721	7.63312e-36	2.5867e-34	yes
Pav_sc0001084.1_g180.1.mk	1090.92	1.98726	0.226136	161.583	8.17935e-36	2.76743e-34	yes
Pav_sc0000148.1_g280.1.mk	759.653	-0.953392	0.0914995	161.571	8.22836e-36	2.77963e-34	yes
Pav_sc0001974.1_g150.1.mk	377.504	-0.368489	0.10257	161.368	9.10743e-36	3.07175e-34	yes
Pav_sc0000333.1_g220.1.mk	41.4834	6.78324	0.851532	161.298	9.43216e-36	3.17628e-34	yes
Pav_sc0003823.1_g260.1.mk	778.9	1.64779	0.131523	161.226	9.77816e-36	3.28764e-34	yes
Pav_sc0000017.1_g1360.1.mk	759.856	2.17676	0.217756	161.078	1.0526e-35	3.53352e-34	yes
Pav_sc0000002.1_g030.1.mk	5635.67	-1.0005	0.088907	161.059	1.06268e-35	3.56182e-34	yes
Pav_sc0000586.1_g470.1.mk	47.1093	2.43412	0.230108	160.857	1.1758e-35	3.93481e-34	yes
Pav_sc0002327.1_g070.1.mk	1225.01	-0.423212	0.0638032	160.724	1.25686e-35	4.19951e-34
Pav_sc0000212.1_g1240.1.mk	11552.6	-1.73764	0.1473	160.672	1.29006e-35	4.30375e-34	yes
Pav_sc0003584.1_g020.1.br	80.1642	-3.80999	0.31829	160.397	1.47993e-35	4.9295e-34	yes
Pav_sc0000103.1_g840.1.mk	389.061	1.16518	0.0979981	160.233	1.60673e-35	5.34357e-34	yes
Pav_sc0007149.1_g010.1.br	562.333	-2.17851	0.228236	159.934	1.865e-35	6.1929e-34	yes
Pav_sc0000622.1_g570.1.mk	1033.86	0.74846	0.0615856	159.81	1.98425e-35	6.5787e-34
Pav_sc0000241.1_g240.1.mk	5836.38	-0.831243	0.0674293	159.652	2.14838e-35	7.11187e-34
Pav_sc0001242.1_g040.1.mk	432.167	0.911537	0.0763824	159.127	2.79325e-35	9.23237e-34
Pav_sc0000568.1_g600.1.mk	1412.73	-0.317592	0.0533708	158.96	3.03615e-35	1.00198e-33
Pav_sc0002009.1_g280.1.mk	153.948	1.98141	0.204695	158.805	3.28072e-35	1.08102e-33	yes
Pav_sc0000103.1_g1850.1.mk	947.395	-0.797397	0.0740873	158.632	3.577e-35	1.17684e-33
Pav_sc0001877.1_g010.1.mk	2714.94	-1.89323	0.162852	158.377	4.06396e-35	1.33501e-33	yes
Pav_sc0000893.1_g1140.1.mk	2341.21	0.651712	0.0551743	158.299	4.22552e-35	1.38596e-33
Pav_sc0001106.1_g520.1.mk	421.588	1.93902	0.189328	158.021	4.85511e-35	1.59003e-33	yes
Pav_co4076603.1_g010.1.mk	2300.18	-1.22472	0.10546	158.003	4.89781e-35	1.60157e-33	yes
Pav_sc0000071.1_g210.1.br	35.026	6.23362	0.778316	157.992	4.926e-35	1.60834e-33	yes
Pav_sc0001335.1_g250.1.mk	837.923	0.420696	0.0663233	157.858	5.26645e-35	1.71688e-33
Pav_sc0000890.1_g340.1.mk	969.719	2.16122	0.255145	157.622	5.92678e-35	1.92922e-33	yes
Pav_sc0000138.1_g620.1.mk	285.371	0.583306	0.142263	157.418	6.56286e-35	2.13303e-33	yes
Pav_sc0000220.1_g1240.1.mk	167.045	3.00687	0.279456	157.368	6.73073e-35	2.18428e-33	yes
Pav_sc0000691.1_g550.1.mk	722.155	0.741281	0.0652309	157.035	7.95026e-35	2.57615e-33
Pav_sc0000484.1_g720.1.mk	246.299	1.74972	0.139301	156.767	9.08609e-35	2.93975e-33	yes
Pav_sc0000467.1_g070.1.mk	1844.88	-1.444	0.115425	156.565	1.00547e-34	3.24824e-33	yes
Pav_sc0001518.1_g800.1.mk	464.646	1.38347	0.117537	156.383	1.10144e-34	3.55293e-33	yes
Pav_sc0000130.1_g330.1.mk	1047.52	-0.397995	0.0551717	156.365	1.11119e-34	3.57899e-33
Pav_sc0001305.1_g650.1.mk	1832.63	-1.65353	0.137924	156.342	1.12418e-34	3.61541e-33	yes
Pav_sc0000996.1_g090.1.mk	1430.22	-0.60462	0.0504637	156.247	1.17846e-34	3.78432e-33
Pav_sc0000351.1_g420.1.mk	274.882	1.49439	0.152496	156.174	1.22238e-34	3.91948e-33	yes
Pav_sc0002206.1_g390.1.mk	587.851	0.974717	0.0874386	156.108	1.2636e-34	4.0456e-33
Pav_sc0000220.1_g1200.1.mk	1957.33	2.3645	0.266824	156.089	1.27579e-34	4.07853e-33	yes
Pav_sc0002231.1_g020.1.mk	215.692	-3.86837	0.312471	156.063	1.29257e-34	4.12603e-33	yes
Pav_sc0001341.1_g740.1.mk	4277.98	-2.29571	0.198053	155.86	1.43027e-34	4.55879e-33	yes
Pav_sc0001925.1_g320.1.mk	229.282	-1.09536	0.125697	155.809	1.46717e-34	4.66948e-33	yes
Pav_sc0004735.1_g070.1.mk	254.973	-1.82661	0.156068	155.56	1.66173e-34	5.28086e-33	yes
Pav_co4055665.1_g010.1.br	1174.38	-1.39149	0.123414	155.542	1.67645e-34	5.31975e-33	yes
Pav_sc0000852.1_g930.1.mk	1224.52	0.98148	0.097997	155.279	1.91228e-34	6.05912e-33
Pav_sc0000113.1_g100.1.mk	18287.9	0.88073	0.0722266	155.029	2.16733e-34	6.85715e-33
Pav_sc0001807.1_g140.1.mk	1827.48	-1.11386	0.0904401	154.93	2.27669e-34	7.19252e-33	yes
Pav_sc0000766.1_g320.1.mk	300.153	1.68584	0.155999	154.797	2.43354e-34	7.67674e-33	yes
Pav_sc0000583.1_g390.1.mk	2189.26	0.654281	0.0667766	154.75	2.4917e-34	7.84867e-33
Pav_sc0002143.1_g090.1.mk	239.356	2.55499	0.285578	154.719	2.52991e-34	7.95734e-33	yes
Pav_sc0000410.1_g700.1.mk	2703.6	0.366999	0.0575624	154.671	2.59203e-34	8.14081e-33
Pav_sc0001405.1_g580.1.mk	485.896	-2.14126	0.181859	154.494	2.83227e-34	8.88231e-33	yes
Pav_sc0002016.1_g010.1.mk	720.656	-1.24571	0.112916	154.443	2.90507e-34	9.09731e-33	yes
Pav_sc0001859.1_g190.1.mk	292.199	-1.55435	0.129756	154.432	2.92126e-34	9.13469e-33	yes
Pav_sc0000467.1_g030.1.mk	2355.31	1.2729	0.140584	154.29	3.13546e-34	9.7902e-33	yes
Pav_sc0001623.1_g330.1.mk	344.547	1.31299	0.124353	154.158	3.34972e-34	1.0444e-32	yes
Pav_sc0000563.1_g130.1.mk	2601.51	0.6269	0.0587634	154	3.62576e-34	1.12883e-32
Pav_sc0001191.1_g200.1.br	296.67	-2.2467	0.199178	153.946	3.72354e-34	1.15759e-32	yes
Pav_sc0000071.1_g470.1.mk	837.035	1.76542	0.207175	153.753	4.10194e-34	1.27338e-32	yes
Pav_sc0003567.1_g010.1.mk	287.74	1.05392	0.0975836	153.625	4.37179e-34	1.35408e-32	yes
Pav_sc0000254.1_g270.1.mk	7935.51	-1.61018	0.143499	153.624	4.37452e-34	1.35408e-32	yes
Pav_sc0001338.1_g320.1.mk	230.022	-2.26097	0.182871	153.572	4.49012e-34	1.38786e-32	yes
Pav_sc0000975.1_g060.1.mk	605.557	0.830771	0.0927397	153.403	4.88517e-34	1.50779e-32
Pav_sc0003358.1_g020.1.mk	646.587	-0.781094	0.0853849	153.093	5.70547e-34	1.75845e-32
Pav_sc0000099.1_g330.1.mk	4327.42	-2.28007	0.180869	152.993	5.99878e-34	1.8462e-32	yes
Pav_sc0000582.1_g370.1.mk	670.925	0.633594	0.0612928	152.52	7.59625e-34	2.33449e-32
Pav_sc0000220.1_g1190.1.mk	5615.81	2.31008	0.260494	152.295	8.50114e-34	2.60884e-32	yes
Pav_sc0002318.1_g380.1.mk	696.843	0.93922	0.0966236	152.113	9.31345e-34	2.85404e-32
Pav_sc0000478.1_g230.1.mk	53.6923	2.55183	0.283739	151.813	1.08203e-33	3.31107e-32	yes
Pav_sc0003584.1_g060.1.br	220.916	-4.44247	0.34285	151.785	1.09724e-33	3.35282e-32	yes
Pav_sc0001900.1_g250.1.mk	1026.48	-0.695565	0.0722283	151.545	1.23723e-33	3.77522e-32
Pav_co4074681.1_g010.1.mk	81.6741	1.76985	0.191477	151.138	1.51632e-33	4.62027e-32	yes
Pav_sc0000588.1_g080.1.mk	379.557	1.24864	0.123406	151.079	1.56211e-33	4.75304e-32	yes
Pav_sc0002393.1_g030.1.mk	3790.3	0.809581	0.0761201	150.861	1.74179e-33	5.29222e-32
Pav_sc0003434.1_g120.1.mk	2255.71	1.73269	0.188756	150.75	1.84059e-33	5.58453e-32	yes
Pav_sc0001196.1_g1250.1.mk	107.359	1.41357	0.146735	150.626	1.95879e-33	5.93474e-32	yes
Pav_sc0000491.1_g1000.1.mk	228.713	2.26566	0.249565	150.213	2.40863e-33	7.28737e-32	yes
Pav_sc0002125.1_g020.1.br	169.143	-2.25354	0.240974	149.932	2.7711e-33	8.37224e-32	yes
Pav_sc0001323.1_g790.1.mk	484.072	1.20139	0.127104	149.906	2.80725e-33	8.46953e-32	yes
Pav_sc0000084.1_g570.1.mk	2836.66	0.718349	0.0854919	149.885	2.83662e-33	8.5461e-32
Pav_sc0000040.1_g020.1.mk	502.294	0.756982	0.16539	149.863	2.86796e-33	8.6284e-32	yes
Pav_sc0000311.1_g700.1.mk	351.653	1.11687	0.101214	149.748	3.03827e-33	9.128e-32	yes
Pav_sc0000852.1_g160.1.mk	160.841	1.83451	0.18337	149.607	3.25992e-33	9.78021e-32	yes
Pav_sc0000740.1_g150.1.mk	2721.36	0.676614	0.0618258	149.581	3.3026e-33	9.89442e-32
Pav_sc0001124.1_g530.1.mk	3148.43	-1.20861	0.099071	149.553	3.34934e-33	1.00205e-31	yes
Pav_sc0000488.1_g070.1.mk	1230.37	-1.69944	0.138385	149.44	3.54391e-33	1.05878e-31	yes
Pav_sc0001171.1_g230.1.mk	737.926	0.917632	0.0871218	149.359	3.69051e-33	1.10105e-31
Pav_sc0000800.1_g1160.1.mk	208.172	2.33092	0.212201	149.155	4.08648e-33	1.21749e-31	yes
Pav_sc0000414.1_g250.1.mk	1677.31	-0.538588	0.0551454	149.138	4.12168e-33	1.22627e-31
Pav_sc0001710.1_g750.1.mk	463.434	-1.88666	0.157897	149.07	4.26448e-33	1.267e-31	yes
Pav_sc0000882.1_g250.1.mk	1060.59	-1.34882	0.128796	148.992	4.43374e-33	1.31547e-31	yes
Pav_sc0000354.1_g420.1.mk	310.923	2.03175	0.257143	148.977	4.46694e-33	1.32349e-31	yes
Pav_sc0000410.1_g680.1.mk	207.758	-1.5117	0.209781	148.872	4.70791e-33	1.39296e-31	yes
Pav_sc0000383.1_g020.1.mk	472.52	1.07827	0.0923698	148.863	4.72947e-33	1.39741e-31	yes
Pav_sc0000910.1_g850.1.mk	628.249	-2.03121	0.287595	148.552	5.526e-33	1.63051e-31	yes
Pav_sc0000065.1_g520.1.mk	800.61	-1.20033	0.109612	148.522	5.6076e-33	1.65232e-31	yes
Pav_sc0000131.1_g200.1.mk	9345.95	0.972533	0.104938	148.501	5.66647e-33	1.66737e-31	yes
Pav_sc0001411.1_g100.1.mk	382.216	2.26635	0.263284	148.466	5.76806e-33	1.69494e-31	yes
Pav_sc0001109.1_g050.1.mk	706.834	-0.794814	0.0729567	148.453	5.80553e-33	1.70362e-31
Pav_sc0004290.1_g260.1.mk	76.9877	4.79286	0.451064	148.409	5.93502e-33	1.73924e-31	yes
Pav_sc0000689.1_g400.1.mk	3852.45	0.468522	0.0426457	148.275	6.34736e-33	1.85753e-31
Pav_sc0001582.1_g110.1.mk	265.08	-1.7078	0.168953	148.262	6.38694e-33	1.86657e-31	yes
Pav_sc0002266.1_g170.1.mk	2839.73	0.962264	0.0891583	148.177	6.66353e-33	1.94475e-31
Pav_sc0000852.1_g180.1.mk	1010.67	0.771284	0.0644721	148.164	6.70704e-33	1.95479e-31
Pav_sc0000491.1_g220.1.mk	221.024	2.15988	0.206517	148.011	7.2416e-33	2.10773e-31	yes
Pav_sc0001963.1_g570.1.mk	752.209	-2.42997	0.200511	147.988	7.32679e-33	2.12963e-31	yes
Pav_sc0001080.1_g1090.1.mk	179.058	1.34686	0.150933	147.939	7.50693e-33	2.17904e-31	yes
Pav_sc0001014.1_g050.1.mk	238.672	-5.6701	0.428511	147.898	7.6605e-33	2.22061e-31	yes
Pav_sc0000259.1_g090.1.mk	3784.78	0.742257	0.0678293	147.768	8.17744e-33	2.36407e-31
Pav_sc0001014.1_g040.1.mk	1594.08	-1.53955	0.151775	147.751	8.24538e-33	2.38051e-31	yes
Pav_sc0000040.1_g1140.1.mk	192.179	1.41323	0.176038	147.68	8.54593e-33	2.45735e-31	yes
Pav_sc0000107.1_g100.1.mk	7868.82	1.37851	0.165926	147.681	8.54127e-33	2.45735e-31	yes
Pav_sc0000652.1_g400.1.mk	121.568	2.4539	0.230612	147.681	8.53881e-33	2.45735e-31	yes
Pav_sc0001102.1_g230.1.mk	488.191	-1.41506	0.25974	147.648	8.68407e-33	2.49373e-31	yes
Pav_sc0000102.1_g440.1.mk	765.43	0.509379	0.0623204	147.552	9.11049e-33	2.61062e-31
Pav_sc0001405.1_g1870.1.mk	1296.04	1.4088	0.113576	147.551	9.11544e-33	2.61062e-31	yes
Pav_sc0002597.1_g130.1.br	63.399	-3.92848	0.347018	147.536	9.18407e-33	2.62677e-31	yes
Pav_sc0001405.1_g490.1.mk	1765.74	-0.568279	0.0505212	147.315	1.02533e-32	2.92867e-31
Pav_sc0000220.1_g2490.1.mk	3421.92	-0.547351	0.0567605	147.197	1.08783e-32	3.10307e-31
Pav_sc0000586.1_g250.1.mk	611.904	0.904116	0.0935945	147.113	1.1347e-32	3.22972e-31
Pav_sc0003709.1_g070.1.mk	1391.71	1.1377	0.117016	147.112	1.13524e-32	3.22972e-31	yes
Pav_sc0000383.1_g1090.1.mk	293.822	2.11893	0.244024	147.054	1.16863e-32	3.3203e-31	yes
Pav_sc0000549.1_g490.1.mk	892.746	-5.09417	0.374449	147.04	1.17697e-32	3.33956e-31	yes
Pav_sc0003169.1_g180.1.mk	39.5764	3.63566	0.421981	147.003	1.19885e-32	3.39716e-31	yes
Pav_sc0000195.1_g1010.1.mk	1605.45	1.00163	0.0881439	146.923	1.24787e-32	3.53142e-31	yes
Pav_sc0001102.1_g610.1.mk	556.813	0.990772	0.0908112	146.74	1.36723e-32	3.86409e-31
Pav_sc0002206.1_g140.1.mk	1087.14	-0.635216	0.0532913	146.649	1.4305e-32	4.03759e-31
Pav_sc0001280.1_g560.1.mk	131.096	1.80215	0.189219	146.625	1.44778e-32	4.08099e-31	yes
Pav_sc0000017.1_g410.1.mk	577.662	1.79642	0.195383	146.588	1.47517e-32	4.15274e-31	yes
Pav_sc0001405.1_g1360.1.mk	249.608	1.17607	0.148848	146.515	1.52998e-32	4.3014e-31	yes
Pav_sc0000044.1_g250.1.mk	2759.69	0.751959	0.0683511	146.497	1.54411e-32	4.33543e-31
Pav_sc0001080.1_g520.1.mk	1424.08	0.877323	0.0874096	146.49	1.54901e-32	4.3435e-31
Pav_sc0006359.1_g070.1.mk	3636.61	-2.01784	0.176428	146.488	1.55109e-32	4.34366e-31	yes
Pav_sc0001015.1_g240.1.mk	186.4	1.55615	0.173655	146.167	1.82111e-32	5.09317e-31	yes
Pav_sc0000052.1_g770.1.br	288.622	2.29119	0.288186	146.054	1.92638e-32	5.38058e-31	yes
Pav_sc0002108.1_g130.1.mk	85.4724	1.4562	0.153127	145.996	1.98338e-32	5.53258e-31	yes
Pav_sc0004456.1_g040.1.mk	307.975	1.60556	0.242115	145.905	2.07595e-32	5.78326e-31	yes
Pav_sc0000195.1_g330.1.mk	21.4637	-6.5322	0.882916	145.848	2.13585e-32	5.94244e-31	yes
Pav_sc0001289.1_g160.1.mk	917.516	-1.05057	0.0963456	145.831	2.15348e-32	5.98373e-31	yes
Pav_sc0000119.1_g510.1.mk	1811.26	0.59915	0.0571091	145.788	2.20072e-32	6.10707e-31
Pav_sc0001077.1_g350.1.mk	1325.09	1.16139	0.0999337	145.74	2.25428e-32	6.24762e-31	yes
Pav_sc0001081.1_g210.1.mk	2037.15	-1.28334	0.114315	145.717	2.27963e-32	6.30972e-31	yes
Pav_sc0001608.1_g040.1.mk	843.83	0.843714	0.0704367	145.648	2.36031e-32	6.52462e-31
Pav_sc0001015.1_g010.1.mk	6483.2	0.688261	0.0563766	145.571	2.45254e-32	6.77083e-31
Pav_sc0001289.1_g410.1.mk	3309.07	-0.589672	0.0601839	145.286	2.82845e-32	7.79861e-31
Pav_sc0000800.1_g090.1.mk	124.362	1.93453	0.221855	145.232	2.90568e-32	8.00124e-31	yes
Pav_sc0000622.1_g550.1.mk	1117.56	1.97915	0.230865	145.103	3.09875e-32	8.51105e-31	yes
Pav_sc0001293.1_g210.1.mk	1884.26	-0.713434	0.065561	145.104	3.09741e-32	8.51105e-31
Pav_sc0000719.1_g310.1.mk	672.011	-1.21482	0.132348	144.9	3.43036e-32	9.4098e-31	yes
Pav_sc0002271.1_g370.1.mk	233.009	2.39817	0.262142	144.885	3.45605e-32	9.46816e-31	yes
Pav_sc0001794.1_g040.1.mk	1792.18	0.896315	0.0837513	144.859	3.50216e-32	9.58225e-31
Pav_sc0000652.1_g160.1.mk	9140.83	0.671462	0.0636892	144.779	3.64495e-32	9.96025e-31
Pav_sc0000666.1_g050.1.mk	1237.03	1.44701	0.135477	144.689	3.81236e-32	1.04045e-30	yes
Pav_sc0000625.1_g310.1.mk	172.628	2.66722	0.250264	144.376	4.45752e-32	1.21497e-30	yes
Pav_sc0000323.1_g780.1.mk	1406.06	-0.657749	0.0626143	144.364	4.48458e-32	1.22079e-30
Pav_sc0000268.1_g220.1.mk	1565.1	0.486397	0.0654511	144.321	4.58157e-32	1.24562e-30
Pav_sc0000355.1_g250.1.mk	353.596	1.65778	0.232635	144.226	4.80647e-32	1.30511e-30	yes
Pav_sc0000781.1_g090.1.mk	54.1113	-3.8244	0.341767	144.182	4.91194e-32	1.33206e-30	yes
Pav_sc0000549.1_g160.1.mk	801.008	-0.272403	0.151052	144.145	5.00463e-32	1.35548e-30	yes
Pav_sc0000065.1_g620.1.mk	536.493	0.958297	0.0958374	143.915	5.6131e-32	1.51837e-30
Pav_sc0000704.1_g1050.1.mk	307.898	0.465694	0.0906905	143.903	5.6473e-32	1.5257e-30	yes
Pav_sc0000616.1_g410.1.mk	2390.77	0.444158	0.0499542	143.9	5.65639e-32	1.52623e-30
Pav_sc0002524.1_g040.1.mk	501.734	1.82826	0.229852	143.876	5.72497e-32	1.54279e-30	yes
Pav_sc0000629.1_g150.1.br	329.208	-1.44994	0.131084	143.868	5.7476e-32	1.54695e-30	yes
Pav_sc0000843.1_g630.1.mk	1394.97	0.68751	0.0569921	143.862	5.7652e-32	1.54974e-30
Pav_sc0000700.1_g1540.1.mk	447.607	1.2331	0.129151	143.837	5.83573e-32	1.56674e-30	yes
Pav_sc0003434.1_g090.1.mk	122.713	2.53371	0.282766	143.801	5.94276e-32	1.59348e-30	yes
Pav_sc0000823.1_g580.1.mk	3267.39	-0.674797	0.0671375	143.798	5.95148e-32	1.59382e-30
Pav_sc0000449.1_g040.1.mk	2453.2	-2.94352	0.236568	143.707	6.22825e-32	1.66586e-30	yes
Pav_sc0000588.1_g010.1.mk	5997.84	-1.32433	0.111575	143.638	6.44753e-32	1.72237e-30	yes
Pav_sc0001084.1_g360.1.mk	2518.65	0.403006	0.0670863	143.195	8.0466e-32	2.14686e-30
Pav_sc0000220.1_g600.1.mk	664.154	-0.557789	0.0687755	143.187	8.08033e-32	2.15318e-30
Pav_sc0008321.1_g040.1.mk	977.394	-0.776931	0.0749958	143.184	8.09143e-32	2.15347e-30
Pav_sc0001405.1_g1540.1.mk	513.293	-4.01873	0.362787	143.069	8.57165e-32	2.27844e-30	yes
Pav_sc0000975.1_g130.1.mk	2569.81	-0.816967	0.0700484	143.06	8.607e-32	2.28501e-30
Pav_sc0005787.1_g010.1.mk	251.786	1.21677	0.104487	142.919	9.23661e-32	2.44913e-30	yes
Pav_sc0000359.1_g350.1.mk	595.844	1.28297	0.119856	142.905	9.30263e-32	2.46359e-30	yes
Pav_sc0001224.1_g100.1.mk	199.804	2.11668	0.251216	142.709	1.0261e-31	2.71404e-30	yes
Pav_sc0000164.1_g070.1.mk	469.2	-1.40556	0.127106	142.667	1.04776e-31	2.76792e-30	yes
Pav_sc0000410.1_g760.1.mk	657.83	0.994713	0.090765	142.65	1.05684e-31	2.78848e-30
Pav_sc0000671.1_g230.1.mk	72.0357	-3.92698	0.342974	142.569	1.10029e-31	2.89955e-30	yes
Pav_sc0000410.1_g630.1.mk	387.094	-3.2895	0.264574	142.534	1.11971e-31	2.94711e-30	yes
Pav_sc0006298.1_g040.1.mk	854.761	1.65593	0.203461	142.49	1.14489e-31	3.0097e-30	yes
Pav_sc0001059.1_g020.1.mk	5061.91	0.626333	0.0536692	142.434	1.17726e-31	3.091e-30
Pav_sc0000514.1_g190.1.mk	332.408	2.26244	0.260809	142.385	1.20658e-31	3.16411e-30	yes
Pav_sc0004405.1_g040.1.mk	618.734	2.64277	0.267061	142.299	1.25969e-31	3.29531e-30	yes
Pav_sc0001488.1_g400.1.mk	712.345	-1.78846	0.150751	142.299	1.25933e-31	3.29531e-30	yes
Pav_sc0001003.1_g260.1.mk	158.262	2.56972	0.264975	142.165	1.34667e-31	3.51856e-30	yes
Pav_sc0000096.1_g570.1.mk	245.635	1.14044	0.115594	142.152	1.35562e-31	3.53764e-30	yes
Pav_sc0000359.1_g720.1.mk	2856.16	0.565337	0.0574326	142.137	1.36583e-31	3.55995e-30
Pav_sc0002154.1_g160.1.mk	78.0257	2.08887	0.25075	142.126	1.37331e-31	3.57179e-30	yes
Pav_sc0000212.1_g150.1.mk	439.735	0.760378	0.122256	142.125	1.3737e-31	3.57179e-30	yes
Pav_sc0000389.1_g590.1.br	1788.28	2.33802	0.241748	142.095	1.39478e-31	3.6222e-30	yes
Pav_sc0000775.1_g090.1.mk	2626.45	-1.03603	0.0970353	141.973	1.48246e-31	3.84526e-30	yes
Pav_sc0001700.1_g010.1.mk	542.213	-4.6696	0.357074	141.969	1.48524e-31	3.84781e-30	yes
Pav_sc0001102.1_g1060.1.mk	4030.21	0.657193	0.0609336	141.801	1.61584e-31	4.18111e-30
Pav_sc0000869.1_g400.1.mk	192.863	0.918723	0.102561	141.589	1.79646e-31	4.64287e-30	yes
Pav_sc0002208.1_g160.1.mk	615.258	1.78738	0.170084	141.458	1.91749e-31	4.94845e-30	yes
Pav_sc0000299.1_g130.1.mk	4587.23	0.691058	0.0588502	141.456	1.91931e-31	4.94845e-30
Pav_sc0002208.1_g590.1.mk	7283.61	-0.984363	0.0891138	141.165	2.22006e-31	5.71698e-30
Pav_sc0000910.1_g690.1.mk	3328.9	-2.19973	0.214579	140.977	2.43929e-31	6.27401e-30	yes
Pav_co4075481.1_g010.1.mk	336.546	2.27291	0.260032	140.904	2.52999e-31	6.49949e-30	yes
Pav_sc0000093.1_g190.1.mk	4691.04	-2.04232	0.200892	140.87	2.57367e-31	6.6038e-30	yes
Pav_sc0000017.1_g140.1.mk	2584.59	0.684691	0.0757156	140.851	2.59742e-31	6.65679e-30
Pav_sc0002207.1_g550.1.br	125.391	-2.39285	0.203195	140.819	2.63934e-31	6.75614e-30	yes
Pav_sc0000373.1_g790.1.mk	670.222	-0.667732	0.0632398	140.681	2.82825e-31	7.2311e-30
Pav_sc0000764.1_g330.1.mk	361.995	0.96775	0.0849265	140.652	2.86983e-31	7.32865e-30
Pav_sc0000482.1_g220.1.mk	3925.19	-0.581206	0.0718503	140.538	3.03706e-31	7.74648e-30
Pav_sc0000334.1_g640.1.mk	1167.71	0.77144	0.0817864	140.334	3.36323e-31	8.56825e-30
Pav_sc0000716.1_g510.1.mk	337.937	2.04141	0.259916	140.196	3.6052e-31	9.17381e-30	yes
Pav_sc0000221.1_g080.1.mk	1676.52	1.60796	0.183398	140.19	3.61543e-31	9.18894e-30	yes
Pav_sc0001335.1_g280.1.mk	5061.6	-0.429698	0.0451241	140.17	3.65167e-31	9.27006e-30
Pav_sc0000095.1_g1710.1.mk	53.2791	2.84456	0.329519	140.143	3.70025e-31	9.38227e-30	yes
Pav_sc0002553.1_g100.1.mk	329.744	2.2173	0.281218	140.078	3.82274e-31	9.68143e-30	yes
Pav_sc0000174.1_g1920.1.mk	7580.52	-1.13323	0.107296	139.627	4.79023e-31	1.21174e-29	yes
Pav_sc0000502.1_g520.1.mk	742.214	-1.1556	0.109858	139.514	5.06908e-31	1.28076e-29	yes
Pav_sc0000589.1_g210.1.mk	182.657	-1.8728	0.170986	139.444	5.24903e-31	1.32467e-29	yes
Pav_sc0001710.1_g200.1.mk	5569.89	0.721646	0.074855	139.277	5.70633e-31	1.43838e-29
Pav_sc0008329.1_g010.1.mk	454.92	0.638534	0.0702091	139.032	6.45043e-31	1.62404e-29
Pav_sc0001080.1_g370.1.mk	969.55	1.11389	0.0945703	138.901	6.88764e-31	1.73208e-29	yes
Pav_sc0000702.1_g450.1.mk	4005	0.702045	0.222154	138.873	6.98485e-31	1.75447e-29	yes
Pav_sc0000212.1_g450.1.mk	2117.24	-1.01555	0.0865234	138.839	7.10554e-31	1.7827e-29	yes
Pav_sc0000449.1_g140.1.mk	2436.06	1.27121	0.107713	138.621	7.92112e-31	1.985e-29	yes
Pav_sc0002154.1_g120.1.mk	381.023	1.30421	0.147472	138.616	7.94256e-31	1.98805e-29	yes
Pav_sc0001478.1_g080.1.mk	1504.11	0.671102	0.0644857	138.583	8.07391e-31	2.01857e-29
Pav_sc0000848.1_g090.1.mk	1398.25	1.15831	0.123536	138.546	8.22479e-31	2.0539e-29	yes
Pav_sc0000065.1_g730.1.mk	180.631	1.80516	0.218749	138.539	8.25525e-31	2.05911e-29	yes
Pav_sc0000747.1_g620.1.mk	941.332	-0.707475	0.0661973	138.521	8.32829e-31	2.07491e-29
Pav_sc0003562.1_g290.1.mk	299.239	1.38244	0.147579	138.48	8.50075e-31	2.11543e-29	yes
Pav_sc0000174.1_g180.1.mk	3671.63	0.57736	0.0592866	138.322	9.20094e-31	2.28701e-29
Pav_sc0001003.1_g120.1.mk	412.511	0.864529	0.0760909	138.226	9.65179e-31	2.3963e-29
Pav_sc0000220.1_g240.1.mk	1430.9	-0.903575	0.0955216	138.192	9.81804e-31	2.43476e-29	yes
Pav_sc0001196.1_g1220.1.mk	832.709	0.908026	0.0859474	137.887	1.14369e-30	2.83295e-29
Pav_sc0001338.1_g200.1.mk	287.122	1.78393	0.215776	137.86	1.1588e-30	2.86706e-29	yes
Pav_sc0000071.1_g260.1.br	134.231	0.821863	0.134416	137.691	1.26136e-30	3.11722e-29	yes
Pav_sc0000886.1_g480.1.mk	102.67	-2.7317	0.234803	137.666	1.27698e-30	3.15218e-29	yes
Pav_sc0000138.1_g090.1.mk	653.008	2.49239	0.297307	137.653	1.28567e-30	3.16999e-29	yes
Pav_sc0000103.1_g1620.1.mk	656.874	-1.12621	0.0965455	137.578	1.33471e-30	3.28714e-29	yes
Pav_sc0000142.1_g090.1.mk	794.396	-0.790525	0.0723153	137.404	1.45584e-30	3.58132e-29
Pav_sc0000383.1_g450.1.mk	1042.29	-1.15081	0.135706	137.286	1.54457e-30	3.79527e-29	yes
Pav_sc0001341.1_g730.1.br	975.765	-2.31672	0.212549	137.268	1.55857e-30	3.82528e-29	yes
Pav_sc0000586.1_g840.1.mk	379.231	0.838608	0.127578	137.247	1.57478e-30	3.86065e-29	yes
Pav_sc0000207.1_g1460.1.mk	391.774	1.88697	0.222106	136.951	1.82619e-30	4.47187e-29	yes
Pav_sc0000175.1_g560.1.mk	246.055	0.992891	0.0997381	136.932	1.84354e-30	4.5092e-29
Pav_sc0000040.1_g1090.1.mk	667.701	1.62574	0.219132	136.918	1.85629e-30	4.53006e-29	yes
Pav_sc0000086.1_g040.1.mk	851.993	1.08343	0.114344	136.918	1.8559e-30	4.53006e-29	yes
Pav_sc0001309.1_g770.1.mk	1411.71	0.964863	0.0839927	136.565	2.21405e-30	5.39699e-29
Pav_sc0001422.1_g430.1.mk	158.907	2.11915	0.25285	136.42	2.3811e-30	5.79762e-29	yes
Pav_sc0000652.1_g1150.1.mk	2445.95	-1.29762	0.132882	136.404	2.40022e-30	5.83754e-29	yes
Pav_sc0000557.1_g400.1.mk	1792	-0.932669	0.0914662	136.375	2.4353e-30	5.91616e-29
Pav_sc0000129.1_g1720.1.mk	289.223	1.96166	0.242969	136.298	2.53046e-30	6.14037e-29	yes
Pav_sc0001289.1_g230.1.mk	7154.59	-0.756439	0.0885898	136.271	2.56524e-30	6.21773e-29
Pav_sc0000800.1_g1150.1.mk	2605	-0.934973	0.083499	136.255	2.58569e-30	6.25316e-29
Pav_sc0000096.1_g120.1.mk	120.812	-3.22005	0.274707	136.256	2.5842e-30	6.25316e-29	yes
Pav_sc0002861.1_g030.1.mk	487.109	1.07684	0.091687	136.213	2.64062e-30	6.37882e-29	yes
Pav_sc0003618.1_g080.1.br	223.58	3.71096	0.2938	136.169	2.69982e-30	6.5145e-29	yes
Pav_sc0000653.1_g030.1.mk	249.316	1.40771	0.145553	136.063	2.8467e-30	6.86117e-29	yes
Pav_sc0002080.1_g250.1.mk	1091.51	0.889572	0.0793156	135.949	3.01354e-30	7.25516e-29
Pav_sc0001015.1_g430.1.mk	62.2027	1.83772	0.203761	135.571	3.63984e-30	8.75315e-29	yes
Pav_sc0000093.1_g490.1.mk	1386.7	0.8415	0.0798146	135.387	3.99186e-30	9.58895e-29
Pav_sc0002828.1_g290.1.mk	11034.2	-1.07611	0.104977	135.285	4.19915e-30	1.00756e-28	yes
Pav_sc0001498.1_g030.1.mk	93.984	1.69455	0.215102	135.281	4.20855e-30	1.00869e-28	yes
Pav_sc0000146.1_g370.1.mk	1594.32	0.689244	0.0631319	135.225	4.32767e-30	1.03608e-28
Pav_sc0000051.1_g120.1.mk	117.283	-2.00869	0.191743	135.141	4.51451e-30	1.07961e-28	yes
Pav_sc0000157.1_g240.1.mk	1363.29	-0.749609	0.0844801	135.091	4.62855e-30	1.10565e-28
Pav_sc0000212.1_g270.1.mk	579.289	2.13372	0.268285	134.996	4.85269e-30	1.1579e-28	yes
Pav_sc0000862.1_g420.1.mk	5416.02	-0.855524	0.0896072	134.886	5.12701e-30	1.22199e-28
Pav_sc0000130.1_g350.1.mk	349.051	1.0992	0.101124	134.813	5.31909e-30	1.26637e-28	yes
Pav_sc0001413.1_g260.1.br	398.683	-1.44156	0.131354	134.769	5.43674e-30	1.29294e-28	yes
Pav_sc0000428.1_g710.1.mk	10647.6	1.17996	0.150641	134.742	5.51073e-30	1.30909e-28	yes
Pav_sc0002304.1_g050.1.mk	338.875	1.8296	0.242392	134.739	5.51926e-30	1.30966e-28	yes
Pav_co4031911.1_g010.1.br	621.599	-0.539446	0.084732	134.73	5.54422e-30	1.31413e-28
Pav_sc0000405.1_g400.1.mk	800.293	0.745704	0.143185	134.717	5.57928e-30	1.32098e-28	yes
Pav_sc0000251.1_g170.1.mk	167.497	2.34489	0.270725	134.692	5.64826e-30	1.33584e-28	yes
Pav_sc0001877.1_g190.1.mk	205.524	1.42767	0.153764	134.679	5.68681e-30	1.34348e-28	yes
Pav_sc0000085.1_g160.1.mk	2089.52	0.508746	0.0459962	134.642	5.79242e-30	1.36692e-28
Pav_sc0000095.1_g460.1.mk	1270.71	-0.858282	0.0751487	134.548	6.07145e-30	1.43119e-28
Pav_sc0000376.1_g640.1.mk	927.171	1.3839	0.135407	134.473	6.3023e-30	1.48398e-28	yes
Pav_sc0009711.1_g010.1.mk	307.427	-1.19139	0.125495	134.462	6.33924e-30	1.49104e-28	yes
Pav_sc0001006.1_g190.1.mk	3617.48	-0.957708	0.0881616	134.396	6.55165e-30	1.53932e-28
Pav_sc0000383.1_g270.1.mk	7496.95	0.754	0.0670896	134.273	6.9674e-30	1.6352e-28
Pav_sc0001467.1_g230.1.mk	2128.77	-1.08977	0.0968042	134.26	7.01192e-30	1.64386e-28	yes
Pav_sc0000113.1_g270.1.mk	1548.61	-2.25511	0.196493	134.24	7.083e-30	1.6587e-28	yes
Pav_sc0000103.1_g350.1.mk	2501.13	-0.486639	0.130494	134.182	7.29094e-30	1.70554e-28	yes
Pav_sc0001539.1_g190.1.mk	10391.6	-1.00795	0.0890932	134.177	7.31022e-30	1.70819e-28	yes
Pav_sc0000138.1_g390.1.mk	788.636	1.14479	0.112884	134.025	7.88626e-30	1.84078e-28	yes
Pav_sc0001925.1_g410.1.mk	632.616	1.60939	0.161544	133.989	8.0286e-30	1.87197e-28	yes
Pav_sc0001710.1_g060.1.mk	1145.11	0.810859	0.0861556	133.898	8.40338e-30	1.95723e-28
Pav_sc0000704.1_g470.1.mk	369.945	1.68666	0.142834	133.825	8.71668e-30	2.028e-28	yes
Pav_sc0010211.1_g010.1.mk	536.271	0.894435	0.0803386	133.706	9.2498e-30	2.1497e-28
Pav_sc0001215.1_g290.1.mk	421.416	1.61922	0.206124	133.528	1.0109e-29	2.34685e-28	yes
Pav_sc0001084.1_g200.1.mk	2221.83	-0.606404	0.0553748	133.479	1.03628e-29	2.40316e-28
Pav_sc0001073.1_g040.1.mk	70.8599	1.43197	0.191671	133.399	1.07822e-29	2.49772e-28	yes
Pav_sc0000040.1_g400.1.br	118.253	1.53058	0.179175	133.333	1.11475e-29	2.57955e-28	yes
Pav_sc0000157.1_g360.1.br	92.3435	-2.40698	0.211235	133.205	1.18804e-29	2.74619e-28	yes
Pav_sc0000568.1_g060.1.mk	956.725	-0.916007	0.0915895	133.202	1.19016e-29	2.74814e-28
Pav_sc0000396.1_g400.1.mk	3400.65	-1.0801	0.112663	132.99	1.32324e-29	3.05213e-28	yes
Pav_sc0000671.1_g260.1.mk	1521.68	1.258	0.149255	132.974	1.33384e-29	3.07327e-28	yes
Pav_sc0000465.1_g540.1.mk	1353.01	1.07731	0.100422	132.949	1.35063e-29	3.10863e-28	yes
Pav_sc0000094.1_g590.1.mk	3024.12	0.964652	0.0985155	132.909	1.3781e-29	3.16845e-28
Pav_sc0003135.1_g050.1.mk	8094.69	-1.02068	0.0931107	132.852	1.41795e-29	3.25659e-28	yes
Pav_sc0001339.1_g170.1.mk	4343.31	-1.01252	0.08814	132.76	1.48406e-29	3.40476e-28	yes
Pav_sc0000311.1_g550.1.mk	6222.6	0.499112	0.0495494	132.753	1.48952e-29	3.41364e-28
Pav_sc0000174.1_g1220.1.mk	70.2306	-3.83727	0.435182	132.736	1.50209e-29	3.43877e-28	yes
Pav_sc0006257.1_g080.1.mk	1596.35	-0.724365	0.0877431	132.678	1.54633e-29	3.53628e-28
Pav_sc0000348.1_g550.1.mk	204.878	-4.67295	0.382344	132.67	1.55295e-29	3.54764e-28	yes
Pav_sc0001786.1_g090.1.mk	1605.45	-1.22097	0.116699	132.496	1.69338e-29	3.86434e-28	yes
Pav_sc0000584.1_g700.1.mk	393.383	-0.887649	0.0993622	132.473	1.71318e-29	3.90536e-28	yes
Pav_sc0010455.1_g070.1.br	188.59	2.42706	0.226078	132.325	1.84474e-29	4.2008e-28	yes
Pav_sc0000254.1_g670.1.mk	4542.21	-0.458039	0.064982	132.229	1.93569e-29	4.40323e-28
Pav_sc0000588.1_g530.1.mk	355.123	1.0043	0.0955886	132.192	1.97142e-29	4.47977e-28
Pav_sc0000398.1_g050.1.mk	1463.24	-0.740144	0.074853	132.174	1.98963e-29	4.51636e-28
Pav_sc0001289.1_g140.1.mk	250.293	2.03883	0.191178	132.124	2.04024e-29	4.62633e-28	yes
Pav_sc0010647.1_g010.1.mk	1330.27	-0.900174	0.0957559	132.112	2.05212e-29	4.64836e-28
Pav_sc0000488.1_g180.1.mk	49.7013	-1.88187	0.247841	131.987	2.18487e-29	4.94383e-28	yes
Pav_sc0000195.1_g810.1.br	116.909	-2.72504	0.241966	131.977	2.19573e-29	4.96318e-28	yes
Pav_sc0000646.1_g030.1.mk	44.025	4.71876	0.560676	131.915	2.26522e-29	5.10411e-28	yes
Pav_sc0000716.1_g250.1.mk	737.696	0.678135	0.0774309	131.915	2.26489e-29	5.10411e-28
Pav_sc0000311.1_g360.1.mk	283.599	1.902	0.259207	131.918	2.26152e-29	5.10411e-28	yes
Pav_sc0000890.1_g930.1.mk	391.731	-1.50428	0.146408	131.807	2.39055e-29	5.38088e-28	yes
Pav_sc0000015.1_g240.1.mk	304.869	2.14015	0.28091	131.791	2.40924e-29	5.41724e-28	yes
Pav_sc0000719.1_g110.1.mk	59.8559	-2.6215	0.323377	131.752	2.45746e-29	5.51988e-28	yes
Pav_sc0000131.1_g160.1.mk	584.643	1.24529	0.133306	131.518	2.76232e-29	6.19817e-28	yes
Pav_sc0001794.1_g360.1.mk	241.057	1.54176	0.174185	131.372	2.97168e-29	6.66097e-28	yes
Pav_sc0002574.1_g050.1.mk	1867.01	-0.860517	0.110208	131.263	3.13798e-29	7.02638e-28	yes
Pav_sc0000375.1_g400.1.mk	99.41	1.6112	0.171954	131.215	3.214e-29	7.1891e-28	yes
Pav_sc0001102.1_g490.1.mk	113.474	-2.78981	0.246375	131.094	3.41352e-29	7.62743e-28	yes
Pav_sc0001275.1_g020.1.mk	181.908	-0.856131	0.103919	130.915	3.73425e-29	8.33542e-28	yes
Pav_sc0000557.1_g800.1.mk	1424.64	-0.924458	0.0856902	130.886	3.78807e-29	8.44677e-28
Pav_sc0000129.1_g420.1.mk	554.936	-1.15367	0.117611	130.877	3.80507e-29	8.47586e-28	yes
Pav_sc0003148.1_g060.1.br	789.317	-0.885679	0.0783987	130.806	3.94281e-29	8.77356e-28
Pav_sc0000085.1_g170.1.mk	40.8698	3.27116	0.381572	130.594	4.38494e-29	9.74729e-28	yes
Pav_sc0001405.1_g1340.1.mk	1187.46	0.725791	0.0982789	130.581	4.41317e-29	9.79988e-28	yes
Pav_co4057711.1_g010.1.mk	568.576	0.517894	0.0640802	130.51	4.57291e-29	1.01441e-27
Pav_sc0000259.1_g330.1.mk	420.979	1.29579	0.153615	130.501	4.59206e-29	1.01761e-27	yes
Pav_sc0010278.1_g010.1.br	29.1577	-3.362	0.344385	130.492	4.61347e-29	1.02129e-27	yes
Pav_sc0000719.1_g430.1.mk	1241.33	0.607124	0.0601902	130.486	4.62786e-29	1.02342e-27
Pav_sc0000652.1_g600.1.br	223.922	-2.39104	0.221136	130.24	5.23297e-29	1.15605e-27	yes
Pav_sc0000625.1_g020.1.mk	762.431	0.618344	0.0614337	130.157	5.4552e-29	1.2039e-27
Pav_sc0001215.1_g450.1.mk	38.0229	2.32627	0.288299	130.148	5.48028e-29	1.2082e-27	yes
Pav_sc0003135.1_g1070.1.mk	647.861	-1.17375	0.112753	130.093	5.63251e-29	1.24048e-27	yes
Pav_sc0000759.1_g050.1.mk	3337.29	0.767967	0.0782632	130.053	5.74512e-29	1.26399e-27
Pav_sc0001405.1_g570.1.mk	4268.04	-1.00574	0.0900015	130.039	5.78491e-29	1.27144e-27	yes
Pav_sc0001364.1_g180.1.mk	35.9819	1.83566	0.261881	129.946	6.06237e-29	1.33105e-27	yes
Pav_sc0001820.1_g090.1.mk	1432.46	-0.923302	0.0894325	129.836	6.40271e-29	1.40434e-27
Pav_sc0001196.1_g1330.1.mk	4710.69	-0.761253	0.0735854	129.709	6.82585e-29	1.49562e-27
Pav_sc0000583.1_g1070.1.mk	224.124	2.20659	0.227324	129.592	7.23346e-29	1.58332e-27	yes
Pav_sc0000113.1_g090.1.mk	5349.19	0.913957	0.0819593	129.469	7.69507e-29	1.68264e-27
Pav_sc0000780.1_g460.1.mk	263.939	1.18693	0.122576	129.456	7.74483e-29	1.6918e-27	yes
Pav_sc0000584.1_g330.1.mk	19.4401	3.28981	0.417109	129.389	8.00796e-29	1.7475e-27	yes
Pav_sc0004074.1_g050.1.mk	674.358	0.872638	0.0804187	129.37	8.08484e-29	1.76248e-27
Pav_sc0000257.1_g1380.1.mk	1205.11	1.35193	0.19569	129.341	8.20464e-29	1.78497e-27	yes
Pav_sc0001710.1_g450.1.mk	103.48	-2.39291	0.211836	129.341	8.2011e-29	1.78497e-27	yes
Pav_sc0000358.1_g540.1.mk	335.11	1.07978	0.102257	129.261	8.53741e-29	1.85548e-27	yes
Pav_sc0000174.1_g1360.1.mk	1101.99	0.87201	0.0808785	129.185	8.86955e-29	1.92572e-27
Pav_sc0000174.1_g050.1.mk	1048.5	1.05533	0.105621	128.986	9.79473e-29	2.12444e-27	yes
Pav_sc0000638.1_g010.1.mk	712.468	1.0325	0.11329	128.903	1.02118e-28	2.21266e-27	yes
Pav_sc0000909.1_g340.1.mk	758.892	-0.175062	0.0609068	128.798	1.07613e-28	2.32938e-27
Pav_sc0001309.1_g1250.1.mk	870.082	1.50465	0.181037	128.757	1.09856e-28	2.37553e-27	yes
Pav_sc0003562.1_g400.1.mk	3878.77	-1.68331	0.151354	128.749	1.10306e-28	2.38285e-27	yes
Pav_sc0007703.1_g010.1.mk	1940.06	1.65528	0.170547	128.715	1.12191e-28	2.42113e-27	yes
Pav_sc0001196.1_g1830.1.mk	133.102	2.05332	0.27156	128.555	1.21491e-28	2.61919e-27	yes
Pav_sc0000069.1_g620.1.mk	33.7327	2.35122	0.304382	128.38	1.32639e-28	2.85666e-27	yes
Pav_sc0000355.1_g390.1.mk	35.275	-6.72239	1.03421	128.373	1.33122e-28	2.8642e-27	yes
Pav_sc0000661.1_g200.1.mk	1565.38	-0.831626	0.0764544	128.221	1.43601e-28	3.08656e-27
Pav_sc0000488.1_g550.1.mk	229.968	2.16544	0.286729	128.176	1.46849e-28	3.15121e-27	yes
Pav_sc0000580.1_g160.1.mk	954.704	2.83807	0.324894	128.176	1.46903e-28	3.15121e-27	yes
Pav_sc0000220.1_g1060.1.mk	77.0149	1.49116	0.187028	128.048	1.56573e-28	3.35528e-27	yes
Pav_sc0005174.1_g020.1.mk	952.004	0.916846	0.0936282	128.013	1.59338e-28	3.41115e-27
Pav_sc0001046.1_g260.1.mk	2639.11	-1.40924	0.128163	127.998	1.60516e-28	3.43293e-27	yes
Pav_sc0000865.1_g030.1.br	23.7354	-5.83971	0.783066	127.941	1.65152e-28	3.52855e-27	yes
Pav_sc0003681.1_g070.1.mk	347.089	0.941284	0.0838821	127.861	1.71918e-28	3.66946e-27
Pav_sc0000069.1_g560.1.br	2037.88	-2.61949	0.231991	127.857	1.72249e-28	3.67288e-27	yes
Pav_sc0000358.1_g170.1.mk	3377.87	0.462272	0.0602879	127.823	1.75195e-28	3.73199e-27
Pav_sc0000130.1_g270.1.mk	334.624	0.951614	0.142298	127.795	1.77693e-28	3.78145e-27	yes
Pav_sc0001885.1_g030.1.mk	62.3676	-3.10591	0.282283	127.79	1.78093e-28	3.7862e-27	yes
Pav_sc0000216.1_g1190.1.mk	2957.5	-0.786244	0.0793356	127.768	1.80094e-28	3.82193e-27
Pav_sc0000704.1_g600.1.mk	1657.5	0.505381	0.0446588	127.768	1.8013e-28	3.82193e-27
Pav_sc0000040.1_g290.1.mk	3485.5	0.829623	0.072759	127.729	1.83662e-28	3.89303e-27
Pav_sc0001405.1_g700.1.mk	35.1431	9.02028	1.20417	127.675	1.88642e-28	3.99463e-27	yes
Pav_sc0000069.1_g310.1.mk	1380.32	-4.3019	0.374926	127.549	2.00941e-28	4.25088e-27	yes
Pav_sc0000488.1_g040.1.mk	1293.63	-1.00685	0.0945745	127.372	2.19502e-28	4.63895e-27	yes
Pav_sc0000034.1_g380.1.mk	113.957	-4.6646	0.398693	127.267	2.31421e-28	4.88604e-27	yes
Pav_sc0000862.1_g120.1.mk	435.423	1.08496	0.102738	127.206	2.38525e-28	5.03107e-27	yes
Pav_sc0000683.1_g130.1.mk	1282.68	-1.75384	0.155476	127.125	2.48375e-28	5.23369e-27	yes
Pav_sc0000907.1_g650.1.mk	2120.27	-2.83178	0.280892	127.121	2.48916e-28	5.23993e-27	yes
Pav_sc0001828.1_g040.1.mk	129.207	1.49636	0.140863	127.109	2.50399e-28	5.26599e-27	yes
Pav_sc0000584.1_g240.1.mk	1926.81	0.978193	0.0927231	127.064	2.56089e-28	5.38037e-27
Pav_sc0000246.1_g070.1.br	107.12	1.5715	0.159576	126.923	2.74823e-28	5.76832e-27	yes
Pav_sc0000800.1_g1180.1.mk	2301.49	0.573575	0.0506965	126.806	2.91328e-28	6.10877e-27
Pav_sc0000069.1_g420.1.mk	1112.35	0.700969	0.11955	126.74	3.01185e-28	6.30929e-27	yes
Pav_sc0002597.1_g140.1.br	39.824	-3.80066	0.380037	126.63	3.18125e-28	6.65766e-27	yes
Pav_sc0000624.1_g1390.1.mk	1104.25	0.607348	0.0547213	126.623	3.19221e-28	6.67408e-27
Pav_sc0000702.1_g370.1.mk	662.489	1.01992	0.0913437	126.408	3.55491e-28	7.42516e-27	yes
Pav_sc0001205.1_g370.1.mk	903.774	1.23806	0.139296	126.383	3.60048e-28	7.51302e-27	yes
Pav_sc0000890.1_g330.1.mk	467.427	0.908626	0.0916	126.344	3.67162e-28	7.65402e-27
Pav_sc0000138.1_g510.1.mk	1450.37	0.827212	0.0911571	126.241	3.86499e-28	8.04931e-27
Pav_sc0002100.1_g110.1.mk	717.164	-0.329529	0.0664577	126.155	4.03456e-28	8.39431e-27
Pav_sc0002327.1_g180.1.mk	397.738	-2.01301	0.183073	126.11	4.1268e-28	8.5779e-27	yes
Pav_sc0000354.1_g460.1.mk	2531.69	0.350427	0.121088	126.063	4.22531e-28	8.77416e-27	yes
Pav_co4038429.1_g010.1.mk	285.812	-1.31091	0.11814	125.905	4.57203e-28	9.48496e-27	yes
Pav_sc0000357.1_g020.1.mk	1674.37	-1.05357	0.094429	125.788	4.84815e-28	1.00481e-26	yes
Pav_sc0000212.1_g570.1.mk	1140.31	-0.561693	0.0726268	125.771	4.88849e-28	1.01219e-26
Pav_sc0000027.1_g270.1.mk	400.633	1.57593	0.229702	125.765	4.90386e-28	1.01439e-26	yes
Pav_sc0001416.1_g170.1.mk	280.329	1.96786	0.219779	125.75	4.93952e-28	1.02079e-26	yes
Pav_sc0000491.1_g1030.1.mk	1999.27	0.857387	0.0776047	125.588	5.35794e-28	1.10619e-26
Pav_sc0000099.1_g860.1.mk	1507.76	-0.861902	0.0788641	125.554	5.44909e-28	1.12393e-26
Pav_sc0000555.1_g100.1.mk	3144.67	0.548639	0.0604088	125.543	5.47786e-28	1.12862e-26
Pav_sc0001974.1_g080.1.mk	6258.58	-0.822293	0.0798842	125.542	5.48235e-28	1.12862e-26
Pav_sc0000700.1_g300.1.mk	541.095	1.66922	0.210147	125.511	5.56719e-28	1.14498e-26	yes
Pav_sc0000981.1_g380.1.mk	428.541	1.47022	0.16836	125.506	5.58104e-28	1.14673e-26	yes
Pav_sc0000290.1_g240.1.mk	4541.74	0.615921	0.0980476	125.481	5.65067e-28	1.15993e-26	yes
Pav_sc0001309.1_g600.1.mk	1300.64	-1.26593	0.127239	125.382	5.93837e-28	1.21782e-26	yes
Pav_sc0001305.1_g690.1.mk	982.552	-2.9168	0.270777	125.337	6.07214e-28	1.24406e-26	yes
Pav_sc0000023.1_g250.1.mk	3767.05	-1.08915	0.101184	125.309	6.16029e-28	1.26092e-26	yes
Pav_sc0002835.1_g020.1.mk	2038.99	-0.506327	0.0490688	125.098	6.84489e-28	1.39971e-26
Pav_sc0001217.1_g070.1.mk	2665.71	0.410417	0.041658	125.054	6.99723e-28	1.4295e-26
Pav_sc0000184.1_g690.1.mk	717.232	0.782359	0.0741259	125.03	7.0803e-28	1.4451e-26
Pav_sc0000454.1_g200.1.mk	1252.06	-0.886688	0.0810482	125.018	7.12297e-28	1.45242e-26
Pav_sc0000843.1_g440.1.mk	2289.47	-0.396367	0.0500261	124.996	7.20063e-28	1.46686e-26
Pav_sc0003093.1_g030.1.mk	281.807	-1.18191	0.122559	124.994	7.21067e-28	1.46752e-26	yes
Pav_sc0001335.1_g610.1.mk	492.797	-0.889286	0.104824	124.962	7.32501e-28	1.48937e-26	yes
Pav_sc0001031.1_g300.1.br	944.094	-2.06648	0.201092	124.957	7.34388e-28	1.49179e-26	yes
Pav_sc0000388.1_g090.1.br	66.116	2.08944	0.258504	124.566	8.93017e-28	1.81231e-26	yes
Pav_sc0002154.1_g150.1.mk	6171.6	-0.693865	0.0794818	124.551	8.99816e-28	1.82266e-26
Pav_sc0000257.1_g720.1.mk	738.311	0.418019	0.0569973	124.553	8.99005e-28	1.82266e-26
Pav_sc0000491.1_g460.1.mk	3004.28	-0.429812	0.0390369	124.447	9.47681e-28	1.9178e-26
Pav_co4001001.1_g010.1.mk	289.579	2.27177	0.266111	124.438	9.51912e-28	1.92455e-26	yes
Pav_sc0000108.1_g050.1.mk	320.654	1.47062	0.142019	124.413	9.64154e-28	1.94746e-26	yes
Pav_sc0000428.1_g320.1.mk	869.847	0.886816	0.0897521	124.391	9.74842e-28	1.9672e-26
Pav_sc0003283.1_g020.1.mk	1773.34	-1.11416	0.112386	124.276	1.03236e-27	2.07973e-26	yes
Pav_sc0000636.1_g110.1.mk	979.393	0.765848	0.0781034	124.276	1.03254e-27	2.07973e-26
Pav_sc0000554.1_g050.1.br	425.112	-2.76596	0.247743	124.112	1.1205e-27	2.25477e-26	yes
Pav_sc0003915.1_g020.1.mk	5181.19	-1.73301	0.170407	124.001	1.18444e-27	2.38121e-26	yes
Pav_sc0002858.1_g100.1.mk	1672.83	-0.850029	0.0847026	123.739	1.35009e-27	2.71168e-26
Pav_sc0001345.1_g100.1.mk	27582.4	-1.23598	0.152934	123.648	1.41328e-27	2.83594e-26	yes
Pav_sc0000119.1_g440.1.mk	421.175	1.06507	0.105257	123.617	1.43513e-27	2.8771e-26	yes
Pav_sc0000395.1_g220.1.mk	9503.37	0.78607	0.0798838	123.59	1.45479e-27	2.91379e-26
Pav_sc0000028.1_g840.1.mk	524.42	1.71067	0.225001	123.56	1.47644e-27	2.9544e-26	yes
Pav_sc0002508.1_g130.1.mk	2278.4	-1.00433	0.108694	123.553	1.48188e-27	2.96252e-26	yes
Pav_sc0000129.1_g080.1.mk	1005.73	0.871219	0.0865291	123.548	1.48539e-27	2.96677e-26
Pav_sc0000027.1_g110.1.mk	113.325	1.20764	0.161719	123.322	1.66319e-27	3.3188e-26	yes
Pav_sc0000567.1_g400.1.mk	329.285	0.993801	0.0951892	123.245	1.72824e-27	3.44539e-26
Pav_sc0002828.1_g720.1.mk	236.528	2.10404	0.259785	123.135	1.82607e-27	3.63706e-26	yes
Pav_sc0002195.1_g010.1.mk	3893	-0.963194	0.088467	122.836	2.12094e-27	4.22043e-26
Pav_sc0000357.1_g100.1.mk	1050.18	0.614301	0.0727328	122.758	2.20461e-27	4.38287e-26
Pav_sc0000375.1_g280.1.mk	476.819	-1.24524	0.126154	122.657	2.31973e-27	4.60745e-26	yes
Pav_sc0003072.1_g090.1.mk	184.679	-3.97897	0.357918	122.384	2.65886e-27	5.27615e-26	yes
Pav_sc0000176.1_g270.1.mk	565.621	0.848808	0.083703	122.253	2.83863e-27	5.62768e-26
Pav_sc0003131.1_g070.1.br	54.9389	2.59942	0.278753	122.083	3.09068e-27	6.12172e-26	yes
Pav_sc0005504.1_g010.1.mk	1366.2	0.747642	0.0671055	122.051	3.14025e-27	6.21415e-26
Pav_sc0000367.1_g300.1.mk	7581.6	-1.66504	0.155432	122.049	3.14372e-27	6.2153e-26	yes
Pav_sc0000009.1_g390.1.mk	73.9802	-2.60726	0.239392	121.993	3.23314e-27	6.3862e-26	yes
Pav_co4085467.1_g010.1.mk	72.0457	-2.73328	0.250984	121.859	3.45683e-27	6.82176e-26	yes
Pav_sc0001040.1_g230.1.br	44.9229	-2.92207	0.279266	121.802	3.55651e-27	7.01201e-26	yes
Pav_sc0000257.1_g1230.1.br	161.951	-4.97293	0.422492	121.792	3.57489e-27	7.04177e-26	yes
Pav_sc0000813.1_g460.1.mk	965.737	-0.642616	0.0741034	121.763	3.62678e-27	7.13743e-26
Pav_sc0006098.1_g080.1.mk	928.433	-0.468798	0.0476014	121.679	3.78151e-27	7.43512e-26
Pav_sc0000190.1_g180.1.mk	3732.97	2.30634	0.248215	121.586	3.96179e-27	7.78244e-26	yes
Pav_sc0000979.1_g110.1.mk	2500.61	-0.510378	0.0707233	121.492	4.15283e-27	8.15025e-26
Pav_sc0000130.1_g740.1.mk	1057.2	1.04011	0.105007	121.477	4.18353e-27	8.20301e-26	yes
Pav_sc0000358.1_g300.1.mk	262.722	1.3304	0.148777	121.302	4.56696e-27	8.94666e-26	yes
Pav_sc0000351.1_g470.1.mk	303.621	1.5253	0.181522	121.129	4.97999e-27	9.74688e-26	yes
Pav_sc0000247.1_g090.1.mk	240.651	1.54879	0.144157	121.113	5.01835e-27	9.813e-26	yes
Pav_sc0000554.1_g920.1.mk	119.057	1.58381	0.187678	120.903	5.576e-27	1.08935e-25	yes
Pav_sc0000638.1_g130.1.mk	136.687	2.52953	0.30307	120.893	5.60246e-27	1.09353e-25	yes
Pav_sc0000617.1_g090.1.mk	4566.02	1.47818	0.132518	120.844	5.74095e-27	1.11954e-25	yes
Pav_sc0000044.1_g820.1.mk	4415.28	-0.746036	0.0765619	120.736	6.06027e-27	1.18073e-25
Pav_sc0003759.1_g070.1.mk	638.295	1.84176	0.254163	120.726	6.08943e-27	1.18534e-25	yes
Pav_sc0000557.1_g1230.1.mk	1091.46	0.754722	0.0714535	120.683	6.22189e-27	1.21002e-25
Pav_sc0001311.1_g060.1.mk	4816.32	0.410666	0.0517763	120.667	6.27205e-27	1.21867e-25
Pav_sc0000009.1_g080.1.mk	963.478	0.953933	0.086802	120.654	6.31459e-27	1.22583e-25
Pav_sc0001518.1_g340.1.mk	2093.07	-1.15353	0.106377	120.611	6.45193e-27	1.25136e-25	yes
Pav_sc0000733.1_g080.1.mk	1216.79	1.02441	0.101437	120.492	6.84655e-27	1.3267e-25	yes
Pav_sc0000502.1_g020.1.mk	1220.85	-0.530484	0.0545397	120.429	7.06649e-27	1.36808e-25
Pav_sc0001309.1_g1410.1.mk	640.216	0.781221	0.0783801	120.287	7.58481e-27	1.4671e-25
Pav_sc0000138.1_g490.1.mk	14334.3	-1.40259	0.137928	120.273	7.63971e-27	1.47639e-25	yes
Pav_sc0000103.1_g1430.1.mk	75.0981	6.15175	0.703889	120.234	7.78789e-27	1.50367e-25	yes
Pav_sc0000095.1_g520.1.mk	421.804	1.59815	0.222874	120.223	7.8345e-27	1.51131e-25	yes
Pav_sc0000882.1_g300.1.mk	48.8361	-5.2926	0.536783	120.214	7.86777e-27	1.51637e-25	yes
Pav_sc0000503.1_g620.1.mk	77.4391	-4.96462	0.451024	120.074	8.43743e-27	1.6247e-25	yes
Pav_sc0000886.1_g370.1.mk	1859.56	0.662313	0.0600453	120.071	8.45039e-27	1.62573e-25
Pav_sc0002326.1_g220.1.mk	518.643	0.988878	0.0914615	120.043	8.57149e-27	1.64755e-25
Pav_sc0000789.1_g180.1.mk	255.052	1.47651	0.165574	120.01	8.71212e-27	1.67308e-25	yes
Pav_sc0000551.1_g090.1.mk	608.769	-0.720668	0.074293	119.85	9.43624e-27	1.81053e-25
Pav_sc0000740.1_g220.1.mk	52.4437	-4.03252	0.385123	119.785	9.751e-27	1.86925e-25	yes
Pav_sc0000549.1_g430.1.mk	1230.95	0.822238	0.0965023	119.67	1.03271e-26	1.97792e-25
Pav_sc0000890.1_g730.1.mk	3306.54	0.5211	0.0597082	119.637	1.05016e-26	2.00955e-25
Pav_sc0000257.1_g1310.1.br_DAM2	740.641	-4.60042	0.296172	223.528	2.89368e-49	2.0219e-25	yes
Pav_sc0000220.1_g1210.1.mk	334.984	1.21768	0.114168	119.558	1.09233e-26	2.08837e-25	yes
Pav_sc0000261.1_g140.1.mk	455.376	0.77445	0.106936	119.527	1.1092e-26	2.11874e-25	yes
Pav_sc0003756.1_g070.1.mk	73.1756	1.67659	0.190231	119.519	1.11359e-26	2.12524e-25	yes
Pav_sc0001405.1_g1730.1.mk	7081.33	-0.643275	0.0593105	119.491	1.12954e-26	2.15376e-25
Pav_sc0000352.1_g040.1.mk	1220.67	0.887253	0.109855	119.362	1.20439e-26	2.29371e-25	yes
Pav_sc0001478.1_g210.1.mk	1653	0.840231	0.0861632	119.361	1.20508e-26	2.29371e-25
Pav_sc0000719.1_g130.1.mk	445.863	1.79028	0.264626	119.343	1.21596e-26	2.31238e-25	yes
Pav_sc0000231.1_g950.1.mk	274.192	1.50028	0.163332	119.29	1.24886e-26	2.37283e-25	yes
Pav_sc0000094.1_g080.1.mk	780.356	1.31517	0.145071	119.129	1.35366e-26	2.56968e-25	yes
Pav_sc0010669.1_g010.1.mk	111.303	1.57226	0.195941	119.042	1.41336e-26	2.68064e-25	yes
Pav_sc0002318.1_g330.1.mk	74.0233	2.17501	0.329038	119.027	1.42444e-26	2.69927e-25	yes
Pav_sc0000100.1_g570.1.br	134.635	-2.03406	0.20404	119.024	1.42633e-26	2.70046e-25	yes
Pav_sc0000129.1_g1200.1.mk	3370.68	1.65796	0.211381	118.958	1.47405e-26	2.78834e-25	yes
Pav_sc0000719.1_g740.1.mk	1395.64	-1.3533	0.13182	118.889	1.52622e-26	2.88448e-25	yes
Pav_sc0001545.1_g090.1.mk	116.718	1.33511	0.154296	118.887	1.52776e-26	2.88487e-25	yes
Pav_sc0000042.1_g440.1.mk	1056.29	0.931796	0.0933859	118.759	1.62824e-26	3.07188e-25
Pav_co4051959.1_g010.1.br	40.7635	1.91801	0.239612	118.754	1.63242e-26	3.07669e-25	yes
Pav_co4061919.1_g010.1.mk	164.429	1.81651	0.223396	118.751	1.63509e-26	3.07669e-25	yes
Pav_sc0003135.1_g500.1.mk	313.084	-1.42374	0.134799	118.751	1.6349e-26	3.07669e-25	yes
Pav_sc0000029.1_g150.1.mk	253.189	0.812902	0.0916661	118.743	1.64165e-26	3.08634e-25
Pav_sc0001900.1_g050.1.mk	835.167	-1.31409	0.122829	118.71	1.6686e-26	3.13425e-25	yes
Pav_sc0000719.1_g660.1.mk	15.2456	7.04682	1.1134	118.669	1.70356e-26	3.19712e-25	yes
Pav_sc0002208.1_g530.1.mk	1653.64	-1.03334	0.0991397	118.658	1.71287e-26	3.21178e-25	yes
Pav_sc0000051.1_g450.1.mk	180.877	1.44182	0.2	118.655	1.71591e-26	3.21467e-25	yes
Pav_sc0000311.1_g340.1.mk	7007.91	-1.45612	0.134178	118.601	1.76231e-26	3.29873e-25	yes
Pav_sc0001859.1_g220.1.mk	2877	0.63318	0.0607581	118.499	1.85478e-26	3.46877e-25
Pav_sc0000428.1_g570.1.mk	313.451	0.778785	0.0809293	118.474	1.87831e-26	3.50972e-25
Pav_sc0000679.1_g030.1.mk	862.394	-1.62372	0.149477	118.286	2.06285e-26	3.8512e-25	yes
Pav_sc0001472.1_g020.1.mk	880.148	2.26869	0.308502	118.201	2.15237e-26	4.01482e-25	yes
Pav_sc0001250.1_g090.1.mk	55635.2	-0.811728	0.104172	118.155	2.20278e-26	4.10529e-25	yes
Pav_sc0001335.1_g500.1.mk	797.887	-0.418077	0.13252	118.014	2.36342e-26	4.40085e-25	yes
Pav_sc0000549.1_g550.1.mk	4228.73	0.48762	0.0481348	118.004	2.37512e-26	4.41879e-25
Pav_sc0002181.1_g100.1.mk	317.364	0.983126	0.127124	117.945	2.44645e-26	4.54755e-25	yes
Pav_sc0000638.1_g170.1.mk	3554.43	-1.15935	0.113347	117.866	2.54534e-26	4.72728e-25	yes
Pav_sc0002375.1_g260.1.mk	146.483	2.92749	0.32509	117.86	2.55288e-26	4.73718e-25	yes
Pav_sc0000240.1_g090.1.mk	704.257	-2.19824	0.201074	117.843	2.57508e-26	4.77425e-25	yes
Pav_sc0000375.1_g780.1.mk	3513.11	-0.41415	0.0515444	117.775	2.66318e-26	4.93333e-25
Pav_sc0000754.1_g260.1.mk	158.729	1.74043	0.26156	117.745	2.70429e-26	5.00515e-25	yes
Pav_sc0000220.1_g740.1.mk	711.184	1.45983	0.131767	117.617	2.88314e-26	5.33157e-25	yes
Pav_sc0000589.1_g200.1.mk	176.494	-1.68716	0.176929	117.563	2.96098e-26	5.47081e-25	yes
Pav_sc0001405.1_g2010.1.mk	160.752	1.89098	0.213812	117.504	3.05005e-26	5.63051e-25	yes
Pav_sc0000700.1_g1150.1.mk	1093.36	-0.748302	0.0825795	117.467	3.1076e-26	5.73183e-25
Pav_sc0001258.1_g220.1.mk	168.453	1.78949	0.232518	117.435	3.15805e-26	5.81987e-25	yes
Pav_sc0007200.1_g010.1.br	23.2658	-6.21356	0.898828	117.35	3.29425e-26	6.06567e-25	yes
Pav_sc0001869.1_g1020.1.mk	1088.08	0.683584	0.0675628	117.298	3.38085e-26	6.21978e-25
Pav_sc0000716.1_g260.1.mk	271.215	1.07509	0.165453	117.289	3.39582e-26	6.24196e-25	yes
Pav_sc0000639.1_g120.1.mk	1032.4	1.35208	0.144126	117.274	3.42163e-26	6.28403e-25	yes
Pav_sc0000464.1_g090.1.mk	2821.64	-1.31759	0.12796	117.264	3.43969e-26	6.3118e-25	yes
Pav_sc0001112.1_g070.1.mk	1019.69	2.03337	0.285323	117.235	3.48851e-26	6.39589e-25	yes
Pav_sc0004766.1_g070.1.mk	1360.36	0.655833	0.0700093	117.192	3.5659e-26	6.53221e-25
Pav_sc0000702.1_g720.1.br	211.956	-3.06252	0.276299	117.181	3.58499e-26	6.56157e-25	yes
Pav_sc0001932.1_g120.1.mk	39.2642	-5.12175	0.555693	117.085	3.76088e-26	6.87764e-25	yes
Pav_sc0000067.1_g700.1.mk	1580.42	1.24232	0.149767	117.026	3.87324e-26	7.07708e-25	yes
Pav_sc0000503.1_g890.1.mk	552.269	-1.50795	0.152318	116.976	3.97249e-26	7.25224e-25	yes
Pav_sc0002828.1_g390.1.mk	1245.87	-0.489159	0.0474095	116.954	4.01509e-26	7.32378e-25
Pav_sc0001405.1_g2040.1.mk	2032.06	-0.450596	0.0563621	116.906	4.11377e-26	7.49741e-25
Pav_sc0000091.1_g130.1.mk	455.75	1.01441	0.12904	116.856	4.21742e-26	7.67979e-25	yes
Pav_sc0009744.1_g010.1.mk	56.8203	2.27147	0.270458	116.803	4.33104e-26	7.87999e-25	yes
Pav_sc0000700.1_g170.1.mk	1116.1	0.567931	0.0564337	116.789	4.36212e-26	7.92982e-25
Pav_sc0001288.1_g030.1.mk	404.777	2.15017	0.284684	116.783	4.37331e-26	7.94343e-25	yes
Pav_sc0000659.1_g450.1.mk	1202.28	-0.813403	0.0779262	116.776	4.38884e-26	7.96488e-25
Pav_sc0001031.1_g310.1.br	772.174	-1.97367	0.204222	116.737	4.47701e-26	8.11804e-25	yes
Pav_sc0000072.1_g560.1.mk	32.6086	2.82031	0.358559	116.621	4.74418e-26	8.59522e-25	yes
Pav_sc0001088.1_g070.1.mk	5760.09	1.32143	0.119468	116.605	4.7802e-26	8.65317e-25	yes
Pav_sc0010106.1_g030.1.mk	1756.24	-1.44575	0.158154	116.563	4.8831e-26	8.832e-25	yes
Pav_sc0000383.1_g820.1.mk	1724.27	-0.657147	0.0692737	116.538	4.94347e-26	8.93365e-25
Pav_sc0001797.1_g440.1.mk	571.424	-0.556644	0.0646149	116.476	5.09927e-26	9.20744e-25
Pav_sc0008542.1_g040.1.mk	530.854	0.80464	0.0834909	116.451	5.16414e-26	9.31674e-25
Pav_sc0000638.1_g740.1.mk	194.908	1.6902	0.215666	116.38	5.35016e-26	9.64422e-25	yes
Pav_sc0000044.1_g520.1.mk	390.831	0.773957	0.074815	116.323	5.5059e-26	9.91663e-25
Pav_sc0001040.1_g440.1.mk	37.6395	-3.94642	0.394781	116.288	5.60335e-26	1.00837e-24	yes
Pav_sc0000862.1_g450.1.br	2929.57	0.926483	0.148322	116.204	5.84203e-26	1.05044e-24	yes
Pav_sc0000979.1_g050.1.mk	805.908	-0.687685	0.0689077	116.127	6.07121e-26	1.09073e-24
Pav_sc0000719.1_g150.1.mk	647.051	0.851045	0.0822773	115.976	6.54822e-26	1.17545e-24
Pav_sc0000428.1_g420.1.mk	96.2538	4.18372	0.427638	115.771	7.25645e-26	1.30149e-24	yes
Pav_sc0001794.1_g290.1.mk	482.614	0.757841	0.111559	115.737	7.38135e-26	1.32279e-24	yes
Pav_co4027403.1_g010.1.mk	53.3241	7.6161	1.07921	115.708	7.48563e-26	1.34035e-24	yes
Pav_sc0000136.1_g360.1.br	23.1771	-6.21476	0.900207	115.669	7.63545e-26	1.36604e-24	yes
Pav_sc0000464.1_g1080.1.mk	621.52	-2.31162	0.359341	115.655	7.68912e-26	1.37341e-24	yes
Pav_sc0003696.1_g040.1.mk	88.8116	2.25078	0.301223	115.655	7.68947e-26	1.37341e-24	yes
Pav_sc0002198.1_g200.1.mk	516.854	0.146753	0.176873	115.644	7.73249e-26	1.37995e-24	yes
Pav_sc0001040.1_g430.1.mk	152.108	-4.09262	0.37368	115.57	8.0228e-26	1.43057e-24	yes
Pav_sc0000766.1_g050.1.mk	2621.57	0.775541	0.179327	115.566	8.03936e-26	1.43233e-24	yes
Pav_sc0000100.1_g060.1.br	456.156	-0.964215	0.107076	115.479	8.3953e-26	1.4945e-24	yes
Pav_sc0003584.1_g030.1.br	29.9584	-3.71354	0.405271	115.472	8.42389e-26	1.49835e-24	yes
Pav_co4078387.1_g010.1.mk	225.535	2.29178	0.290371	115.41	8.69201e-26	1.54476e-24	yes
Pav_sc0002700.1_g040.1.br	632.93	-1.19875	0.115808	115.265	9.34519e-26	1.65947e-24	yes
Pav_sc0003434.1_g080.1.mk	670.856	1.07764	0.129667	115.242	9.453e-26	1.67722e-24	yes
Pav_sc0000072.1_g220.1.mk	1550.34	-0.619607	0.0637519	115.204	9.6319e-26	1.70614e-24
Pav_sc0001080.1_g510.1.mk	306.245	1.62869	0.18213	115.205	9.62751e-26	1.70614e-24	yes
Pav_sc0000069.1_g870.1.mk	903.219	-0.815102	0.0838443	115.187	9.71704e-26	1.71839e-24
Pav_sc0001974.1_g040.1.mk	110.31	2.53037	0.341142	115.188	9.7126e-26	1.71839e-24	yes
Pav_sc0000862.1_g440.1.mk	1180.21	-1.10537	0.105495	115.148	9.90687e-26	1.75051e-24	yes
Pav_sc0000174.1_g150.1.mk	894.986	1.39328	0.167236	115.112	1.00887e-25	1.78117e-24	yes
Pav_sc0002835.1_g030.1.mk	1763.39	0.463185	0.0461909	115.089	1.02009e-25	1.7995e-24
Pav_sc0000500.1_g580.1.br	1461.82	-1.02759	0.112974	114.916	1.11229e-25	1.96054e-24	yes
Pav_sc0001797.1_g120.1.mk	1655.82	-1.88433	0.203208	114.867	1.14026e-25	2.00819e-24	yes
Pav_sc0003189.1_g150.1.mk	44.9234	3.53187	0.38068	114.865	1.14137e-25	2.0085e-24	yes
Pav_sc0001102.1_g410.1.br	646.144	-1.03075	0.113139	114.785	1.18789e-25	2.08863e-24	yes
Pav_sc0000146.1_g240.1.mk	199.075	1.23382	0.142803	114.746	1.21121e-25	2.12791e-24	yes
Pav_sc0000617.1_g190.1.mk	254.909	1.33527	0.126194	114.685	1.24856e-25	2.19172e-24	yes
Pav_sc0000206.1_g500.1.mk	1033.24	-1.38387	0.135719	114.524	1.35321e-25	2.37348e-24	yes
Pav_sc0000087.1_g560.1.mk	463.585	-0.790327	0.0873098	114.484	1.3809e-25	2.42008e-24
Pav_sc0001181.1_g1000.1.br	346.006	-1.19587	0.119946	114.432	1.41732e-25	2.47985e-24	yes
Pav_sc0000044.1_g730.1.mk	13477.1	-1.67933	0.158032	114.433	1.41665e-25	2.47985e-24	yes
Pav_sc0000323.1_g740.1.mk	292.393	1.48587	0.210768	114.427	1.42087e-25	2.48403e-24	yes
Pav_sc0000020.1_g060.1.mk	37.4525	1.82914	0.280967	114.349	1.47697e-25	2.58e-24	yes
Pav_sc0001663.1_g370.1.mk	952.649	-3.15242	0.305931	114.343	1.48157e-25	2.58594e-24	yes
Pav_sc0000561.1_g010.1.mk	408.577	-0.894657	0.110884	114.327	1.49381e-25	2.60518e-24	yes
Pav_sc0000563.1_g180.1.mk	265.792	1.79549	0.165841	114.205	1.58748e-25	2.76629e-24	yes
Pav_sc0001313.1_g160.1.mk	223.84	2.25377	0.25903	114.132	1.64658e-25	2.86695e-24	yes
Pav_sc0000085.1_g220.1.mk	226.501	1.52461	0.237342	113.994	1.7639e-25	3.06872e-24	yes
Pav_sc0000700.1_g1720.1.mk	122.017	1.8424	0.226279	113.854	1.89166e-25	3.28833e-24	yes
Pav_sc0000551.1_g130.1.mk	1167.06	0.912732	0.0939582	113.745	1.99762e-25	3.46971e-24
Pav_sc0001338.1_g020.1.mk	2033.31	0.728091	0.0684623	113.72	2.02339e-25	3.51162e-24
Pav_sc0002839.1_g010.1.mk	838.749	-0.693674	0.0769596	113.718	2.02521e-25	3.51194e-24
Pav_sc0000700.1_g1470.1.mk	522.349	-0.668408	0.120796	113.702	2.04184e-25	3.53793e-24	yes
Pav_sc0000832.1_g460.1.mk	1845	0.604919	0.0614625	113.624	2.1224e-25	3.67454e-24
Pav_sc0000200.1_g530.1.mk	4635.76	-0.305569	0.0577619	113.571	2.17952e-25	3.7704e-24
Pav_sc0001275.1_g410.1.mk	588.12	0.649801	0.087148	113.544	2.20956e-25	3.81928e-24
Pav_sc0000843.1_g190.1.mk	129.71	1.41675	0.184387	113.413	2.35864e-25	4.07368e-24	yes
Pav_sc0000886.1_g150.1.mk	39.3998	-6.53428	0.727845	113.4	2.37407e-25	4.09704e-24	yes
Pav_sc0001051.1_g220.1.mk	6830.27	-1.54161	0.156292	113.365	2.41563e-25	4.1654e-24	yes
Pav_sc0000616.1_g050.1.mk	302.16	1.07793	0.114776	113.33	2.45892e-25	4.23665e-24	yes
Pav_sc0000044.1_g850.1.mk	2300.34	-0.484473	0.0461383	113.228	2.5873e-25	4.45427e-24
Pav_sc0001392.1_g520.1.mk	1558.03	-1.93829	0.185063	113.219	2.59956e-25	4.47179e-24	yes
Pav_sc0000863.1_g410.1.mk	794.506	-0.60964	0.0704479	113.201	2.62187e-25	4.50656e-24
Pav_sc0002154.1_g170.1.mk	344.311	-2.30753	0.216489	113.165	2.6701e-25	4.58578e-24	yes
Pav_sc0001080.1_g420.1.mk	3964.15	-0.99985	0.0970551	113.155	2.68418e-25	4.60627e-24	yes
Pav_sc0000976.1_g090.1.mk	66.1096	1.64827	0.197586	113.137	2.70724e-25	4.64213e-24	yes
Pav_sc0002862.1_g200.1.mk	434.97	1.67492	0.21354	113.083	2.78155e-25	4.76573e-24	yes
Pav_sc0003562.1_g140.1.mk	643.315	0.949819	0.130907	113.076	2.79094e-25	4.77801e-24	yes
Pav_sc0001802.1_g020.1.mk	508.813	1.07702	0.131484	112.893	3.05947e-25	5.23354e-24	yes
Pav_sc0000893.1_g540.1.mk	1114.87	-0.60844	0.0677823	112.885	3.07062e-25	5.24843e-24
Pav_sc0011518.1_g020.1.mk	656.779	-1.03151	0.0995409	112.849	3.12745e-25	5.34131e-24	yes
Pav_sc0000157.1_g950.1.mk	4543.97	-0.444879	0.0727526	112.8	3.20496e-25	5.46935e-24
Pav_sc0003323.1_g070.1.mk	4790.48	-0.858067	0.094046	112.773	3.24892e-25	5.53995e-24
Pav_sc0001102.1_g620.1.mk	476.035	1.00731	0.105655	112.628	3.4922e-25	5.95006e-24	yes
Pav_sc0000766.1_g100.1.mk	15954.6	-0.782089	0.0974631	112.584	3.57009e-25	6.07793e-24
Pav_sc0001006.1_g120.1.mk	323.143	1.57338	0.226249	112.553	3.62597e-25	6.16817e-24	yes
Pav_sc0000216.1_g200.1.mk	1084.13	0.682085	0.0800378	112.542	3.64677e-25	6.19863e-24
Pav_sc0000675.1_g1220.1.mk	2593.84	0.562244	0.0587378	112.531	3.66615e-25	6.22666e-24
Pav_sc0003174.1_g060.1.br	41.5016	-0.970621	0.252107	112.523	3.67993e-25	6.24512e-24	yes
Pav_sc0000328.1_g080.1.br	631.053	-0.895884	0.106704	112.513	3.6996e-25	6.27353e-24	yes
Pav_sc0000932.1_g010.1.br	135.149	1.96302	0.244595	112.48	3.76009e-25	6.37106e-24	yes
Pav_sc0000124.1_g190.1.mk	2500.74	0.244527	0.0433876	112.438	3.84012e-25	6.50153e-24
Pav_sc0001580.1_g030.1.mk	158.345	1.7609	0.219508	112.405	3.90406e-25	6.60458e-24	yes
Pav_sc0001289.1_g200.1.mk	298.443	-1.08006	0.116018	112.389	3.93623e-25	6.65375e-24	yes
Pav_sc0001797.1_g020.1.br	104.002	-3.48223	0.336535	112.248	4.22352e-25	7.13376e-24	yes
Pav_sc0006374.1_g020.1.br	55.2166	-3.46067	0.375442	112.229	4.26326e-25	7.19521e-24	yes
Pav_sc0000174.1_g1830.1.br	69.0517	2.84277	0.291691	112.175	4.37972e-25	7.38595e-24	yes
Pav_sc0001175.1_g180.1.mk	7898.91	-0.551738	0.060685	112.173	4.3857e-25	7.39023e-24
Pav_sc0000714.1_g230.1.mk	1307.32	-1.00851	0.100623	112.1	4.54729e-25	7.6565e-24	yes
Pav_sc0008910.1_g010.1.mk	1743.52	-0.682971	0.0812185	112.047	4.66935e-25	7.85586e-24
Pav_sc0000567.1_g450.1.mk	92.551	1.45564	0.152448	111.98	4.83003e-25	8.11983e-24	yes
Pav_sc0002842.1_g080.1.mk	556.407	1.45483	0.14895	111.953	4.89537e-25	8.22323e-24	yes
Pav_sc0002106.1_g060.1.br	33.7546	-6.96735	1.0041	111.901	5.02253e-25	8.43023e-24	yes
Pav_sc0000681.1_g020.1.br	665.463	-1.02455	0.105625	111.811	5.25444e-25	8.81259e-24	yes
Pav_sc0000910.1_g560.1.mk	304.545	1.57685	0.210977	111.808	5.2619e-25	8.8182e-24	yes
Pav_sc0000998.1_g290.1.mk	781.688	-1.43661	0.141073	111.806	5.26891e-25	8.82306e-24	yes
Pav_sc0000983.1_g220.1.mk	1667	0.435309	0.0498296	111.743	5.43721e-25	9.09779e-24
Pav_sc0003383.1_g170.1.mk	3124.04	-0.638799	0.0875163	111.718	5.50596e-25	9.20565e-24
Pav_sc0001293.1_g280.1.mk	1065.52	0.712645	0.0804902	111.712	5.52003e-25	9.22198e-24
Pav_sc0004467.1_g120.1.mk	4524.63	0.211723	0.140682	111.709	5.53098e-25	9.23308e-24	yes
Pav_sc0001518.1_g620.1.mk	778.019	1.30183	0.182753	111.668	5.64444e-25	9.41515e-24	yes
Pav_sc0000549.1_g180.1.mk	1303.84	-0.555855	0.0679653	111.659	5.66991e-25	9.45029e-24
Pav_sc0000241.1_g060.1.mk	466.72	-0.77334	0.0800732	111.523	6.06871e-25	1.01071e-23
Pav_sc0001275.1_g110.1.mk	2075.27	-0.523416	0.0679772	111.41	6.42155e-25	1.06865e-23
Pav_sc0000582.1_g050.1.mk	283.109	1.8591	0.234805	111.131	7.38151e-25	1.22745e-23	yes
Pav_sc0000713.1_g190.1.mk	1735.61	-0.612398	0.06437	111.109	7.4652e-25	1.2404e-23
Pav_sc0000744.1_g580.1.mk	1358.03	-0.72507	0.0828353	111.066	7.62599e-25	1.26614e-23
Pav_sc0003473.1_g010.1.mk	543.421	0.774769	0.0872247	110.977	7.97204e-25	1.32257e-23
Pav_sc0001289.1_g370.1.mk	1720.06	0.592906	0.0663871	110.974	7.98471e-25	1.32365e-23
Pav_sc0002681.1_g100.1.mk	1451.34	0.506182	0.0530038	110.805	8.69103e-25	1.43962e-23
Pav_sc0000464.1_g1210.1.mk	175.652	0.985745	0.111098	110.718	9.0758e-25	1.5022e-23
Pav_sc0005755.1_g020.1.br	442.057	-0.525837	0.0733677	110.626	9.50351e-25	1.57178e-23
Pav_sc0001023.1_g020.1.mk	118.339	0.763853	0.136467	110.6	9.62977e-25	1.59143e-23	yes
Pav_sc0000023.1_g640.1.mk	6252	-1.21771	0.117047	110.565	9.79659e-25	1.61776e-23	yes
Pav_sc0002266.1_g190.1.mk	272.312	1.83118	0.176098	110.535	9.9464e-25	1.64123e-23	yes
Pav_sc0009537.1_g010.1.mk	7427.42	1.07269	0.177931	110.423	1.05201e-24	1.73456e-23	yes
Pav_sc0000091.1_g490.1.mk	671.031	1.06475	0.107853	110.394	1.06696e-24	1.75787e-23	yes
Pav_sc0001827.1_g300.1.mk	590.896	1.08009	0.117517	110.376	1.07665e-24	1.77247e-23	yes
Pav_sc0000103.1_g870.1.mk	1838.36	-0.686861	0.0659801	110.355	1.08827e-24	1.79021e-23
Pav_sc0003562.1_g040.1.mk	1654.58	0.557733	0.055666	110.343	1.09458e-24	1.79922e-23
Pav_sc0001478.1_g400.1.mk	991.03	-0.528834	0.0659344	110.326	1.10388e-24	1.81312e-23
Pav_co4023633.1_g010.1.br	177.783	1.49366	0.171037	110.32	1.10732e-24	1.81737e-23	yes
Pav_sc0000551.1_g040.1.mk	428.967	2.06245	0.25935	110.17	1.1938e-24	1.95782e-23	yes
Pav_sc0000107.1_g450.1.mk	885.553	-0.649474	0.124074	110.124	1.22148e-24	2.00168e-23	yes
Pav_sc0000396.1_g830.1.mk	921.277	0.557571	0.0571331	110.048	1.26874e-24	2.07754e-23
Pav_sc0001411.1_g470.1.mk	4435.5	-1.00775	0.107588	109.911	1.35852e-24	2.22285e-23	yes
Pav_sc0000478.1_g500.1.mk	1254.68	0.618517	0.0636074	109.882	1.37846e-24	2.25377e-23
Pav_sc0012079.1_g010.1.br	355.31	-1.29834	0.125173	109.862	1.39214e-24	2.2744e-23	yes
Pav_sc0000584.1_g020.1.br	213.383	1.81198	0.178415	109.838	1.40913e-24	2.30039e-23	yes
Pav_sc0000591.1_g450.1.mk	23.6381	5.05272	0.670493	109.818	1.42347e-24	2.32204e-23	yes
Pav_sc0000549.1_g1040.1.mk	512.318	0.640771	0.0662454	109.812	1.42736e-24	2.32661e-23
Pav_sc0000138.1_g050.1.mk	495.3	1.17734	0.120519	109.583	1.60087e-24	2.60746e-23	yes
Pav_sc0000843.1_g850.1.mk	356.467	0.62721	0.0847429	109.548	1.6291e-24	2.65142e-23
Pav_sc0000747.1_g550.1.mk	1648.47	-0.771111	0.0844351	109.51	1.66002e-24	2.6997e-23
Pav_sc0001797.1_g090.1.mk	89.4792	-2.08419	0.232092	109.484	1.68207e-24	2.73349e-23	yes
Pav_sc0001309.1_g220.1.mk	335.484	1.83407	0.243571	109.407	1.74787e-24	2.83827e-23	yes
Pav_sc0000212.1_g1740.1.mk	1054.66	-0.308769	0.0460387	109.327	1.81973e-24	2.95272e-23
Pav_sc0002157.1_g030.1.mk	2084.84	-0.826952	0.108193	109.288	1.85487e-24	3.00747e-23	yes
Pav_sc0000719.1_g850.1.mk	1261.24	0.672265	0.0651341	109.199	1.93951e-24	3.14233e-23
Pav_sc0000396.1_g1120.1.mk	504.76	-0.758423	0.0795949	109.126	2.01229e-24	3.25778e-23
Pav_sc0001862.1_g080.1.mk	178.305	1.35535	0.15866	108.999	2.14347e-24	3.46753e-23	yes
Pav_sc0000852.1_g040.1.mk	892.91	1.13248	0.133568	108.959	2.18747e-24	3.53606e-23	yes
Pav_sc0007696.1_g040.1.mk	45.7619	-4.58276	0.459289	108.89	2.26328e-24	3.65584e-23	yes
Pav_sc0001051.1_g330.1.mk	1148.63	0.595666	0.0979952	108.775	2.3973e-24	3.8665e-23
Pav_sc0000358.1_g1040.1.mk	1009.11	0.75022	0.080541	108.776	2.39709e-24	3.8665e-23
Pav_sc0001309.1_g830.1.mk	1157.4	0.728874	0.0907399	108.721	2.46283e-24	3.9692e-23
Pav_sc0001911.1_g550.1.mk	1492.83	0.687931	0.0669511	108.552	2.68044e-24	4.31418e-23
Pav_sc0000129.1_g310.1.mk	1473.4	-0.55079	0.0657031	108.552	2.6809e-24	4.31418e-23
Pav_sc0000072.1_g670.1.mk	359.84	2.34013	0.257161	108.525	2.71697e-24	4.36895e-23	yes
Pav_sc0000311.1_g860.1.mk	457.519	-1.76193	0.170338	108.475	2.78516e-24	4.47524e-23	yes
Pav_sc0000780.1_g030.1.mk	572.598	1.91668	0.283865	108.353	2.96048e-24	4.75339e-23	yes
Pav_sc0002828.1_g090.1.mk	374.596	-1.35715	0.140024	108.319	3.01108e-24	4.83102e-23	yes
Pav_sc0000764.1_g370.1.mk	275.173	1.3589	0.135758	108.314	3.01988e-24	4.84152e-23	yes
Pav_sc0000254.1_g340.1.mk	1016.53	-0.207072	0.0717486	108.295	3.04831e-24	4.88344e-23
Pav_sc0000719.1_g1020.1.br	308.581	-0.778103	0.0899022	108.287	3.06033e-24	4.89903e-23
Pav_sc0000497.1_g230.1.mk	237.255	1.64347	0.215449	108.185	3.22003e-24	5.15085e-23	yes
Pav_sc0001323.1_g630.1.mk	1002.52	0.576624	0.0603016	108.104	3.35291e-24	5.35941e-23
Pav_sc0000588.1_g200.1.mk	1386.62	0.502641	0.0499182	108.097	3.36545e-24	5.37545e-23
Pav_sc0000877.1_g920.1.mk	98.2056	3.90901	0.44195	108.078	3.39692e-24	5.42168e-23	yes
Pav_sc0000259.1_g010.1.mk	1679.82	0.61421	0.0682881	108.055	3.43764e-24	5.4826e-23
Pav_sc0000789.1_g100.1.mk	576.292	0.869626	0.0922556	107.971	3.58365e-24	5.7112e-23
Pav_sc0000030.1_g1090.1.mk	673.356	0.563304	0.0856832	107.947	3.62747e-24	5.77676e-23
Pav_sc0000164.1_g050.1.mk	7126.03	0.444884	0.0475616	107.905	3.70472e-24	5.8954e-23
Pav_sc0000009.1_g640.1.mk	468.319	-0.999345	0.0966314	107.876	3.7579e-24	5.97559e-23
Pav_sc0000652.1_g740.1.mk	840.562	-1.46939	0.141928	107.87	3.76923e-24	5.98917e-23	yes
Pav_sc0012305.1_g010.1.br	50.7833	-2.91411	0.297569	107.6	4.31537e-24	6.85188e-23	yes
Pav_co4076677.1_g010.1.mk	41.169	-4.49447	0.45792	107.589	4.33777e-24	6.88237e-23	yes
Pav_sc0000257.1_g1180.1.mk	1192.69	0.628088	0.0620015	107.428	4.70275e-24	7.45592e-23
Pav_sc0001313.1_g440.1.mk	332.118	0.897584	0.102744	107.39	4.79346e-24	7.59413e-23
Pav_sc0001582.1_g410.1.mk	879.031	-0.612731	0.0600867	107.341	4.91253e-24	7.77702e-23
Pav_sc0006018.1_g310.1.mk	1148.41	1.27671	0.121672	107.23	5.19172e-24	8.21295e-23	yes
Pav_sc0000554.1_g1310.1.mk	22.2015	-4.30447	0.480706	107.202	5.26518e-24	8.32302e-23	yes
Pav_sc0000780.1_g280.1.br	3243.53	1.05867	0.172633	107.155	5.38951e-24	8.51328e-23	yes
Pav_sc0000500.1_g480.1.mk	141.183	-3.86178	0.389229	107.089	5.57065e-24	8.79294e-23	yes
Pav_sc0001699.1_g590.1.mk	811.644	1.6969	0.22986	107.021	5.76461e-24	9.09239e-23	yes
Pav_sc0000890.1_g1250.1.mk	194.518	1.34904	0.150763	107.019	5.7697e-24	9.09374e-23	yes
Pav_sc0000212.1_g1920.1.mk	959.761	1.83668	0.192256	107.012	5.7903e-24	9.11951e-23	yes
Pav_sc0000675.1_g1230.1.mk	1598.45	0.352208	0.0389659	106.943	5.99389e-24	9.43324e-23
Pav_sc0003135.1_g420.1.mk	280.857	0.715211	0.0944663	106.921	6.05958e-24	9.52962e-23
Pav_sc0010441.1_g010.1.br	493.33	-1.26895	0.146051	106.91	6.09196e-24	9.57352e-23	yes
Pav_sc0000351.1_g630.1.mk	308.37	1.99606	0.287832	106.907	6.10226e-24	9.58269e-23	yes
Pav_sc0000704.1_g220.1.mk	2250.58	0.542681	0.0526015	106.882	6.17963e-24	9.6971e-23
Pav_sc0000362.1_g080.1.mk	433.339	1.69107	0.252847	106.835	6.3267e-24	9.92062e-23	yes
Pav_sc0000410.1_g810.1.mk	565.751	1.92086	0.253916	106.754	6.58794e-24	1.03227e-22	yes
Pav_sc0000138.1_g1050.1.mk	1708.08	-0.665263	0.0672215	106.645	6.95438e-24	1.08889e-22
Pav_sc0001710.1_g1500.1.mk	542.676	1.14621	0.127847	106.596	7.12782e-24	1.11524e-22	yes
Pav_sc0000583.1_g1310.1.mk	727.522	0.863883	0.090746	106.514	7.42801e-24	1.16136e-22
Pav_sc0000220.1_g350.1.mk	477.266	1.16734	0.146443	106.481	7.55184e-24	1.17986e-22	yes
Pav_sc0000138.1_g200.1.mk	12589.7	0.541224	0.0557697	106.438	7.71586e-24	1.20461e-22
Pav_sc0001181.1_g090.1.mk	840.784	1.11887	0.115581	106.365	8.0012e-24	1.24825e-22	yes
Pav_sc0001932.1_g100.1.mk	100.445	-2.14169	0.20977	106.297	8.27793e-24	1.29048e-22	yes
Pav_sc0002375.1_g290.1.mk	1464.63	-0.34447	0.0750994	106.295	8.28564e-24	1.29074e-22
Pav_sc0000034.1_g520.1.mk	77.0635	-5.35637	0.514525	106.226	8.57603e-24	1.33501e-22	yes
Pav_sc0001077.1_g410.1.mk	326.859	1.70287	0.229303	106.198	8.69972e-24	1.35328e-22	yes
Pav_sc0000174.1_g1160.1.br	26.7165	-3.66908	0.47476	106.096	9.15327e-24	1.4228e-22	yes
Pav_sc0003867.1_g040.1.mk	385.382	-1.11178	0.113207	106.038	9.42257e-24	1.4636e-22	yes
Pav_sc0000017.1_g120.1.mk	410.136	1.04508	0.11365	105.977	9.71382e-24	1.50775e-22	yes
Pav_sc0000474.1_g180.1.mk	314.614	1.67853	0.210358	105.865	1.0274e-23	1.59354e-22	yes
Pav_sc0006926.1_g030.1.br	332.591	5.51583	0.474844	105.843	1.03876e-23	1.61e-22	yes
Pav_sc0004038.1_g030.1.br	37.6815	-2.6074	0.265441	105.814	1.05369e-23	1.63197e-22	yes
Pav_sc0000023.1_g480.1.mk	312.017	2.02738	0.288086	105.604	1.17075e-23	1.81196e-22	yes
Pav_sc0001479.1_g030.1.mk	968.319	0.547333	0.108603	105.529	1.2153e-23	1.87956e-22	yes
Pav_sc0001545.1_g140.1.mk	724.177	1.61401	0.240163	105.478	1.24637e-23	1.92622e-22	yes
Pav_sc0000484.1_g680.1.mk	2009.46	0.508499	0.0494788	105.46	1.2579e-23	1.94264e-22
Pav_sc0001181.1_g950.1.mk	849.897	0.49465	0.0644452	105.456	1.2604e-23	1.94509e-22
Pav_sc0000157.1_g150.1.mk	8426.2	-0.964221	0.095376	105.452	1.26264e-23	1.94716e-22
Pav_sc0002839.1_g040.1.mk	2276.58	-0.461672	0.0517108	105.438	1.27152e-23	1.95944e-22
Pav_sc0003201.1_g120.1.mk	363.926	-1.59682	0.155493	105.384	1.30696e-23	2.0126e-22	yes
Pav_sc0000138.1_g470.1.mk	866.126	-1.95187	0.194572	105.373	1.31373e-23	2.02157e-22	yes
Pav_sc0000071.1_g250.1.br	128.368	0.996982	0.13907	105.288	1.37068e-23	2.1077e-22	yes
Pav_sc0000245.1_g170.1.mk	144.974	1.30057	0.14783	105.237	1.40619e-23	2.16076e-22	yes
Pav_co3996655.1_g010.1.br	24.4797	-3.45151	0.425553	105.165	1.45809e-23	2.2389e-22	yes
Pav_sc0000158.1_g170.1.mk	655.037	0.798561	0.0813555	105.148	1.46998e-23	2.25555e-22
Pav_sc0001673.1_g150.1.mk	1286.11	-1.10317	0.171661	105.138	1.47737e-23	2.26527e-22	yes
Pav_sc0001580.1_g260.1.mk	366.305	-1.25779	0.145241	105.079	1.52152e-23	2.3313e-22	yes
Pav_sc0001051.1_g070.1.mk	8036.99	1.6542	0.154639	105.071	1.52775e-23	2.33918e-22	yes
Pav_sc0003582.1_g050.1.mk	509.249	1.71442	0.214908	105.058	1.53819e-23	2.35348e-22	yes
Pav_sc0001260.1_g080.1.mk	628.447	0.537575	0.0651959	105.039	1.55236e-23	2.37346e-22
Pav_sc0000030.1_g1390.1.mk	342.811	-0.879531	0.0862407	104.996	1.58653e-23	2.42397e-22
Pav_sc0000071.1_g670.1.mk	3476.95	-0.979676	0.105972	104.989	1.59192e-23	2.43049e-22
Pav_sc0001313.1_g310.1.mk	170.806	-3.38822	0.319442	104.818	1.73413e-23	2.64572e-22	yes
Pav_sc0000131.1_g120.1.mk	181.659	-0.590158	0.131212	104.816	1.73597e-23	2.64664e-22	yes
Pav_sc0000130.1_g280.1.mk	4007.92	-1.49112	0.157581	104.812	1.73911e-23	2.64955e-22	yes
Pav_sc0000506.1_g240.1.mk	352.507	1.63779	0.211328	104.733	1.80958e-23	2.75496e-22	yes
Pav_sc0000143.1_g150.1.mk	129.176	1.67443	0.217681	104.67	1.86719e-23	2.84065e-22	yes
Pav_sc0001900.1_g240.1.mk	48.7105	3.70867	0.458027	104.59	1.94295e-23	2.95381e-22	yes
Pav_sc0001250.1_g010.1.mk	2592.07	1.14931	0.138318	104.586	1.94764e-23	2.95884e-22	yes
Pav_sc0002019.1_g010.1.mk	193.736	-1.56969	0.156082	104.567	1.96588e-23	2.98443e-22	yes
Pav_sc0000506.1_g220.1.mk	2219.85	0.899142	0.094206	104.535	1.99774e-23	3.03066e-22
Pav_sc0000206.1_g390.1.mk	266.805	1.62794	0.206169	104.476	2.05731e-23	3.11882e-22	yes
Pav_sc0000367.1_g030.1.mk	40.8107	2.46194	0.275354	104.458	2.07565e-23	3.14441e-22	yes
Pav_sc0000100.1_g600.1.mk	3284.01	-0.710007	0.084501	104.364	2.17556e-23	3.29344e-22
Pav_sc0001413.1_g140.1.mk	34912.6	-0.512201	0.0869188	104.344	2.19726e-23	3.32394e-22
Pav_sc0000800.1_g1730.1.mk	751.578	1.08371	0.138759	104.268	2.28261e-23	3.45062e-22	yes
Pav_sc0000700.1_g840.1.mk	969.689	1.79559	0.262286	104.222	2.33638e-23	3.52942e-22	yes
Pav_sc0001309.1_g1270.1.mk	122.183	1.16629	0.179348	104.204	2.3566e-23	3.55746e-22	yes
Pav_sc0000908.1_g250.1.mk	877.189	1.45292	0.228561	104.162	2.4076e-23	3.63189e-22	yes
Pav_sc0002360.1_g700.1.mk	365.61	0.463697	0.108494	104.098	2.48583e-23	3.74727e-22	yes
Pav_sc0001797.1_g660.1.mk	715.553	0.866653	0.0874704	103.928	2.7054e-23	4.07538e-22
Pav_sc0001411.1_g820.1.mk	842.499	0.617965	0.0865263	103.866	2.79097e-23	4.20134e-22
Pav_sc0000091.1_g140.1.mk	124.778	-1.04597	0.126263	103.862	2.79615e-23	4.20619e-22	yes
Pav_sc0002493.1_g080.1.mk	74.6197	4.96811	0.534521	103.845	2.82085e-23	4.24037e-22	yes
Pav_sc0000558.1_g180.1.mk	3847.66	-1.12452	0.11302	103.732	2.98414e-23	4.48269e-22	yes
Pav_sc0001077.1_g080.1.mk	955.57	-1.48094	0.154101	103.683	3.05891e-23	4.59179e-22	yes
Pav_sc0000373.1_g750.1.mk	6020.63	0.399045	0.0490533	103.639	3.12701e-23	4.69073e-22
Pav_sc0000094.1_g700.1.mk	543.824	0.73689	0.0753147	103.604	3.1822e-23	4.77018e-22
Pav_sc0000363.1_g520.1.mk	4328.29	-1.28486	0.145873	103.323	3.66265e-23	5.48656e-22	yes
Pav_sc0001369.1_g320.1.mk	1220.63	-0.666993	0.0766331	103.303	3.69829e-23	5.53608e-22
Pav_sc0000373.1_g470.1.mk	221.649	0.8032	0.109444	103.285	3.7312e-23	5.58145e-22
Pav_sc0000026.1_g560.1.br	7523.92	3.15122	0.278189	103.211	3.87362e-23	5.79046e-22	yes
Pav_sc0000636.1_g460.1.mk	2590.4	0.420186	0.0517944	103.113	4.06623e-23	6.07415e-22
Pav_sc0001059.1_g340.1.mk	861.652	-0.719743	0.0905614	103.089	4.11597e-23	6.14416e-22
Pav_sc0002270.1_g020.1.mk	650.603	-0.173235	0.110339	102.894	4.53691e-23	6.76782e-22
Pav_sc0010483.1_g010.1.br	92.8794	3.63496	0.414713	102.885	4.55779e-23	6.79424e-22	yes
Pav_sc0000791.1_g120.1.mk	2623.75	0.536766	0.0587031	102.773	4.82059e-23	7.181e-22
Pav_sc0000023.1_g720.1.mk	20.2616	8.22641	1.21391	102.739	4.90347e-23	7.2994e-22	yes
Pav_sc0001554.1_g120.1.mk	656.499	0.852308	0.0900964	102.658	5.10622e-23	7.59595e-22
Pav_sc0000308.1_g360.1.mk	718.952	1.02492	0.123796	102.641	5.15013e-23	7.65596e-22	yes
Pav_sc0000119.1_g720.1.mk	595.516	1.82559	0.259855	102.608	5.23441e-23	7.77586e-22	yes
Pav_sc0007253.1_g040.1.mk	1967.5	-1.76244	0.22895	102.526	5.4553e-23	8.09839e-22	yes
Pav_sc0000072.1_g010.1.mk	769.826	0.862645	0.0866382	102.334	6.00512e-23	8.90843e-22
Pav_co4078129.1_g010.1.mk	626.767	0.531887	0.0661	102.268	6.20467e-23	9.19808e-22
Pav_sc0001046.1_g240.1.mk	4221.83	-1.28156	0.128984	102.211	6.38494e-23	9.45879e-22	yes
Pav_sc0000491.1_g1150.1.mk	743.366	0.853568	0.0881923	102.037	6.9656e-23	1.03119e-21
Pav_sc0003696.1_g020.1.mk	1518.62	0.744783	0.0736605	102.034	6.97617e-23	1.03204e-21
Pav_sc0001774.1_g080.1.mk	946.444	0.454417	0.0646567	101.762	7.99226e-23	1.18154e-21
Pav_sc0000659.1_g350.1.mk	20975.1	-0.898082	0.11181	101.724	8.14473e-23	1.20325e-21	yes
Pav_sc0000129.1_g520.1.mk	1390.29	-0.826274	0.0850876	101.634	8.51832e-23	1.25758e-21
Pav_sc0000129.1_g240.1.mk	4110.91	-0.167212	0.0660985	101.557	8.85368e-23	1.30619e-21
Pav_sc0000084.1_g180.1.mk	427.989	0.772549	0.0782559	101.517	9.03448e-23	1.33195e-21
Pav_sc0011753.1_g010.1.br	308.616	-4.7299	0.459288	101.48	9.2018e-23	1.35569e-21	yes
Pav_sc0000254.1_g1250.1.mk	4755.68	0.521121	0.0542973	101.359	9.77395e-23	1.43899e-21
Pav_sc0000174.1_g1430.1.br	5426.19	-2.27508	0.233623	101.313	1.0002e-22	1.47155e-21	yes
Pav_sc0002962.1_g140.1.mk	1875.72	0.738844	0.0727876	101.289	1.01266e-22	1.48887e-21
Pav_sc0000540.1_g200.1.mk	3435.36	0.770699	0.0758025	101.266	1.0242e-22	1.5048e-21
Pav_sc0001015.1_g270.1.br	132.426	1.72121	0.280912	101.072	1.12844e-22	1.65683e-21	yes
Pav_sc0001831.1_g060.1.mk	122.614	-4.86235	0.45513	101.06	1.13508e-22	1.66315e-21	yes
Pav_sc0001323.1_g970.1.mk	1553.7	1.90461	0.206194	101.061	1.1348e-22	1.66315e-21	yes
Pav_sc0000212.1_g1050.1.mk	1678.6	-1.77849	0.180463	101.063	1.13372e-22	1.66315e-21	yes
Pav_sc0000754.1_g720.1.mk	859.194	-0.802753	0.0970087	101.008	1.16521e-22	1.70614e-21
Pav_sc0001749.1_g190.1.mk	1673.18	-0.912255	0.101277	100.991	1.17514e-22	1.7195e-21
Pav_sc0000027.1_g120.1.mk	1480.97	-2.72021	0.384839	100.943	1.20352e-22	1.75982e-21	yes
Pav_sc0002862.1_g340.1.mk	264.926	1.26077	0.13932	100.918	1.21856e-22	1.7806e-21	yes
Pav_sc0000546.1_g560.1.mk	987.524	-0.875239	0.0932028	100.917	1.21956e-22	1.78085e-21
Pav_sc0000689.1_g270.1.mk	70.893	1.89712	0.2691	100.903	1.22768e-22	1.79149e-21	yes
Pav_sc0000164.1_g120.1.mk	20.4382	-3.45873	0.530503	100.844	1.26489e-22	1.84453e-21	yes
Pav_sc0000069.1_g570.1.mk	372.042	1.64488	0.256848	100.8	1.29289e-22	1.88409e-21	yes
Pav_sc0001009.1_g360.1.mk	866.633	0.791925	0.108676	100.745	1.32876e-22	1.93504e-21
Pav_sc0000293.1_g210.1.mk	508.681	1.60231	0.228485	100.73	1.33871e-22	1.94821e-21	yes
Pav_sc0002893.1_g060.1.mk	130.557	1.69107	0.227026	100.728	1.33994e-22	1.94869e-21	yes
Pav_sc0000491.1_g690.1.mk	3825.64	0.526753	0.06768	100.7	1.35888e-22	1.97489e-21
Pav_sc0000410.1_g830.1.mk	3580.82	-2.2985	0.224888	100.681	1.37201e-22	1.99262e-21	yes
Pav_sc0000220.1_g2610.1.mk	4279.69	0.585139	0.0628121	100.628	1.40915e-22	2.04518e-21
Pav_sc0000428.1_g480.1.mk	775.723	1.05837	0.135159	100.609	1.42219e-22	2.0627e-21	yes
Pav_sc0001953.1_g070.1.mk	680.461	-0.9774	0.0981266	100.563	1.45563e-22	2.10978e-21
Pav_sc0000567.1_g910.1.mk	29.1352	-2.23451	0.534662	100.475	1.52115e-22	2.20326e-21	yes
Pav_sc0000491.1_g120.1.mk	2270.95	0.610382	0.0730562	100.452	1.53864e-22	2.22708e-21
Pav_sc0001938.1_g180.1.mk	1967.95	-1.37002	0.136744	100.439	1.54895e-22	2.24049e-21	yes
Pav_sc0000907.1_g320.1.mk	4316.47	0.481813	0.0966726	100.421	1.56267e-22	2.25881e-21
Pav_sc0001029.1_g010.1.mk	6807.62	-1.54505	0.181264	100.39	1.58732e-22	2.29291e-21	yes
Pav_sc0001411.1_g450.1.mk	4634.12	-0.596846	0.121763	100.353	1.61667e-22	2.33373e-21	yes
Pav_sc0001099.1_g010.1.mk	348.193	1.17928	0.185529	100.297	1.66296e-22	2.39571e-21	yes
Pav_sc0001003.1_g090.1.mk	356.287	0.945423	0.103741	100.298	1.66216e-22	2.39571e-21
Pav_sc0000212.1_g750.1.mk	1766.59	0.492247	0.0618302	100.297	1.66294e-22	2.39571e-21
Pav_sc0000800.1_g870.1.mk	1742.96	-0.632156	0.0798365	100.135	1.80256e-22	2.59509e-21
Pav_sc0000567.1_g1010.1.mk	55.6164	1.98288	0.286821	100.072	1.86031e-22	2.67643e-21	yes
Pav_sc0001411.1_g080.1.mk	1607.68	1.21159	0.152945	100.066	1.8657e-22	2.68238e-21	yes
Pav_sc0000554.1_g1330.1.mk	293.108	1.27432	0.168662	100.061	1.8709e-22	2.68805e-21	yes
Pav_sc0001015.1_g040.1.mk	1046.74	-0.911155	0.0963727	100.037	1.8937e-22	2.71899e-21
Pav_sc0001748.1_g030.1.mk	7414.9	-0.285951	0.0441858	100.014	1.91529e-22	2.74816e-21
Pav_sc0000072.1_g040.1.mk	2879.03	0.542876	0.0624882	99.9668	1.96107e-22	2.81196e-21
Pav_sc0001003.1_g380.1.mk	160.719	0.952391	0.138081	99.8157	2.11495e-22	3.02856e-21	yes
Pav_sc0000370.1_g250.1.mk	57.7637	3.59249	0.43409	99.8157	2.11488e-22	3.02856e-21	yes
Pav_sc0001405.1_g1680.1.mk	1266.21	-0.749815	0.0795416	99.7728	2.16078e-22	3.09212e-21
Pav_sc0001065.1_g190.1.mk	1169.1	0.78652	0.0828913	99.738	2.19868e-22	3.14425e-21
Pav_sc0001323.1_g450.1.mk	1318.37	0.555917	0.0686594	99.7281	2.20961e-22	3.15778e-21
Pav_sc0001974.1_g020.1.mk	470.383	2.42306	0.334376	99.7066	2.23354e-22	3.18986e-21	yes
Pav_sc0000220.1_g630.1.mk	2669.4	0.675072	0.0941732	99.6872	2.25527e-22	3.21875e-21
Pav_sc0000383.1_g140.1.mk	1106.11	0.547739	0.126758	99.6733	2.27103e-22	3.23909e-21	yes
Pav_sc0003098.1_g290.1.mk	3973.51	-0.704595	0.0784084	99.651	2.29651e-22	3.27325e-21
Pav_sc0000299.1_g230.1.mk	6071.48	-1.28689	0.173393	99.5809	2.37835e-22	3.38764e-21	yes
Pav_sc0002231.1_g210.1.br	360.173	-3.63031	0.422196	99.5703	2.39103e-22	3.40345e-21	yes
Pav_sc0001280.1_g510.1.mk	2059.05	0.622902	0.147092	99.5457	2.42058e-22	3.44323e-21	yes
Pav_sc0000383.1_g150.1.mk	33.5278	2.07411	0.33521	99.5408	2.42657e-22	3.44946e-21	yes
Pav_sc0000017.1_g750.1.mk	1058.9	-2.26726	0.22508	99.4825	2.49827e-22	3.54904e-21	yes
Pav_sc0001740.1_g260.1.mk	4339.73	0.570735	0.0787945	99.4787	2.50314e-22	3.55359e-21
Pav_sc0001051.1_g120.1.mk	1167.65	0.762447	0.103651	99.3539	2.66428e-22	3.77986e-21
Pav_sc0000852.1_g900.1.mk	78.6802	3.43349	0.365514	99.3497	2.66987e-22	3.78528e-21	yes
Pav_sc0001272.1_g140.1.mk	740.271	-1.56433	0.157563	99.3468	2.67366e-22	3.78816e-21	yes
Pav_co3998055.1_g010.1.mk	22.4343	-3.74292	0.43613	99.2759	2.77017e-22	3.92231e-21	yes
Pav_sc0001801.1_g270.1.mk	491.986	-0.999089	0.136925	99.2337	2.82928e-22	4.00336e-21	yes
Pav_sc0000893.1_g1030.1.mk	7485.42	-1.20867	0.121689	99.1389	2.96658e-22	4.19487e-21	yes
Pav_sc0001215.1_g150.1.mk	1865.42	0.634054	0.0805081	99.1235	2.98961e-22	4.22465e-21
Pav_sc0002231.1_g110.1.br	1094.95	-2.29514	0.2484	99.1081	3.01268e-22	4.25445e-21	yes
Pav_sc0000719.1_g320.1.mk	639.398	-1.02909	0.153093	99.105	3.01734e-22	4.25822e-21	yes
Pav_sc0001925.1_g420.1.mk	260.309	1.61702	0.188805	99.0529	3.09702e-22	4.3678e-21	yes
Pav_sc0002974.1_g060.1.mk	166.297	0.983717	0.105416	99.0197	3.14877e-22	4.43786e-21
Pav_sc0001987.1_g080.1.mk	16.463	5.07895	0.794665	98.9541	3.25385e-22	4.58296e-21	yes
Pav_sc0000714.1_g010.1.mk	19.8561	8.19649	1.22235	98.7971	3.51943e-22	4.95376e-21	yes
Pav_sc0000289.1_g020.1.br	26.3417	-5.21538	0.62439	98.7653	3.57591e-22	5.02995e-21	yes
Pav_sc0000747.1_g200.1.mk	1277.86	1.17228	0.127098	98.7459	3.61074e-22	5.07562e-21	yes
Pav_sc0002360.1_g760.1.mk	1113.63	1.32252	0.163331	98.74	3.62137e-22	5.08723e-21	yes
Pav_sc0000652.1_g540.1.mk	3666.56	-1.87154	0.201081	98.7378	3.62545e-22	5.08963e-21	yes
Pav_sc0011251.1_g010.1.mk	189.236	1.18777	0.140396	98.7062	3.68322e-22	5.16735e-21	yes
Pav_sc0000231.1_g940.1.mk	775.236	1.38667	0.155553	98.6271	3.83167e-22	5.3721e-21	yes
Pav_sc0001687.1_g170.1.mk	1465.02	1.24744	0.133345	98.5887	3.90607e-22	5.47283e-21	yes
Pav_sc0000488.1_g610.1.mk	2576.02	0.704824	0.0749104	98.5777	3.92759e-22	5.49939e-21
Pav_sc0005527.1_g060.1.mk	3926.58	-0.613483	0.0640054	98.5347	4.01285e-22	5.61511e-21
Pav_sc0000045.1_g380.1.mk	52.2337	-7.96914	0.989657	98.4453	4.19642e-22	5.86815e-21	yes
Pav_sc0001258.1_g710.1.mk	175.424	1.48829	0.202759	98.4203	4.24926e-22	5.93817e-21	yes
Pav_sc0001528.1_g120.1.mk	392.245	1.34655	0.163837	98.4091	4.27292e-22	5.96735e-21	yes
Pav_sc0001342.1_g100.1.mk	575.688	-0.758406	0.090357	98.3852	4.3243e-22	6.03517e-21
Pav_sc0000194.1_g200.1.mk	117.576	-1.79805	0.189417	98.3576	4.38439e-22	6.11505e-21	yes
Pav_sc0001643.1_g020.1.mk	947.304	1.12609	0.236427	98.2678	4.58594e-22	6.39201e-21	yes
Pav_sc0000293.1_g410.1.mk	304.615	-1.94866	0.20989	98.1669	4.82318e-22	6.71831e-21	yes
Pav_sc0001033.1_g160.1.mk	260.704	-4.81667	0.472349	98.1338	4.90352e-22	6.82579e-21	yes
Pav_sc0000861.1_g030.1.mk	929.324	-2.82332	0.275386	98.1221	4.93241e-22	6.85787e-21	yes
Pav_sc0000595.1_g490.1.mk	250.412	1.75822	0.213306	98.1219	4.93296e-22	6.85787e-21	yes
Pav_sc0000625.1_g330.1.mk	3846.45	-1.03037	0.119375	98.107	4.96977e-22	6.90457e-21	yes
Pav_sc0004456.1_g230.1.mk	704.874	-0.954405	0.112223	98.0338	5.15499e-22	7.15726e-21
Pav_sc0000138.1_g170.1.mk	4819.58	-1.19569	0.127047	98.0228	5.18338e-22	7.19202e-21	yes
Pav_sc0001700.1_g020.1.mk	1557.37	-2.3703	0.237433	97.9961	5.2532e-22	7.28419e-21	yes
Pav_sc0000044.1_g840.1.mk	34.2994	-2.05499	0.239295	97.8425	5.67245e-22	7.86044e-21	yes
Pav_sc0005593.1_g020.1.mk	170.467	-2.10522	0.212908	97.8352	5.69318e-22	7.88408e-21	yes
Pav_sc0000554.1_g400.1.mk	906.245	0.616862	0.0685768	97.7283	6.00569e-22	8.31148e-21
Pav_sc0000747.1_g600.1.mk	3759.51	0.458872	0.0514844	97.7178	6.03727e-22	8.3498e-21
Pav_sc0001539.1_g020.1.mk	6857.75	-0.605494	0.0629618	97.6998	6.0919e-22	8.41798e-21
Pav_sc0000886.1_g550.1.mk	1209.41	0.904412	0.197098	97.699	6.09441e-22	8.41798e-21	yes
Pav_sc0001699.1_g540.1.mk	25.9602	4.5656	0.584272	97.6883	6.12708e-22	8.45765e-21	yes
Pav_sc0011518.1_g010.1.mk	621.842	0.611932	0.0623168	97.6766	6.16312e-22	8.50194e-21
Pav_sc0000129.1_g840.1.mk	926.587	1.16696	0.120555	97.6165	6.35097e-22	8.75544e-21	yes
Pav_sc0000627.1_g140.1.mk	1654.33	-0.581924	0.0653768	97.5699	6.50078e-22	8.95622e-21
Pav_sc0001518.1_g050.1.mk	2226.59	0.481675	0.0645463	97.5581	6.53913e-22	9.00327e-21
Pav_sc0000764.1_g440.1.mk	216.422	1.1825	0.120483	97.2446	7.64888e-22	1.05244e-20	yes
Pav_sc0000864.1_g010.1.mk	48.0326	-2.94813	0.306566	97.2337	7.69068e-22	1.05752e-20	yes
Pav_sc0005678.1_g100.1.mk	102.346	-2.86995	0.289188	97.1938	7.84571e-22	1.07814e-20	yes
Pav_sc0001543.1_g110.1.mk	3185.59	0.393186	0.0916479	97.1625	7.96931e-22	1.09443e-20
Pav_sc0000113.1_g660.1.mk	648.726	-1.54182	0.168356	97.0659	8.36389e-22	1.14788e-20	yes
Pav_sc0000764.1_g400.1.mk	816.301	-0.675349	0.0690117	97.028	8.52381e-22	1.16908e-20
Pav_sc0000044.1_g300.1.mk	584.52	1.364	0.171387	96.9316	8.9448e-22	1.22604e-20	yes
Pav_sc0000311.1_g940.1.mk	1348.81	-0.710862	0.0797711	96.9196	8.99857e-22	1.23262e-20
Pav_sc0001181.1_g1090.1.mk	901.961	-1.65578	0.212778	96.7752	9.67259e-22	1.3241e-20	yes
Pav_sc0001080.1_g1060.1.mk	837.786	-0.499391	0.0919753	96.6477	1.0309e-21	1.41032e-20
Pav_sc0001003.1_g130.1.mk	946.528	-0.736666	0.0780005	96.5881	1.06207e-21	1.45204e-20
Pav_sc0000789.1_g250.1.mk	1581.38	-0.470274	0.0587332	96.5353	1.09047e-21	1.48992e-20
Pav_sc0000624.1_g190.1.mk	754.232	0.764981	0.0783229	96.4984	1.11081e-21	1.51674e-20
Pav_sc0000467.1_g100.1.mk	5125.16	-0.65982	0.0690137	96.4571	1.13399e-21	1.54741e-20
Pav_sc0000554.1_g090.1.mk	2409.04	-1.06684	0.112098	96.3803	1.17835e-21	1.60692e-20	yes
Pav_sc0000591.1_g190.1.mk	3549.85	1.04556	0.124052	96.3646	1.18765e-21	1.61858e-20	yes
Pav_sc0001106.1_g510.1.mk	599.098	0.864861	0.120581	96.2125	1.28154e-21	1.74541e-20	yes
Pav_co4049187.1_g010.1.mk	2122.96	-1.17414	0.140276	96.1694	1.30945e-21	1.7823e-20	yes
Pav_sc0005678.1_g210.1.br	168.269	-0.964188	0.105806	96.088	1.36385e-21	1.85516e-20
Pav_sc0001205.1_g010.1.mk	174.202	-3.6391	0.358551	96.0196	1.41128e-21	1.91846e-20	yes
Pav_sc0002231.1_g220.1.br	208.483	-3.159	0.401064	95.9852	1.43578e-21	1.95053e-20	yes
Pav_sc0001003.1_g360.1.mk	3293.9	-0.920246	0.100405	95.9779	1.44099e-21	1.95637e-20
Pav_sc0002574.1_g140.1.mk	1460.9	0.494307	0.0608295	95.9559	1.45696e-21	1.97681e-20
Pav_sc0000119.1_g610.1.mk	252.996	-2.49184	0.270826	95.9323	1.47421e-21	1.99894e-20	yes
Pav_sc0000773.1_g120.1.mk	775.116	0.676978	0.116856	95.9046	1.49481e-21	2.02432e-20	yes
Pav_sc0001226.1_g120.1.mk	1368.27	-0.78622	0.110739	95.9046	1.49481e-21	2.02432e-20	yes
Pav_sc0001825.1_g290.1.mk	212.182	-1.02939	0.146454	95.7909	1.58225e-21	2.14138e-20	yes
Pav_sc0001106.1_g630.1.mk	706.753	-0.505446	0.0799015	95.7797	1.59115e-21	2.15206e-20
Pav_sc0003222.1_g010.1.mk	1264.24	-1.66525	0.171743	95.74	1.623e-21	2.19376e-20	yes
Pav_sc0000484.1_g670.1.mk	4778.24	-0.392844	0.0499729	95.7136	1.64461e-21	2.22157e-20
Pav_sc0000830.1_g380.1.mk	295.082	0.990512	0.118381	95.6554	1.69318e-21	2.28574e-20
Pav_sc0003685.1_g060.1.mk	1812.18	-0.713585	0.0756455	95.6443	1.70254e-21	2.29693e-20
Pav_sc0000023.1_g220.1.mk	218.414	1.70207	0.284068	95.5773	1.76055e-21	2.3737e-20	yes
Pav_sc0001132.1_g170.1.mk	4901.63	0.391617	0.0448876	95.4857	1.84304e-21	2.48336e-20
Pav_sc0000015.1_g230.1.mk	22.4399	2.06439	0.362998	95.4454	1.88055e-21	2.53231e-20	yes
Pav_sc0000212.1_g790.1.mk	16469.6	-0.78942	0.0856312	95.3896	1.93381e-21	2.60239e-20
Pav_sc0001277.1_g010.1.br	30.7451	-2.50668	0.314693	95.3862	1.93706e-21	2.60513e-20	yes
Pav_sc0000195.1_g220.1.mk	1877.23	-1.48367	0.152646	95.3801	1.94296e-21	2.61144e-20	yes
Pav_sc0000091.1_g350.1.mk	3082.54	0.516795	0.0526025	95.3474	1.97499e-21	2.65282e-20
Pav_sc0000373.1_g400.1.mk	65.0746	2.34532	0.312063	95.3428	1.97956e-21	2.65729e-20	yes
Pav_sc0000184.1_g170.1.mk	1956.13	0.488151	0.0973572	95.3272	1.99505e-21	2.67641e-20
Pav_sc0000598.1_g260.1.mk	269.077	1.05965	0.158187	95.2617	2.06156e-21	2.7639e-20	yes
Pav_sc0000254.1_g650.1.br	78.3003	1.42836	0.205489	95.2568	2.06661e-21	2.76895e-20	yes
Pav_sc0000829.1_g560.1.mk	6773.88	0.719193	0.072963	95.2238	2.10092e-21	2.81316e-20
Pav_sc0000375.1_g200.1.mk	555.66	-0.5485	0.0840867	95.2104	2.1151e-21	2.83038e-20
Pav_sc0001974.1_g050.1.mk	433.547	1.14457	0.126491	95.1798	2.14766e-21	2.87217e-20	yes
Pav_sc0005215.1_g010.1.mk	986.223	0.908252	0.102323	95.1406	2.1902e-21	2.92723e-20
Pav_co4055849.1_g010.1.mk	62.8958	1.24009	0.224912	95.0794	2.2583e-21	3.01636e-20	yes
Pav_sc0000093.1_g540.1.mk	37098.4	0.253051	0.072026	95.0172	2.32956e-21	3.10961e-20
Pav_sc0000558.1_g960.1.mk	115.139	-2.10791	0.229947	94.9822	2.3707e-21	3.16255e-20	yes
Pav_sc0000146.1_g570.1.mk	366.748	0.856039	0.124197	94.8612	2.51861e-21	3.35778e-20	yes
Pav_sc0001196.1_g2250.1.mk	901.315	-0.428862	0.0712416	94.8287	2.55987e-21	3.41067e-20
Pav_sc0000354.1_g190.1.mk	1168.78	0.384676	0.0499443	94.8228	2.56733e-21	3.41848e-20
Pav_sc0006660.1_g020.1.mk	281.855	1.06089	0.127752	94.7797	2.62335e-21	3.49091e-20	yes
Pav_sc0000910.1_g660.1.mk	239.116	1.07629	0.128885	94.7404	2.67542e-21	3.55799e-20	yes
Pav_sc0000044.1_g120.1.mk	152.61	1.18073	0.129586	94.7047	2.72359e-21	3.61981e-20	yes
Pav_sc0000893.1_g510.1.mk	4561.13	-1.48243	0.15446	94.6489	2.8006e-21	3.71986e-20	yes
Pav_sc0000183.1_g180.1.mk	2880.78	0.481275	0.0503494	94.6277	2.83051e-21	3.75726e-20
Pav_sc0011969.1_g010.1.mk	210.225	-0.990916	0.118797	94.6123	2.85235e-21	3.7839e-20
Pav_sc0000096.1_g310.1.mk	942.243	0.777885	0.113751	94.5668	2.91797e-21	3.86856e-20
Pav_sc0000112.1_g130.1.mk	11.8061	-5.27293	0.965941	94.5563	2.93327e-21	3.88645e-20	yes
Pav_sc0000524.1_g240.1.mk	798.64	-1.0352	0.111529	94.4997	3.01749e-21	3.99556e-20	yes
Pav_sc0001587.1_g150.1.mk	31.4782	-4.07938	0.479876	94.4198	3.14044e-21	4.15581e-20	yes
Pav_sc0000554.1_g300.1.mk	368.908	1.40365	0.14837	94.3086	3.32002e-21	4.39074e-20	yes
Pav_sc0000030.1_g1130.1.mk	51.1879	2.66411	0.333155	94.2836	3.36181e-21	4.44326e-20	yes
Pav_sc0000358.1_g1010.1.mk	69.9431	1.92153	0.211468	94.2665	3.39067e-21	4.47865e-20	yes
Pav_sc0001543.1_g240.1.mk	810.506	-0.441261	0.0619415	94.2106	3.48677e-21	4.60275e-20
Pav_sc0001248.1_g320.1.mk	240.979	-2.22595	0.239493	94.1448	3.6035e-21	4.75391e-20	yes
Pav_sc0001988.1_g200.1.mk	851.971	-2.53471	0.28219	94.1233	3.64235e-21	4.80221e-20	yes
Pav_sc0000367.1_g270.1.mk	122.461	2.18912	0.326249	94.1138	3.65972e-21	4.82215e-20	yes
Pav_sc0000667.1_g760.1.br	86.6702	2.18991	0.315925	94.0269	3.8222e-21	5.03315e-20	yes
Pav_sc0000113.1_g640.1.mk	1670.38	-0.440548	0.0518562	93.9616	3.94909e-21	5.19705e-20
Pav_sc0000877.1_g830.1.mk	2255.93	0.804243	0.0903498	93.8862	4.10092e-21	5.39355e-20
Pav_sc0002080.1_g120.1.mk	1034.03	0.411446	0.0616328	93.7353	4.42228e-21	5.81265e-20
Pav_sc0000418.1_g120.1.mk	1078.05	-0.633865	0.0816859	93.656	4.60112e-21	6.044e-20
Pav_sc0000269.1_g100.1.br	18.2056	1.85562	0.341802	93.649	4.61716e-21	6.06137e-20	yes
Pav_sc0006631.1_g070.1.mk	1684.59	0.60488	0.0654493	93.5573	4.83381e-21	6.3419e-20
Pav_sc0000908.1_g080.1.mk	22.2154	3.60224	0.475774	93.5135	4.94083e-21	6.47835e-20	yes
Pav_sc0000886.1_g710.1.mk	583.52	-0.968772	0.103536	93.4552	5.0871e-21	6.66606e-20
Pav_sc0001498.1_g010.1.mk	224.764	1.8118	0.223029	93.4427	5.1188e-21	6.7035e-20	yes
Pav_sc0000195.1_g500.1.mk	2768.86	-0.653704	0.077193	93.3588	5.33808e-21	6.9864e-20
Pav_sc0000055.1_g100.1.mk	6544.63	-0.578717	0.075226	93.352	5.35643e-21	7.00614e-20
Pav_sc0000428.1_g500.1.mk	34.1822	1.89963	0.271195	93.3473	5.36884e-21	7.01383e-20	yes
Pav_sc0002360.1_g450.1.mk	139.98	2.52693	0.355681	93.3483	5.36633e-21	7.01383e-20	yes
Pav_sc0002195.1_g090.1.mk	533.449	0.937195	0.11401	93.3242	5.43128e-21	7.09108e-20
Pav_sc0000548.1_g060.1.mk	1123.21	0.552152	0.0706923	93.2887	5.52857e-21	7.21371e-20
Pav_sc0001196.1_g2110.1.mk	1739.87	-0.550648	0.0633633	93.2186	5.7257e-21	7.46638e-20
Pav_sc0000254.1_g330.1.br	44.0975	1.96059	0.255106	93.1443	5.94241e-21	7.73956e-20	yes
Pav_sc0000383.1_g1250.1.mk	2813.64	-0.972063	0.11277	93.1445	5.94201e-21	7.73956e-20
Pav_sc0002264.1_g280.1.mk	1042.78	1.23402	0.131738	93.1108	6.04281e-21	7.86555e-20	yes
Pav_sc0007100.1_g020.1.mk	73.5894	-1.90175	0.20099	92.8778	6.78945e-21	8.83205e-20	yes
Pav_sc0000554.1_g1620.1.mk	10739.3	-0.456311	0.0750628	92.8376	6.92749e-21	9.00616e-20
Pav_sc0000909.1_g580.1.mk	786.558	-0.801478	0.0837746	92.8205	6.98694e-21	9.07794e-20
Pav_sc0000370.1_g370.1.mk	1866.17	-0.672729	0.138148	92.7975	7.06775e-21	9.17182e-20	yes
Pav_sc0000648.1_g070.1.mk	1244.55	0.610316	0.0822881	92.7981	7.06544e-21	9.17182e-20
Pav_sc0002019.1_g030.1.mk	509.264	0.941892	0.099538	92.7107	7.38131e-21	9.57294e-20
Pav_sc0001025.1_g290.1.br	166.276	-1.61984	0.190962	92.6614	7.56542e-21	9.8058e-20	yes
Pav_sc0000497.1_g150.1.mk	2283.53	-1.26848	0.15693	92.6419	7.63945e-21	9.89576e-20	yes
Pav_sc0000647.1_g010.1.mk	315.369	-1.01974	0.122152	92.4627	8.35563e-21	1.08156e-19	yes
Pav_sc0001878.1_g120.1.mk	629.5	0.57166	0.0864824	92.4617	8.35966e-21	1.08156e-19
Pav_co4056585.1_g010.1.mk	3127.91	0.702821	0.0770043	92.4564	8.382e-21	1.0838e-19
Pav_sc0002375.1_g160.1.mk	1259.03	-0.54351	0.0699801	92.4106	8.57635e-21	1.10826e-19
Pav_sc0002006.1_g050.1.mk	23.6653	7.72025	1.22975	92.3504	8.83824e-21	1.14142e-19	yes
Pav_sc0000170.1_g260.1.mk	324.977	1.04151	0.112833	92.3331	8.91487e-21	1.15062e-19	yes
Pav_sc0000700.1_g270.1.mk	376.702	-1.77668	0.197315	92.3271	8.94193e-21	1.15342e-19	yes
Pav_sc0000675.1_g300.1.mk	1304.07	-1.16747	0.125786	92.316	8.99148e-21	1.15911e-19	yes
Pav_sc0003700.1_g070.1.mk	208.102	1.84262	0.312047	92.3138	9.00154e-21	1.15971e-19	yes
Pav_co4051919.1_g010.1.mk	514.375	0.948818	0.118446	92.237	9.35363e-21	1.20435e-19
Pav_sc0001239.1_g050.1.mk	17.8129	-4.0738	0.501797	92.231	9.38191e-21	1.20727e-19	yes
Pav_sc0000700.1_g670.1.mk	454.421	0.595166	0.149049	92.2026	9.51594e-21	1.22378e-19	yes
Pav_sc0002828.1_g540.1.mk	742.728	-0.571018	0.0596518	92.1179	9.9276e-21	1.27595e-19
Pav_sc0000219.1_g060.1.mk	1381.16	-1.96908	0.210175	92.1093	9.97045e-21	1.2807e-19	yes
Pav_sc0000040.1_g800.1.mk	2868.52	0.550864	0.0655373	92.1077	9.97829e-21	1.28094e-19
Pav_sc0000672.1_g040.1.mk	64.9292	1.5629	0.1805	92.0813	1.0111e-20	1.29719e-19	yes
Pav_sc0001125.1_g110.1.br	279.969	4.4124	0.525544	92.0587	1.02259e-20	1.31116e-19	yes
Pav_sc0000004.1_g040.1.mk	2005.51	1.04031	0.201058	92.0533	1.02538e-20	1.31394e-19	yes
Pav_sc0003135.1_g360.1.br	2277.31	0.942776	0.109515	92.0493	1.02744e-20	1.3158e-19
Pav_sc0001869.1_g730.1.mk	30.4852	2.98054	0.388831	92.0455	1.02936e-20	1.31747e-19	yes
Pav_sc0001009.1_g320.1.mk	115.77	-1.48393	0.158995	92.03	1.03738e-20	1.32695e-19	yes
Pav_sc0001663.1_g300.1.br	116.856	-2.86108	0.324593	92.0269	1.039e-20	1.32822e-19	yes
Pav_sc0006284.1_g040.1.mk	423.914	0.552971	0.20738	92.0219	1.04161e-20	1.33077e-19	yes
Pav_sc0012284.1_g020.1.mk	464.151	-1.02713	0.108005	91.7855	1.17228e-20	1.49682e-19	yes
Pav_sc0003915.1_g070.1.mk	243.853	1.44182	0.206672	91.734	1.20286e-20	1.53496e-19	yes
Pav_co4065899.1_g010.1.mk	60.7965	1.56175	0.179907	91.564	1.30959e-20	1.67016e-19	yes
Pav_sc0002375.1_g220.1.mk	858.897	0.698881	0.0823673	91.5537	1.31632e-20	1.67774e-19
Pav_sc0000740.1_g530.1.mk	119.589	1.54208	0.162971	91.488	1.3603e-20	1.73277e-19	yes
Pav_sc0000254.1_g1090.1.mk	2434.98	2.68404	0.260207	91.4355	1.39644e-20	1.77775e-19	yes
Pav_sc0001106.1_g130.1.mk	1968.53	0.652772	0.079052	91.4123	1.41276e-20	1.79746e-19
Pav_sc0000100.1_g590.1.mk	501.732	-0.901741	0.112514	91.3668	1.44528e-20	1.83774e-19
Pav_sc0001513.1_g010.1.mk	489.31	-1.14387	0.124595	91.3187	1.48045e-20	1.88134e-19	yes
Pav_sc0000358.1_g710.1.mk	801.242	0.817291	0.112993	91.3143	1.48371e-20	1.88437e-19
Pav_sc0003845.1_g100.1.mk	3383.05	0.709571	0.0787416	91.2538	1.5293e-20	1.94112e-19
Pav_sc0000700.1_g1870.1.mk	3534.55	-0.385348	0.0512409	91.2522	1.53049e-20	1.94149e-19
Pav_sc0000638.1_g680.1.mk	9436.99	-1.19469	0.144769	91.2189	1.55624e-20	1.97299e-19	yes
Pav_sc0004072.1_g010.1.mk	273.978	0.714579	0.109026	91.2072	1.56537e-20	1.98222e-19
Pav_sc0008321.1_g020.1.mk	3521.56	0.856924	0.0951342	91.2076	1.565e-20	1.98222e-19
Pav_sc0000383.1_g370.1.mk	17034.5	-1.89731	0.206808	91.1775	1.58877e-20	2.01066e-19	yes
Pav_sc0000751.1_g180.1.mk	683.621	-0.872496	0.0991648	91.1704	1.5944e-20	2.0166e-19
Pav_sc0000791.1_g140.1.mk	755.185	-0.634582	0.0763311	91.1291	1.62768e-20	2.05748e-19
Pav_sc0000157.1_g400.1.br	87.8213	-2.86919	0.342394	91.1259	1.63032e-20	2.0596e-19	yes
Pav_sc0000138.1_g710.1.mk	1497.05	-0.666188	0.0767956	91.1023	1.64964e-20	2.08278e-19
Pav_sc0008045.1_g040.1.mk	146.68	1.29502	0.193985	91.098	1.65315e-20	2.08598e-19	yes
Pav_sc0000017.1_g1220.1.mk	717.99	1.04391	0.117407	91.0915	1.6586e-20	2.09163e-19	yes
Pav_sc0000522.1_g100.1.mk	2341.91	0.542553	0.0736973	91.0901	1.65971e-20	2.09181e-19
Pav_sc0002266.1_g070.1.mk	89.1665	4.49374	0.52395	91.0809	1.66741e-20	2.10027e-19	yes
Pav_sc0001240.1_g030.1.mk	2341.4	-0.570538	0.0640317	91.073	1.67401e-20	2.10735e-19
Pav_sc0000113.1_g180.1.mk	1331.69	0.710185	0.0750911	91.0711	1.67554e-20	2.10803e-19
Pav_sc0000037.1_g160.1.mk	1777.01	1.07847	0.149612	91.063	1.68234e-20	2.11535e-19	yes
Pav_sc0000395.1_g290.1.mk	684.863	-1.10435	0.121492	91.0454	1.69721e-20	2.1328e-19	yes
Pav_sc0002574.1_g130.1.mk	816.087	-2.61014	0.26872	90.9991	1.73701e-20	2.18153e-19	yes
Pav_sc0000567.1_g520.1.mk	190.69	1.06715	0.257107	90.9256	1.80203e-20	2.26187e-19	yes
Pav_sc0001416.1_g160.1.mk	262.628	1.76373	0.254819	90.921	1.80611e-20	2.26567e-19	yes
Pav_sc0001302.1_g030.1.br	64.2429	3.80058	0.424	90.9032	1.82229e-20	2.28349e-19	yes
Pav_sc0000023.1_g620.1.mk	881.494	-0.524582	0.162121	90.903	1.82245e-20	2.28349e-19	yes
Pav_sc0001265.1_g180.1.mk	795.195	0.756965	0.085302	90.9001	1.82509e-20	2.28547e-19
Pav_sc0000618.1_g410.1.mk	1547.07	0.696319	0.0936064	90.8039	1.9151e-20	2.39678e-19
Pav_sc0002206.1_g350.1.mk	500.233	1.02824	0.13293	90.7936	1.92497e-20	2.40773e-19	yes
Pav_sc0002537.1_g010.1.br	60.6855	2.02905	0.23259	90.7661	1.95157e-20	2.43958e-19	yes
Pav_sc0000813.1_g190.1.mk	13.8052	3.15564	0.475092	90.7526	1.96485e-20	2.45475e-19	yes
Pav_sc0000269.1_g480.1.mk	1747.17	-0.956828	0.100945	90.7387	1.97848e-20	2.47033e-19
Pav_sc0001323.1_g1000.1.mk	1985.96	-0.0382852	0.0525163	90.6945	2.02272e-20	2.52411e-19
Pav_sc0000586.1_g500.1.mk	360.32	-1.41729	0.178272	90.5788	2.14319e-20	2.67289e-19	yes
Pav_sc0000588.1_g460.1.mk	577.552	-1.14555	0.122916	90.5606	2.16284e-20	2.69582e-19	yes
Pav_sc0000370.1_g490.1.mk	67.1858	-1.94449	0.210643	90.517	2.21051e-20	2.75364e-19	yes
Pav_sc0000886.1_g720.1.mk	2556.5	-0.48473	0.060868	90.451	2.28459e-20	2.84427e-19
Pav_sc0001181.1_g580.1.mk	60.4776	2.63611	0.352637	90.4435	2.29319e-20	2.85331e-19	yes
Pav_sc0001084.1_g010.1.mk	1324.99	0.838766	0.137117	90.4147	2.32651e-20	2.89309e-19	yes
Pav_sc0002842.1_g280.1.mk	65.0158	1.83756	0.243378	90.3912	2.35398e-20	2.92556e-19	yes
Pav_sc0000370.1_g260.1.mk	1745.26	0.884274	0.146113	90.3322	2.42446e-20	3.01141e-19	yes
Pav_sc0001582.1_g390.1.mk	1902.65	0.817121	0.123069	90.3103	2.45117e-20	3.04283e-19	yes
Pav_sc0000296.1_g170.1.mk	401.059	-0.653402	0.0920505	90.3017	2.46164e-20	3.05405e-19
Pav_sc0000848.1_g400.1.mk	1758.9	-0.108525	0.133168	90.2884	2.4781e-20	3.0727e-19	yes
Pav_sc0001397.1_g040.1.mk	1372.44	0.77109	0.11732	90.2793	2.48939e-20	3.08491e-19
Pav_sc0000800.1_g1590.1.mk	498.033	-0.935147	0.100912	90.2741	2.49585e-20	3.09114e-19
Pav_sc0000557.1_g1280.1.mk	2509.22	0.483023	0.0511557	90.248	2.52867e-20	3.12998e-19
Pav_sc0000736.1_g050.1.mk	106.118	2.18982	0.229435	90.1955	2.596e-20	3.21146e-19	yes
Pav_sc0001498.1_g250.1.mk	5077.17	-1.47201	0.196099	90.1603	2.64202e-20	3.26651e-19	yes
Pav_sc0000078.1_g010.1.mk	302.156	1.71098	0.282183	90.1462	2.66068e-20	3.28769e-19	yes
Pav_sc0001105.1_g310.1.mk	1457.78	0.590873	0.0619547	90.1164	2.70068e-20	3.33519e-19
Pav_sc0000766.1_g250.1.mk	1965.19	1.85736	0.306111	90.1137	2.70435e-20	3.3378e-19	yes
Pav_sc0000567.1_g490.1.mk	3856.34	-0.826128	0.13108	90.1	2.7229e-20	3.35877e-19	yes
Pav_sc0000299.1_g160.1.mk	5765.27	0.495697	0.071399	90.0699	2.76416e-20	3.4077e-19
Pav_sc0001701.1_g030.1.mk	180.319	1.38015	0.184013	89.9991	2.86383e-20	3.52855e-19	yes
Pav_sc0000326.1_g070.1.mk	822.126	-0.365191	0.0548977	89.987	2.88114e-20	3.54784e-19
Pav_sc0002326.1_g280.1.mk	52.594	6.01945	0.726371	89.9465	2.9401e-20	3.61837e-19	yes
Pav_sc0000775.1_g190.1.mk	3184.97	-0.861636	0.101625	89.9242	2.97314e-20	3.65693e-19
Pav_sc0000749.1_g050.1.mk	943.186	0.621019	0.0671876	89.9173	2.98334e-20	3.66737e-19
Pav_sc0000094.1_g1210.1.mk	849.525	-1.05059	0.119219	89.7952	3.17113e-20	3.89599e-19	yes
Pav_sc0000095.1_g650.1.mk	40.7065	7.24452	1.14937	89.7503	3.24319e-20	3.9808e-19	yes
Pav_sc0001263.1_g110.1.mk	1028.77	-1.35664	0.179274	89.7499	3.24388e-20	3.9808e-19	yes
Pav_sc0000055.1_g150.1.mk	842.802	-0.212324	0.0497267	89.6757	3.36644e-20	4.12884e-19
Pav_sc0005664.1_g020.1.mk	69.8311	1.32936	0.185689	89.6562	3.39946e-20	4.16696e-19	yes
Pav_sc0000398.1_g370.1.mk	302.64	0.543684	0.0955698	89.641	3.4253e-20	4.19624e-19
Pav_sc0001478.1_g270.1.mk	45.6147	-1.80328	0.212682	89.6038	3.48964e-20	4.27262e-19	yes
Pav_sc0001251.1_g440.1.mk	1944.31	1.34376	0.17784	89.5158	3.64665e-20	4.46231e-19	yes
Pav_sc0003708.1_g060.1.mk	220.689	1.54716	0.226567	89.5077	3.66151e-20	4.47794e-19	yes
Pav_sc0001105.1_g230.1.mk	534.826	-0.780574	0.0999148	89.4905	3.69307e-20	4.51397e-19
Pav_sc0008321.1_g060.1.mk	4604.43	0.664015	0.0796947	89.4825	3.70783e-20	4.52942e-19
Pav_sc0000195.1_g940.1.mk	1848.77	-1.10503	0.117248	89.4752	3.72133e-20	4.54333e-19	yes
Pav_sc0000616.1_g300.1.mk	955.517	-0.895777	0.0986522	89.4632	3.74377e-20	4.56812e-19
Pav_sc0000212.1_g1420.1.mk	376.512	0.654709	0.0817935	89.4457	3.77676e-20	4.60576e-19
Pav_sc0001258.1_g750.1.mk	165.46	-1.00458	0.127716	89.4407	3.78617e-20	4.61461e-19	yes
Pav_sc0000405.1_g030.1.mk	32.2001	4.28592	0.600988	89.4384	3.79059e-20	4.61737e-19	yes
Pav_sc0001080.1_g740.1.mk	2423.58	0.567017	0.0681133	89.4215	3.82275e-20	4.6539e-19
Pav_sc0001576.1_g300.1.mk	108.351	-3.80713	0.389276	89.4001	3.86384e-20	4.70127e-19	yes
Pav_sc0001406.1_g130.1.mk	1039.4	0.594829	0.0683756	89.3955	3.87272e-20	4.7094e-19
Pav_sc0000129.1_g1350.1.mk	279.6	0.706394	0.150095	89.3936	3.87641e-20	4.71121e-19	yes
Pav_sc0000029.1_g110.1.mk	3471.07	-0.76407	0.109124	89.3194	4.02291e-20	4.88649e-19
Pav_sc0000102.1_g300.1.mk	2682.41	-1.35866	0.155152	89.2628	4.13829e-20	5.0238e-19	yes
Pav_sc0001323.1_g420.1.mk	622.97	0.612343	0.0805637	89.2319	4.20273e-20	5.09913e-19
Pav_sc0001031.1_g010.1.mk	5297.8	-0.784543	0.0836057	89.2206	4.22671e-20	5.12534e-19
Pav_sc0000383.1_g240.1.mk	1377.84	0.436288	0.0471801	89.2045	4.26079e-20	5.16373e-19
Pav_sc0001105.1_g270.1.mk	40.8532	-2.23455	0.315216	89.1846	4.30335e-20	5.21238e-19	yes
Pav_sc0003610.1_g010.1.mk	473.835	-0.348031	0.0738136	89.1564	4.3645e-20	5.28346e-19
Pav_sc0000023.1_g650.1.mk	1234.28	-1.17069	0.128538	89.0632	4.5727e-20	5.53238e-19	yes
Pav_sc0000449.1_g010.1.mk	541.613	0.687396	0.0930767	89.0531	4.59591e-20	5.55732e-19
Pav_sc0001059.1_g480.1.mk	1090.01	-0.329615	0.0502782	89.0487	4.60603e-20	5.56642e-19
Pav_sc0002001.1_g140.1.mk	57.5979	1.77134	0.285448	89.0381	4.63039e-20	5.5927e-19	yes
Pav_sc0000481.1_g150.1.mk	562.584	0.861743	0.0961659	89.0091	4.69809e-20	5.67129e-19
Pav_sc0000183.1_g470.1.mk	4526.65	-0.584887	0.0752959	89.0066	4.70384e-20	5.67504e-19
Pav_sc0002327.1_g710.1.mk	1503.87	-0.533382	0.0635751	89.0012	4.7167e-20	5.68735e-19
Pav_sc0003823.1_g040.1.mk	761.288	0.84391	0.135507	88.9627	4.80832e-20	5.79457e-19	yes
Pav_sc0002681.1_g140.1.mk	94.8662	1.04805	0.156784	88.9046	4.95003e-20	5.962e-19	yes
Pav_sc0000675.1_g730.1.mk	3651.77	0.511814	0.0693368	88.8399	5.1127e-20	6.15446e-19
Pav_sc0003201.1_g090.1.mk	167.267	-1.63206	0.173686	88.8354	5.1244e-20	6.16509e-19	yes
Pav_sc0000311.1_g120.1.mk	2154.77	-0.879508	0.0949176	88.7909	5.23965e-20	6.30021e-19
Pav_sc0001900.1_g010.1.mk	328.062	1.12282	0.129804	88.7545	5.33596e-20	6.41242e-19	yes
Pav_sc0000700.1_g1480.1.mk	1529.39	-0.956846	0.10208	88.6817	5.53367e-20	6.64629e-19
Pav_sc0003098.1_g170.1.mk	247.896	0.866083	0.140489	88.6748	5.55284e-20	6.66558e-19	yes
Pav_sc0003216.1_g060.1.mk	196.857	0.993952	0.127548	88.6385	5.65448e-20	6.7838e-19
Pav_sc0001323.1_g190.1.mk	307.821	-1.22195	0.164758	88.6031	5.75536e-20	6.90096e-19	yes
Pav_sc0000093.1_g390.1.mk	816.126	-1.16502	0.124289	88.5784	5.82696e-20	6.98291e-19	yes
Pav_sc0000661.1_g460.1.mk	2171.82	0.597541	0.0637613	88.5132	6.01996e-20	7.21017e-19
Pav_sc0000791.1_g230.1.br	65.8887	2.29644	0.291689	88.4718	6.14599e-20	7.35701e-19	yes
Pav_sc0000890.1_g060.1.mk	167.723	-1.15376	0.134941	88.4667	6.16158e-20	7.37156e-19	yes
Pav_sc0000103.1_g1440.1.mk	970.649	-1.10805	0.120449	88.4364	6.25576e-20	7.48006e-19	yes
Pav_sc0000015.1_g150.1.mk	4337.36	0.418597	0.050994	88.2681	6.80481e-20	8.13203e-19
Pav_sc0000740.1_g280.1.mk	1949.39	-0.419352	0.0747634	88.2606	6.83065e-20	8.15836e-19
Pav_sc0000852.1_g1010.1.br	26.9674	-2.86406	0.506246	88.226	6.94973e-20	8.29597e-19	yes
Pav_sc0000138.1_g900.1.mk	1468.47	-1.06958	0.118322	88.2225	6.96177e-20	8.30572e-19	yes
Pav_sc0000522.1_g050.1.mk	684.494	-0.880457	0.0965359	88.2187	6.97508e-20	8.31698e-19
Pav_sc0000554.1_g520.1.mk	264.277	-4.23531	0.418969	88.175	7.12913e-20	8.49594e-19	yes
Pav_sc0000107.1_g240.1.mk	94.4685	-2.22199	0.25301	88.1039	7.38717e-20	8.79856e-19	yes
Pav_sc0000736.1_g390.1.mk	1147.54	0.882183	0.0963914	88.0937	7.42483e-20	8.83852e-19
Pav_sc0002360.1_g320.1.mk	89.4539	1.90333	0.273433	88.0656	7.53001e-20	8.95875e-19	yes
Pav_sc0000071.1_g270.1.br	155.722	1.36063	0.153005	88.0504	7.58767e-20	9.02234e-19	yes
Pav_sc0000558.1_g430.1.mk	3176.95	-1.53208	0.1913	88.0194	7.7062e-20	9.15821e-19	yes
Pav_sc0000311.1_g670.1.mk	756.809	-0.684089	0.0735484	87.9788	7.86387e-20	9.34041e-19
Pav_sc0000464.1_g1020.1.mk	3042.3	-0.450669	0.0639472	87.8952	8.19954e-20	9.73372e-19
Pav_sc0002822.1_g020.1.br	28.7156	8.72966	1.292	87.8698	8.30447e-20	9.85283e-19	yes
Pav_co4086139.1_g010.1.mk	590.638	-0.704013	0.0840312	87.8566	8.35969e-20	9.91286e-19
Pav_sc0000274.1_g430.1.mk	262.74	-0.917666	0.103052	87.8035	8.58426e-20	1.01679e-18
Pav_sc0000358.1_g1060.1.mk	764.687	0.472053	0.0695294	87.8036	8.58416e-20	1.01679e-18
Pav_sc0000373.1_g800.1.mk	139.504	1.1017	0.148771	87.7892	8.64621e-20	1.02356e-18	yes
Pav_sc0000087.1_g420.1.mk	266.787	0.65383	0.0847695	87.7682	8.73718e-20	1.03376e-18
Pav_sc0006637.1_g010.1.mk	11.5656	6.68827	1.18554	87.7086	9.00152e-20	1.06445e-18	yes
Pav_co4075507.1_g010.1.mk	21.1083	2.87888	0.410388	87.6501	9.26879e-20	1.09545e-18	yes
Pav_sc0003618.1_g120.1.br	1314.72	2.89394	0.287047	87.6086	9.46332e-20	1.11783e-18	yes
Pav_sc0000704.1_g480.1.mk	1167.11	0.60632	0.0733838	87.5959	9.52357e-20	1.12433e-18
Pav_sc0002360.1_g140.1.mk	1698.98	0.782493	0.10141	87.5904	9.54975e-20	1.1268e-18
Pav_sc0001196.1_g1210.1.mk	2516.94	-0.501152	0.0835088	87.4868	1.00573e-19	1.18603e-18
Pav_sc0000383.1_g680.1.mk	662.918	-1.20881	0.1368	87.4254	1.03708e-19	1.22233e-18	yes
Pav_sc0001242.1_g290.1.mk	99.7743	1.35892	0.211065	87.4128	1.04364e-19	1.22939e-18	yes
Pav_sc0001196.1_g1900.1.mk	872.469	-0.848261	0.0934272	87.3072	1.10022e-19	1.29532e-18
Pav_sc0002659.1_g030.1.br	128.833	-2.31471	0.248418	87.2619	1.12544e-19	1.32429e-18	yes
Pav_sc0001377.1_g190.1.mk	961.565	-0.363823	0.078079	87.2272	1.14513e-19	1.34673e-18
Pav_sc0001335.1_g040.1.mk	1679.72	-0.695496	0.0788933	87.203	1.15909e-19	1.3624e-18
Pav_sc0000624.1_g520.1.mk	857.628	-1.54208	0.173704	87.1646	1.18154e-19	1.38802e-18	yes
Pav_sc0005403.1_g020.1.br	14.141	-5.76728	0.904448	87.1424	1.19474e-19	1.40276e-18	yes
Pav_sc0006679.1_g010.1.mk	1102.37	-0.738247	0.0863296	87.0943	1.22383e-19	1.43612e-18
Pav_sc0000299.1_g510.1.mk	96.8996	2.66427	0.313272	87.0877	1.22788e-19	1.44009e-18	yes
Pav_sc0001065.1_g110.1.mk	82.5259	2.59787	0.396009	87.0865	1.22857e-19	1.44012e-18	yes
Pav_sc0000375.1_g580.1.mk	181.281	-1.31279	0.307788	87.0797	1.2328e-19	1.44429e-18	yes
Pav_sc0001141.1_g070.1.mk	135.591	1.54192	0.192459	87.0597	1.24514e-19	1.45794e-18	yes
Pav_sc0000268.1_g400.1.br	43.7487	-2.49962	0.284117	87.0548	1.24819e-19	1.46071e-18	yes
Pav_sc0001159.1_g090.1.mk	1500	-1.05499	0.120193	87.035	1.26063e-19	1.47447e-18	yes
Pav_sc0000848.1_g610.1.mk	3488.18	0.432991	0.052737	87.0095	1.27682e-19	1.49259e-18
Pav_sc0000700.1_g1500.1.mk	246.335	0.649676	0.125893	86.9505	1.31503e-19	1.53643e-18	yes
Pav_sc0001102.1_g560.1.mk	29.4774	2.30434	0.339945	86.9489	1.31612e-19	1.53685e-18	yes
Pav_sc0000996.1_g110.1.mk	469.505	-0.715629	0.146475	86.9273	1.33039e-19	1.55268e-18	yes
Pav_sc0000094.1_g680.1.br	31.3333	2.54014	0.353546	86.8972	1.35054e-19	1.57534e-18	yes
Pav_sc0000071.1_g390.1.mk	784.008	0.752624	0.0902458	86.8907	1.35497e-19	1.57964e-18
Pav_sc0000700.1_g850.1.mk	1542.32	-0.79635	0.0934912	86.816	1.40649e-19	1.63882e-18
Pav_co3997769.1_g010.1.br	47.8204	1.53101	0.268637	86.8093	1.41123e-19	1.64345e-18	yes
Pav_sc0000375.1_g090.1.mk	1718.81	-1.3193	0.147109	86.7906	1.42447e-19	1.65738e-18	yes
Pav_sc0001701.1_g280.1.mk	46.0927	1.6028	0.258828	86.7903	1.42474e-19	1.65738e-18	yes
Pav_sc0000892.1_g090.1.mk	184.278	1.2348	0.17924	86.7125	1.48123e-19	1.72216e-18	yes
Pav_sc0000848.1_g470.1.mk	817.366	-0.815464	0.162439	86.6803	1.50524e-19	1.74913e-18	yes
Pav_sc0000545.1_g100.1.mk	4595.91	-0.400669	0.0607186	86.6732	1.51063e-19	1.75444e-18
Pav_sc0004348.1_g060.1.mk	20.2859	2.05217	0.393807	86.6684	1.51426e-19	1.75771e-18	yes
Pav_sc0000029.1_g070.1.mk	2685.84	0.571936	0.17585	86.6477	1.52997e-19	1.77498e-18	yes
Pav_sc0003131.1_g110.1.br	61.4778	2.68675	0.349895	86.6314	1.54249e-19	1.78854e-18	yes
Pav_sc0005418.1_g120.1.mk	691.374	-1.2809	0.150964	86.6051	1.56297e-19	1.8113e-18	yes
Pav_sc0003323.1_g100.1.mk	1016.63	2.27847	0.261985	86.5765	1.58544e-19	1.83635e-18	yes
Pav_sc0001181.1_g620.1.mk	1004.32	-0.873859	0.0982526	86.5064	1.64204e-19	1.90089e-18
Pav_sc0002375.1_g240.1.mk	261.427	1.82256	0.218606	86.4299	1.70604e-19	1.97391e-18	yes
Pav_sc0001885.1_g070.1.mk	224.133	2.143	0.259729	86.4186	1.71571e-19	1.98403e-18	yes
Pav_sc0000351.1_g620.1.mk	2167.87	-0.54063	0.0640354	86.4048	1.72754e-19	1.99663e-18
Pav_sc0001751.1_g020.1.mk	493.286	-1.0199	0.158332	86.374	1.75436e-19	2.02654e-18	yes
Pav_sc0000052.1_g540.1.mk	972.056	0.703866	0.0751885	86.3688	1.75893e-19	2.02969e-18
Pav_sc0001925.1_g440.1.mk	865.526	-2.25167	0.238114	86.3688	1.75898e-19	2.02969e-18	yes
Pav_sc0000829.1_g280.1.mk	2769.77	-0.632458	0.0712245	86.2807	1.83813e-19	2.11988e-18
Pav_sc0001878.1_g180.1.mk	1065.46	-0.521096	0.0610477	86.2554	1.86155e-19	2.14573e-18
Pav_sc0004354.1_g060.1.mk	11660.8	-0.689448	0.0745398	86.2465	1.86987e-19	2.15416e-18
Pav_sc0000877.1_g1590.1.mk	1478.82	0.496992	0.0807018	86.1936	1.91996e-19	2.21069e-18
Pav_co4028201.1_g010.1.mk	68.8386	1.67786	0.226793	86.1622	1.95038e-19	2.24451e-18	yes
Pav_sc0000103.1_g930.1.br	220.44	-1.64012	0.219307	86.1494	1.96291e-19	2.25772e-18	yes
Pav_sc0000554.1_g1740.1.mk	5482.11	0.496828	0.0590535	86.0933	2.01868e-19	2.32061e-18
Pav_co4012769.1_g010.1.mk	100.855	-3.60463	0.376279	86.0249	2.08899e-19	2.40015e-18	yes
Pav_sc0002009.1_g350.1.mk	388.578	0.809498	0.0913863	85.9639	2.15366e-19	2.47313e-18
Pav_sc0000009.1_g290.1.mk	687.443	0.805501	0.112494	85.9332	2.18699e-19	2.51007e-18
Pav_sc0011512.1_g010.1.mk	131.804	-1.14899	0.128006	85.9225	2.19866e-19	2.52211e-18	yes
Pav_sc0000481.1_g340.1.mk	2801.71	-1.30492	0.159973	85.8972	2.22665e-19	2.55285e-18	yes
Pav_sc0000598.1_g540.1.mk	88.3729	0.835699	0.216268	85.8473	2.28294e-19	2.61599e-18	yes
Pav_sc0000055.1_g480.1.mk	85.6572	1.97268	0.238421	85.8449	2.28566e-19	2.61771e-18	yes
Pav_sc0005167.1_g010.1.br	743.945	-0.757321	0.0920505	85.8433	2.2875e-19	2.61841e-18
Pav_sc0001289.1_g580.1.mk	357.019	4.21916	0.42644	85.8358	2.29614e-19	2.62691e-18	yes
Pav_sc0000396.1_g640.1.mk	20.6632	-3.34691	0.53079	85.8221	2.3119e-19	2.64352e-18	yes
Pav_sc0000200.1_g090.1.mk	1095.48	-1.21222	0.132016	85.7999	2.33767e-19	2.67157e-18	yes
Pav_sc0001215.1_g260.1.mk	140.051	-1.30956	0.142466	85.785	2.35514e-19	2.6901e-18	yes
Pav_sc0003434.1_g220.1.mk	1106.37	-0.111649	0.0717297	85.7602	2.38455e-19	2.72225e-18
Pav_sc0000206.1_g720.1.mk	1439.56	0.983443	0.11362	85.6812	2.48068e-19	2.83048e-18
Pav_sc0000893.1_g110.1.mk	486.056	1.04622	0.118551	85.6765	2.48648e-19	2.83559e-18	yes
Pav_co4012235.1_g010.1.mk	14.2228	7.71464	1.2289	85.623	2.55388e-19	2.91091e-18	yes
Pav_sc0007217.1_g010.1.br	99.4258	-2.56224	0.288929	85.6098	2.5708e-19	2.92864e-18	yes
Pav_sc0002286.1_g070.1.mk	2746.48	-0.875297	0.113973	85.6026	2.58011e-19	2.93769e-18
Pav_sc0003867.1_g110.1.mk	291.579	0.703264	0.145541	85.5855	2.60218e-19	2.96124e-18	yes
Pav_sc0003131.1_g010.1.br	114.697	2.76263	0.352582	85.5737	2.61756e-19	2.97717e-18	yes
Pav_sc0001181.1_g810.1.mk	2769.47	-0.7017	0.0793367	85.4718	2.75446e-19	3.13121e-18
Pav_sc0000699.1_g120.1.br	108.272	-0.954603	0.144639	85.4599	2.77089e-19	3.14821e-18	yes
Pav_sc0000414.1_g040.1.mk	76.6971	1.6016	0.209819	85.4315	2.81048e-19	3.19151e-18	yes
Pav_sc0000311.1_g070.1.mk	722.905	-1.01404	0.128401	85.4232	2.82225e-19	3.20318e-18	yes
Pav_sc0000130.1_g430.1.mk	294.914	0.115373	0.147824	85.4208	2.82561e-19	3.20529e-18	yes
Pav_sc0000589.1_g050.1.mk	280.543	0.831056	0.0947087	85.3955	2.86149e-19	3.24429e-18
Pav_sc0001529.1_g040.1.mk	1108.22	0.457706	0.0524729	85.3521	2.92428e-19	3.31372e-18
Pav_sc0001781.1_g140.1.mk	21.0616	-2.70137	0.441402	85.3437	2.93658e-19	3.3259e-18	yes
Pav_sc0000052.1_g760.1.mk	778.99	-1.04519	0.115333	85.3267	2.96172e-19	3.3526e-18	yes
Pav_sc0007709.1_g020.1.mk	235.381	1.07831	0.143684	85.3057	2.99294e-19	3.38615e-18	yes
Pav_sc0007158.1_g010.1.br	52.7393	1.91722	0.311592	85.2888	3.01838e-19	3.41314e-18	yes
Pav_sc0001014.1_g060.1.mk	1545.22	-0.512721	0.0642307	85.2357	3.09954e-19	3.50307e-18
Pav_sc0000138.1_g080.1.mk	725.191	1.22266	0.193595	85.2068	3.14475e-19	3.55229e-18	yes
Pav_sc0000131.1_g1100.1.mk	611.998	1.0177	0.117974	85.1264	3.27374e-19	3.69606e-18	yes
Pav_sc0003614.1_g050.1.mk	649.387	-0.79737	0.0954735	85.111	3.29902e-19	3.72264e-18
Pav_sc0003945.1_g020.1.mk	3800.67	0.329996	0.0404529	85.094	3.32718e-19	3.75243e-18
Pav_sc0000999.1_g120.1.mk	1090.09	-0.579729	0.107165	85.0839	3.34404e-19	3.76946e-18
Pav_sc0000675.1_g720.1.mk	242.287	1.81179	0.238511	85.0405	3.41742e-19	3.85016e-18	yes
Pav_sc0000493.1_g130.1.mk	886.607	-0.799358	0.0880558	85.0293	3.4366e-19	3.86974e-18
Pav_sc0000069.1_g810.1.mk	517.606	-0.819531	0.0898889	85.0089	3.4717e-19	3.90721e-18
Pav_co4056075.1_g010.1.mk	16432.6	-1.17462	0.178869	84.9692	3.54139e-19	3.98355e-18	yes
Pav_sc0000384.1_g150.1.mk	135.308	2.89296	0.423875	84.9422	3.5896e-19	4.03566e-18	yes
Pav_sc0000174.1_g290.1.mk	3836.24	-0.692915	0.0940633	84.8555	3.74863e-19	4.21225e-18
Pav_sc0000231.1_g360.1.mk	3238.45	-0.519474	0.06583	84.802	3.85013e-19	4.32404e-18
Pav_sc0005314.1_g020.1.mk	59.3216	-2.95167	0.34421	84.7781	3.89647e-19	4.3738e-18	yes
Pav_sc0001196.1_g1990.1.mk	63.69	1.6075	0.245871	84.7495	3.95263e-19	4.43452e-18	yes
Pav_sc0000886.1_g820.1.mk	1422.67	0.510657	0.0567447	84.7435	3.96443e-19	4.44543e-18
Pav_sc0000099.1_g700.1.mk	211.911	-2.59074	0.276071	84.7275	3.99628e-19	4.4788e-18	yes
Pav_sc0002493.1_g090.1.mk	168.368	3.16723	0.320818	84.7263	3.99873e-19	4.47921e-18	yes
Pav_sc0003618.1_g020.1.mk	456.978	0.671077	0.0729996	84.7194	4.01245e-19	4.49222e-18
Pav_sc0000138.1_g810.1.mk	3940.47	0.618936	0.0735561	84.671	4.11079e-19	4.59992e-18
Pav_sc0000045.1_g260.1.mk	2310.03	0.323189	0.0458808	84.6644	4.12436e-19	4.6127e-18
Pav_sc0001872.1_g010.1.mk	107.958	1.8977	0.308989	84.6525	4.1489e-19	4.63773e-18	yes
Pav_sc0000535.1_g320.1.mk	1087.08	0.528204	0.0733184	84.6429	4.16892e-19	4.65768e-18
Pav_sc0000257.1_g1020.1.mk	1311.92	1.04754	0.200602	84.6366	4.1822e-19	4.67008e-18	yes
Pav_sc0001794.1_g250.1.mk	2682.62	0.594256	0.06929	84.6252	4.20594e-19	4.69415e-18
Pav_sc0000500.1_g390.1.mk	5614.82	-0.39664	0.0977243	84.5951	4.26985e-19	4.763e-18
Pav_sc0000554.1_g570.1.mk	777.456	-0.973589	0.140169	84.5915	4.2774e-19	4.76894e-18	yes
Pav_sc0001163.1_g090.1.mk	2270.91	0.955403	0.114159	84.5784	4.30561e-19	4.7979e-18
Pav_sc0000240.1_g080.1.mk	213.901	0.912057	0.139864	84.5396	4.38997e-19	4.88936e-18	yes
Pav_sc0000023.1_g460.1.mk	4104.26	0.460356	0.0524266	84.4462	4.59977e-19	5.12038e-18
Pav_sc0000113.1_g620.1.mk	30.0788	-2.53373	0.29326	84.4311	4.63466e-19	5.15655e-18	yes
Pav_sc0001302.1_g050.1.mk	2609.98	1.28387	0.160198	84.4241	4.65103e-19	5.17207e-18	yes
Pav_sc0000636.1_g130.1.mk	2153.23	0.530193	0.0588082	84.3817	4.75052e-19	5.27996e-18
Pav_sc0000146.1_g670.1.mk	3593	0.510439	0.060779	84.3741	4.76859e-19	5.29731e-18
Pav_co4059551.1_g010.1.br	25.0371	1.93635	0.297894	84.3617	4.7983e-19	5.32755e-18	yes
Pav_sc0000220.1_g1660.1.mk	409.86	0.0751694	0.140246	84.3436	4.8419e-19	5.3704e-18	yes
Pav_sc0000580.1_g170.1.mk	1269.22	0.584963	0.0806532	84.3438	4.84152e-19	5.3704e-18
Pav_sc0000556.1_g110.1.mk	6742.46	1.28644	0.152294	84.3393	4.85234e-19	5.3792e-18	yes
Pav_sc0001236.1_g380.1.mk	3307.29	0.565187	0.077704	84.2871	4.98063e-19	5.51856e-18
Pav_co4012623.1_g010.1.mk	380.673	-0.46661	0.260624	84.2306	5.12341e-19	5.67383e-18	yes
Pav_sc0000586.1_g200.1.mk	850.398	0.683461	0.129523	84.2167	5.159e-19	5.71031e-18	yes
Pav_sc0002690.1_g310.1.mk	237.931	-1.4164	0.166805	84.212	5.17127e-19	5.72093e-18	yes
Pav_sc0005775.1_g030.1.br	453.931	-1.0463	0.131588	84.2065	5.18539e-19	5.7336e-18	yes
Pav_sc0000700.1_g1600.1.mk	2023.68	-1.08648	0.120036	84.1813	5.25127e-19	5.80345e-18	yes
Pav_sc0000691.1_g120.1.mk	3630.66	-0.500678	0.0821263	84.1228	5.40712e-19	5.97262e-18
Pav_sc0001862.1_g300.1.mk	424.651	1.02798	0.114593	84.1212	5.41158e-19	5.97446e-18	yes
Pav_sc0000395.1_g070.1.mk	372.749	1.30246	0.197084	84.1192	5.41678e-19	5.97713e-18	yes
Pav_co3993913.1_g010.1.br	358.014	-1.36521	0.166294	84.1037	5.45891e-19	6.02052e-18	yes
Pav_sc0000893.1_g570.1.mk	1364.28	0.521411	0.0626525	84.0245	5.67965e-19	6.26074e-18
Pav_sc0000129.1_g1270.1.mk	335.319	0.247291	0.0956261	84.0205	5.69081e-19	6.26983e-18
Pav_sc0000157.1_g940.1.mk	194.004	1.05899	0.131301	84.0064	5.73108e-19	6.31096e-18	yes
Pav_sc0001183.1_g020.1.br	398.406	-0.974869	0.115311	83.8625	6.15872e-19	6.77838e-18
Pav_sc0001243.1_g290.1.mk	268.736	-0.537789	0.0946268	83.7863	6.39803e-19	7.03816e-18
Pav_sc0000396.1_g910.1.mk	1204.17	-0.749188	0.103397	83.7771	6.4274e-19	7.06685e-18
Pav_sc0001877.1_g060.1.mk	1937.7	0.327138	0.0482369	83.7348	6.5648e-19	7.21422e-18
Pav_sc0000358.1_g290.1.mk	751.085	0.709489	0.0785422	83.706	6.66e-19	7.31508e-18
Pav_sc0001582.1_g350.1.mk	2842.75	-1.46146	0.163047	83.688	6.72003e-19	7.37724e-18	yes
Pav_sc0002106.1_g490.1.mk	79.6394	-3.5582	0.393352	83.6754	6.76271e-19	7.4203e-18	yes
Pav_sc0000697.1_g020.1.mk	4741.62	-1.10048	0.124351	83.6286	6.92284e-19	7.59212e-18	yes
Pav_sc0004181.1_g060.1.mk	23.6047	8.44673	1.28928	83.5729	7.11818e-19	7.80235e-18	yes
Pav_sc0000065.1_g630.1.mk	685.194	0.677725	0.0793687	83.5669	7.13972e-19	7.82196e-18
Pav_sc0000599.1_g060.1.mk	1797.44	-0.419275	0.0547137	83.5509	7.1969e-19	7.88059e-18
Pav_sc0001163.1_g140.1.mk	6198.47	-1.2876	0.144355	83.5427	7.22661e-19	7.90908e-18	yes
Pav_sc0000333.1_g130.1.mk	139.789	-1.6383	0.182786	83.5237	7.29539e-19	7.98028e-18	yes
Pav_sc0000055.1_g220.1.mk	1705.71	0.265574	0.0413657	83.4851	7.43767e-19	8.13178e-18
Pav_sc0000206.1_g360.1.mk	1806.44	-0.783782	0.10157	83.4701	7.4937e-19	8.18886e-18
Pav_sc0000652.1_g1060.1.mk	52.0197	-1.81681	0.218972	83.4285	7.65109e-19	8.3566e-18	yes
Pav_sc0000536.1_g130.1.mk	211.492	1.25633	0.188009	83.4025	7.75125e-19	8.46168e-18	yes
Pav_sc0000094.1_g190.1.mk	2965.02	-0.658003	0.0740232	83.3104	8.11673e-19	8.85616e-18
Pav_sc0000912.1_g080.1.mk	323.762	1.27937	0.222304	83.3063	8.13322e-19	8.86964e-18	yes
Pav_sc0005678.1_g070.1.mk	103.501	2.36649	0.360677	83.2939	8.18379e-19	8.92025e-18	yes
Pav_sc0000800.1_g1320.1.mk	481.24	1.83501	0.232387	83.2793	8.24376e-19	8.98105e-18	yes
Pav_sc0000071.1_g880.1.mk	691.742	0.671748	0.0734902	83.2528	8.35375e-19	9.09626e-18
Pav_sc0010727.1_g020.1.mk	500.413	-1.01432	0.126137	83.2462	8.38135e-19	9.12168e-18	yes
Pav_sc0001051.1_g490.1.mk	2270.08	-0.652909	0.0775602	83.2124	8.52436e-19	9.27262e-18
Pav_sc0001528.1_g500.1.mk	120.088	1.04834	0.15388	83.1767	8.67777e-19	9.43471e-18	yes
Pav_sc0000103.1_g700.1.mk	1560.25	0.589086	0.0650023	83.1388	8.84382e-19	9.61038e-18
Pav_sc0000700.1_g1810.1.mk	1587.07	0.626625	0.11486	83.0742	9.13389e-19	9.92056e-18
Pav_sc0000311.1_g1130.1.mk	50.2531	-1.99597	0.246639	83.0698	9.15438e-19	9.93778e-18	yes
Pav_sc0000775.1_g300.1.mk	5913.48	-1.19695	0.176007	83.0664	9.16977e-19	9.94945e-18	yes
Pav_sc0000465.1_g1090.1.mk	1296.84	-0.467282	0.0950969	82.9748	9.59943e-19	1.04104e-17
Pav_sc0000352.1_g080.1.mk	66.6013	1.57644	0.227227	82.9728	9.60919e-19	1.04157e-17	yes
Pav_sc0000886.1_g470.1.mk	84.7961	-2.49113	0.272845	82.9435	9.7508e-19	1.05639e-17	yes
Pav_sc0001323.1_g820.1.mk	1055.64	-0.368632	0.0520495	82.9194	9.8694e-19	1.06869e-17
Pav_sc0002401.1_g110.1.mk	667.065	-2.09104	0.243805	82.8421	1.02579e-18	1.1102e-17	yes
Pav_sc0000045.1_g140.1.mk	58.5794	1.62995	0.262826	82.805	1.04499e-18	1.13041e-17	yes
Pav_sc0000983.1_g320.1.mk	1191.83	-0.699619	0.0778361	82.7354	1.08203e-18	1.16989e-17
Pav_sc0003867.1_g080.1.mk	2058.77	-0.783258	0.0948142	82.6466	1.13116e-18	1.22239e-17
Pav_sc0002574.1_g060.1.mk	2980.16	-0.902065	0.11562	82.6176	1.14767e-18	1.23961e-17
Pav_sc0002597.1_g030.1.mk	982.174	0.511187	0.0564664	82.6056	1.15456e-18	1.24642e-17
Pav_sc0000103.1_g720.1.mk	932.663	0.718091	0.0784876	82.5036	1.21501e-18	1.31103e-17
Pav_sc0001413.1_g270.1.br	709.779	-1.47669	0.171959	82.5013	1.21636e-18	1.31183e-17	yes
Pav_sc0000099.1_g970.1.mk	1701.77	1.26276	0.186582	82.4723	1.23416e-18	1.33035e-17	yes
Pav_sc0000636.1_g400.1.mk	364.669	0.883979	0.0990591	82.4682	1.23667e-18	1.33238e-17
Pav_sc0000683.1_g190.1.mk	200.406	1.34848	0.240771	82.4573	1.24345e-18	1.33902e-17	yes
Pav_sc0000852.1_g1200.1.mk	447.677	-0.76929	0.0898522	82.3085	1.33946e-18	1.44156e-17
Pav_sc0000030.1_g1490.1.mk	731.244	0.895213	0.101413	82.3077	1.34002e-18	1.44156e-17
Pav_sc0000220.1_g1360.1.mk	36.1178	3.34907	0.50889	82.281	1.35801e-18	1.46018e-17	yes
Pav_sc0000375.1_g130.1.mk	17.057	3.04168	0.481768	82.268	1.36686e-18	1.46896e-17	yes
Pav_sc0001080.1_g990.1.mk	730.059	1.00234	0.170014	82.168	1.43695e-18	1.54352e-17	yes
[truncated: 19,460 more rows]

## Sheet: DESeq2_LCR
gene_id	baseMean	log2FoldChange	lfcSE	stat	pvalue	padj	DEG
Pav_sc0003618.1_g120.1.br	2140.85	4.61397	0.132093	1222.74	3.05361e-266	6.22388e-262	yes
Pav_sc0000700.1_g1270.1.mk	11834.3	2.36836	0.0666617	1195.26	2.84098e-260	2.89524e-256	yes
Pav_sc0006464.1_g040.1.mk	5785.86	-4.08549	0.129055	1004.94	6.03888e-219	4.10282e-215	yes
Pav_sc0000257.1_g1300.1.mk_DAM1	2255.34	-3.18955	0.10624	929.838	1.22501e-202	6.24202e-199	yes
Pav_sc0000087.1_g430.1.mk	4714.81	-2.17543	0.0779047	882.31	2.56332e-192	1.04491e-188	yes
Pav_sc0000375.1_g270.1.mk	1528.84	-2.93421	0.105595	824.871	7.61403e-180	2.58649e-176	yes
Pav_sc0005810.1_g020.1.mk	1697.9	-3.39523	0.126662	706.719	3.45064e-154	1.00473e-150	yes
Pav_sc0000119.1_g230.1.mk	29300.9	3.80386	0.154193	689.212	2.18563e-150	5.56844e-147	yes
Pav_sc0000308.1_g150.1.mk	2150.4	-1.92845	0.0762988	655.328	4.98043e-143	1.1279e-139	yes
Pav_sc0000729.1_g250.1.br	1364.2	-2.94301	0.115807	648.867	1.26001e-141	2.56815e-138	yes
Pav_sc0003135.1_g490.1.mk	866.395	-3.45099	0.145652	644.632	1.04706e-140	1.9401e-137	yes
Pav_sc0000384.1_g010.1.mk	459.287	-3.07927	0.125994	643.333	2.00452e-140	3.40468e-137	yes
Pav_sc0006061.1_g110.1.mk	648.123	3.29206	0.14278	638.255	2.53964e-139	3.98176e-136	yes
Pav_sc0002206.1_g130.1.mk	1322.72	1.51551	0.0764272	630.843	1.03331e-137	1.50436e-134	yes
Pav_sc0000877.1_g910.1.mk	6199.49	-2.16474	0.0877371	617.454	8.34865e-135	1.13442e-131	yes
Pav_sc0000852.1_g880.1.mk	676.121	3.70516	0.152666	616.945	1.07689e-134	1.37182e-131	yes
Pav_sc0001392.1_g490.1.mk	918.351	-2.30356	0.0997603	555.636	2.21454e-121	2.6551e-118	yes
Pav_sc0000062.1_g610.1.mk	6332.4	1.62111	0.0690949	549.109	5.78782e-120	6.55374e-117	yes
Pav_sc0003618.1_g080.1.br	506.648	3.60023	0.164891	544.554	5.64525e-119	6.05587e-116	yes
Pav_sc0002198.1_g200.1.mk	2540.66	4.04776	0.159002	541.35	2.80055e-118	2.85404e-115	yes
Pav_sc0002445.1_g040.1.mk	352.211	3.00449	0.169461	533.746	1.25436e-116	1.21745e-113	yes
Pav_sc0001102.1_g920.1.mk	404.66	6.06598	0.32965	523.138	2.52373e-114	2.33812e-111	yes
Pav_sc0000591.1_g420.1.mk	4278.86	1.3793	0.0754647	511.584	8.14442e-112	7.21737e-109	yes
Pav_sc0004109.1_g010.1.mk	1875.7	-1.76029	0.080704	504.04	3.54118e-110	3.00735e-107	yes
Pav_sc0006926.1_g030.1.br	288.612	3.96428	0.230235	478.79	1.07677e-104	8.7787e-102	yes
Pav_sc0000052.1_g680.1.mk	4106.98	-1.60224	0.0858756	454.338	2.19703e-99	1.7223e-96	yes
Pav_sc0000910.1_g370.1.mk	37992.2	-1.32788	0.0638272	451.754	7.99632e-99	6.03633e-96	yes
Pav_sc0002493.1_g080.1.mk	362.211	8.94445	0.784808	449.913	2.00703e-98	1.46097e-95	yes
Pav_sc0000257.1_g1020.1.mk	1226.05	-1.7632	0.0856552	439.478	3.70394e-96	2.60323e-93	yes
Pav_sc0001405.1_g1340.1.mk	1634.4	2.13761	0.0977006	438.117	7.31261e-96	4.96819e-93	yes
Pav_sc0000063.1_g120.1.mk	2237.25	1.40937	0.0678536	435.9	2.21565e-95	1.45676e-92	yes
Pav_sc0001405.1_g780.1.mk	1506.05	4.68429	0.198595	435.407	2.83557e-95	1.80608e-92	yes
Pav_sc0003915.1_g020.1.mk	3479.75	-2.84149	0.138616	432.973	9.5733e-95	5.91282e-92	yes
Pav_sc0000893.1_g420.1.mk	2015.46	3.3497	0.145348	431.435	2.06582e-94	1.2384e-91	yes
Pav_sc0000138.1_g470.1.mk	713.953	-2.86939	0.145075	428.994	7.00149e-94	4.07727e-91	yes
Pav_sc0001878.1_g150.1.mk	274.537	-2.97063	0.177433	428.536	8.8042e-94	4.98465e-91	yes
Pav_sc0000103.1_g350.1.mk	3150.75	-0.706582	0.0882089	416.977	2.84851e-91	1.56914e-88	yes
Pav_sc0000396.1_g980.1.mk	7826.92	0.641828	0.0527596	413.82	1.38055e-90	7.40482e-88
Pav_sc0001827.1_g240.1.mk	1169.8	-2.38987	0.119036	413.311	1.78104e-90	9.30799e-88	yes
Pav_sc0000638.1_g680.1.mk	14913.1	-3.19544	0.155413	410.86	6.06467e-90	3.09025e-87	yes
Pav_sc0000221.1_g330.1.mk	1505.29	-2.88161	0.144682	409.47	1.2157e-89	6.04349e-87	yes
Pav_sc0000240.1_g090.1.mk	902.791	-2.66502	0.13331	405.906	7.22113e-89	3.50431e-86	yes
Pav_sc0005215.1_g050.1.mk	5197.95	1.84956	0.0943931	402.753	3.49445e-88	1.65637e-85	yes
Pav_sc0002893.1_g310.1.mk	28076.5	2.50777	0.11426	399.714	1.59633e-87	7.39465e-85	yes
Pav_sc0000062.1_g460.1.mk	8040.06	1.83314	0.0912616	398.54	2.87143e-87	1.30057e-84	yes
Pav_sc0000195.1_g960.1.mk	202.795	-4.43118	0.242232	397.974	3.81109e-87	1.68864e-84	yes
Pav_sc0001009.1_g380.1.mk	686.688	-2.31223	0.121134	393.747	3.15372e-86	1.36764e-83	yes
Pav_sc0000719.1_g130.1.mk	261.239	-2.96305	0.156893	393.173	4.20326e-86	1.78481e-83	yes
Pav_sc0000113.1_g270.1.mk	2205.14	-1.2123	0.068477	392.278	6.57498e-86	2.73492e-83	yes
Pav_sc0001335.1_g240.1.mk	2527.32	-1.52584	0.0797609	389.181	3.09251e-85	1.26063e-82	yes
Pav_sc0000689.1_g520.1.mk	5363.15	1.23674	0.0681699	382.723	7.80996e-84	3.12123e-81	yes
Pav_sc0001205.1_g330.1.mk	714.147	-2.03586	0.127677	381.965	1.14115e-83	4.47288e-81	yes
Pav_sc0001051.1_g220.1.mk	9146.4	-1.28019	0.076557	381.069	1.78623e-83	6.86924e-81	yes
Pav_sc0001963.1_g570.1.mk	888.808	-2.263	0.12301	377.631	9.96682e-83	3.76192e-80	yes
Pav_sc0000138.1_g630.1.mk	505.206	3.26974	0.168413	374.262	5.3703e-82	1.99014e-79	yes
Pav_sc0004348.1_g250.1.mk	675.507	2.23449	0.13232	371.301	2.36058e-81	8.59167e-79	yes
Pav_sc0000843.1_g240.1.mk	2819.09	-1.54718	0.0816755	368.039	1.20628e-80	4.3134e-78	yes
Pav_sc0001831.1_g060.1.mk	246.218	-4.62268	0.259487	367.898	1.29404e-80	4.54745e-78	yes
Pav_sc0000241.1_g220.1.mk	424.808	-2.54544	0.136687	367.171	1.86102e-80	6.42903e-78	yes
Pav_sc0001710.1_g340.1.mk	751.513	1.18468	0.0916667	365.801	3.69205e-80	1.25419e-77	yes
Pav_sc0007703.1_g010.1.mk	2382.42	1.21285	0.0753723	357.316	2.56959e-78	8.58579e-76	yes
Pav_sc0002106.1_g030.1.br	189.676	-3.78482	0.229324	356.725	3.45341e-78	1.13528e-75	yes
Pav_sc0003515.1_g080.1.mk	1199.47	1.7549	0.0957994	354.938	8.43779e-78	2.72983e-75	yes
Pav_sc0000138.1_g1130.1.mk	609.711	1.38082	0.103074	349.419	1.33235e-76	4.24312e-74	yes
Pav_sc0003618.1_g110.1.br	87.203	7.28303	0.873258	347.677	3.18352e-76	9.98254e-74	yes
Pav_sc0001529.1_g010.1.mk	12737.3	-1.74378	0.097862	346.45	5.88044e-76	1.81599e-73	yes
Pav_sc0002234.1_g100.1.mk	442.741	4.04701	0.218739	343.784	2.22933e-75	6.78183e-73	yes
Pav_sc0000556.1_g110.1.mk	7236.1	1.15291	0.0745634	343.449	2.63646e-75	7.90241e-73	yes
Pav_sc0000040.1_g340.1.mk	937.308	-1.85239	0.110009	343.209	2.97215e-75	8.77947e-73	yes
Pav_sc0000363.1_g470.1.mk	6929.82	1.21109	0.0754194	340.53	1.1347e-74	3.30393e-72	yes
Pav_sc0000138.1_g610.1.mk	3985.47	3.02547	0.146686	340.464	1.17257e-74	3.36609e-72	yes
Pav_sc0000683.1_g040.1.mk	650.867	-2.34024	0.151976	340.171	1.35763e-74	3.84323e-72	yes
Pav_sc0001305.1_g910.1.mk	5195.2	-1.45597	0.0804198	339.367	2.02947e-74	5.66639e-72	yes
Pav_sc0000624.1_g730.1.mk	4681.54	-1.84612	0.106762	339.162	2.24818e-74	6.19222e-72	yes
Pav_sc0001077.1_g080.1.mk	861.528	-1.97466	0.109096	337.168	6.09404e-74	1.65612e-71	yes
Pav_sc0000766.1_g250.1.mk	1249.47	-2.54355	0.140219	334.694	2.0992e-73	5.62973e-71	yes
Pav_sc0003681.1_g050.1.mk	6459.89	0.955551	0.0606701	331.347	1.11904e-72	2.96212e-70
Pav_sc0000293.1_g300.1.mk	1456.38	-1.63804	0.0925819	329.847	2.36969e-72	6.1922e-70	yes
Pav_sc0002108.1_g100.1.mk	1113.93	-1.841	0.103952	327.933	6.17095e-72	1.5921e-69	yes
Pav_sc0001545.1_g130.1.mk	3842.42	-1.68047	0.0975495	326.684	1.15194e-71	2.93485e-69	yes
Pav_sc0001169.1_g050.1.mk	2353.81	-1.13278	0.0682155	326.161	1.49609e-71	3.7646e-69	yes
Pav_sc0000600.1_g680.1.mk	594.897	-1.96719	0.111962	324.6	3.26672e-71	8.11978e-69	yes
Pav_sc0000491.1_g040.1.mk	998.253	-1.68033	0.0977442	321.653	1.42522e-70	3.49985e-68	yes
Pav_sc0003584.1_g060.1.br	405.618	-2.4952	0.150364	321.589	1.47202e-70	3.57174e-68	yes
Pav_sc0000257.1_g1350.1.mk_DAM3	2292.88	-2.79122	0.137667	573.148	4.96623e-74	5.11221e-68	yes
Pav_sc0001938.1_g620.1.mk	6570.24	1.45302	0.0833015	318.243	7.84166e-70	1.88034e-67	yes
Pav_sc0000481.1_g340.1.mk	1948.76	-1.60449	0.102263	312.874	1.14903e-68	2.72319e-66	yes
Pav_sc0001797.1_g640.1.mk	323.244	2.27712	0.157227	312.777	1.20608e-68	2.82555e-66	yes
Pav_sc0002233.1_g540.1.br	2723.69	-1.67407	0.0985787	312.52	1.37138e-68	3.17631e-66	yes
Pav_sc0000624.1_g740.1.mk	614.459	-1.90429	0.114127	312.44	1.42732e-68	3.26871e-66	yes
Pav_sc0000257.1_g1350.1.mk_DAM6	3001.81	-1.35821	0.0960468	311.265	2.56863e-68	5.81709e-66	yes
Pav_sc0000129.1_g1690.1.mk	1883.36	1.24929	0.0802549	310.847	3.16525e-68	7.08947e-66	yes
Pav_sc0001519.1_g020.1.mk	1993.06	-1.47817	0.091858	309.645	5.77411e-68	1.27922e-65	yes
Pav_sc0000700.1_g1260.1.br	323.059	-2.7757	0.161983	308.979	8.05463e-68	1.76526e-65	yes
Pav_sc0000800.1_g050.1.mk	604.836	-1.8416	0.109025	308.838	8.64493e-68	1.87448e-65	yes
Pav_sc0000102.1_g320.1.mk	4263.22	-1.23903	0.0762705	307.754	1.48604e-67	3.18826e-65	yes
Pav_sc0008932.1_g010.1.mk	959.31	-1.99157	0.116335	300.891	4.5967e-66	9.75936e-64	yes
Pav_sc0000051.1_g280.1.mk	24511.7	-1.3272	0.0787642	300.833	4.73139e-66	9.94177e-64	yes
Pav_sc0000370.1_g420.1.mk	1012.52	-1.53626	0.0908389	298.561	1.47307e-65	3.06369e-63	yes
Pav_sc0001309.1_g180.1.mk	422.858	-2.6075	0.156668	297.143	2.99346e-65	6.1629e-63	yes
Pav_sc0002493.1_g090.1.mk	939.593	8.59548	0.558552	297.058	3.1244e-65	6.36816e-63	yes
Pav_sc0000638.1_g050.1.mk	804.753	-2.60349	0.161432	292.362	3.26946e-64	6.59784e-62	yes
Pav_sc0000591.1_g190.1.mk	3339.28	0.926869	0.0642806	291.983	3.95105e-64	7.89512e-62
Pav_sc0002388.1_g080.1.mk	273.656	-3.48877	0.208984	291.821	4.28393e-64	8.47718e-62	yes
Pav_sc0000221.1_g280.1.br	761.599	-2.16148	0.129417	291.2	5.84563e-64	1.14563e-61	yes
Pav_sc0000040.1_g1090.1.mk	494.286	-1.98803	0.118812	289.534	1.34422e-63	2.60933e-61	yes
Pav_sc0000138.1_g030.1.mk	204.628	3.48184	0.251252	285.82	8.60755e-63	1.65509e-60	yes
Pav_sc0002327.1_g900.1.mk	1071.12	-1.38709	0.0834922	284.598	1.58599e-62	3.0211e-60	yes
Pav_sc0001613.1_g400.1.mk	193.786	-2.94966	0.183328	284.491	1.67312e-62	3.15755e-60	yes
Pav_sc0001129.1_g070.1.mk	1514.86	1.38253	0.101641	283.351	2.95861e-62	5.53232e-60	yes
Pav_sc0000877.1_g850.1.mk	446.581	-2.19414	0.152342	281.372	7.96075e-62	1.47505e-59	yes
Pav_sc0000410.1_g540.1.mk	888.948	1.26995	0.0975025	279.904	1.65841e-61	3.04521e-59	yes
Pav_sc0000091.1_g560.1.mk	11623.2	-1.55277	0.0940796	279.2	2.35761e-61	4.29044e-59	yes
Pav_sc0000257.1_g1350.1.mk_DAM4	4589.76	-2.59205	0.153381	394.802	7.44935e-68	7.66832e-59	yes
Pav_sc0001405.1_g2050.1.mk	5050.07	1.12766	0.0790962	277.631	5.16579e-61	9.31763e-59	yes
Pav_sc0001089.1_g060.1.mk	2342.65	0.950191	0.0679848	276.589	8.69746e-61	1.55501e-58
Pav_sc0001258.1_g420.1.mk	612.55	-2.81619	0.17329	275.438	1.54695e-60	2.74173e-58	yes
Pav_sc0000099.1_g920.1.mk	1540.81	2.98078	0.189906	274.329	2.69241e-60	4.73075e-58	yes
Pav_sc0000405.1_g520.1.mk	14666	-2.05003	0.124718	274.21	2.85771e-60	4.97827e-58	yes
Pav_sc0000843.1_g760.1.br	1115.4	-2.87436	0.191882	273.364	4.36375e-60	7.53745e-58	yes
Pav_sc0000348.1_g500.1.mk	299.216	-2.62091	0.162585	272.676	6.15538e-60	1.05428e-57	yes
Pav_sc0000500.1_g390.1.mk	6207.12	-1.01517	0.0677544	272.548	6.56173e-60	1.11451e-57	yes
Pav_sc0001065.1_g170.1.mk	21631.2	-1.32519	0.0946821	272.147	8.01865e-60	1.35071e-57	yes
Pav_sc0000745.1_g070.1.mk	4473.06	-1.6785	0.103345	272.091	8.24451e-60	1.37737e-57	yes
Pav_sc0001142.1_g450.1.mk	378.129	-2.87508	0.180788	271.228	1.2696e-59	2.10382e-57	yes
Pav_sc0002607.1_g220.1.mk	3224.98	-1.53031	0.0951567	270.951	1.45797e-59	2.39648e-57	yes
Pav_sc0001846.1_g050.1.mk	1246.24	-1.61959	0.099745	270.481	1.84449e-59	3.00755e-57	yes
Pav_sc0003135.1_g610.1.mk	781.014	-0.660613	0.137376	270.176	2.1476e-59	3.474e-57	yes
Pav_sc0000716.1_g540.1.mk	7686.97	1.32247	0.0804119	269.996	2.35008e-59	3.7716e-57	yes
Pav_co4071539.1_g010.1.mk	1501.68	-1.77171	0.10995	268.823	4.22445e-59	6.72678e-57	yes
Pav_sc0000843.1_g230.1.mk	1476.32	-1.62843	0.100715	268.773	4.3317e-59	6.84409e-57	yes
Pav_sc0000042.1_g430.1.mk	14661.6	0.89186	0.0591661	268.499	4.96821e-59	7.78939e-57
Pav_sc0000908.1_g250.1.mk	571.218	-1.6931	0.105212	268.075	6.14085e-59	9.55442e-57	yes
Pav_sc0001215.1_g180.1.mk	1051.71	3.00992	0.174252	267.887	6.7449e-59	1.04147e-56	yes
Pav_sc0002009.1_g350.1.mk	536.565	1.53191	0.112771	267.355	8.80232e-59	1.34894e-56	yes
Pav_co4036413.1_g010.1.mk	4487.84	-1.6788	0.104337	267.109	9.95443e-59	1.51411e-56	yes
Pav_sc0000848.1_g900.1.mk	138.501	3.73674	0.306552	265.685	2.02836e-58	3.06237e-56	yes
Pav_sc0000488.1_g110.1.mk	1265.23	1.58125	0.0944822	265.652	2.06203e-58	3.09032e-56	yes
Pav_sc0001932.1_g110.1.mk	254.405	-2.494	0.171205	265.039	2.80239e-58	4.16922e-56	yes
Pav_sc0000704.1_g900.1.mk	246.023	-2.44648	0.155798	263.736	5.37498e-58	7.93861e-56	yes
Pav_sc0000195.1_g230.1.mk	353.006	-2.26065	0.142172	263.04	7.61532e-58	1.11666e-55	yes
Pav_sc0001003.1_g200.1.mk	1210.56	-1.35768	0.085081	261.59	1.57172e-57	2.28819e-55	yes
Pav_sc0002208.1_g820.1.mk	3289.68	1.14007	0.0703108	260.408	2.83811e-57	4.10257e-55	yes
Pav_sc0001472.1_g020.1.mk	365.973	-2.34723	0.14953	259.234	5.1066e-57	7.32977e-55	yes
Pav_sc0000503.1_g910.1.mk	195.269	-3.86665	0.251259	258.755	6.48658e-57	9.24542e-55	yes
Pav_sc0001046.1_g080.1.mk	1449.45	2.13006	0.132386	258.549	7.19233e-57	1.01801e-54	yes
Pav_sc0000099.1_g310.1.mk	351.15	-2.90863	0.182973	258.34	7.98516e-57	1.12244e-54	yes
Pav_sc0002342.1_g070.1.mk	260.296	-2.36297	0.151785	257.264	1.36718e-56	1.90863e-54	yes
Pav_sc0000551.1_g080.1.mk	3421.66	0.901554	0.060358	256.571	1.93302e-56	2.68019e-54
Pav_sc0001545.1_g140.1.mk	436.911	-1.83503	0.116522	256.176	2.35528e-56	3.2436e-54	yes
Pav_sc0002479.1_g520.1.br	937.09	-2.91196	0.187309	253.914	7.29921e-56	9.98473e-54	yes
Pav_sc0001084.1_g180.1.mk	581.625	-1.7707	0.113224	251.564	2.36379e-55	3.21191e-53	yes
Pav_sc0001263.1_g110.1.mk	1141.19	-1.43897	0.105881	251.447	2.50613e-55	3.38277e-53	yes
Pav_sc0000119.1_g610.1.mk	172.861	-3.16513	0.208126	249.385	7.02789e-55	9.42384e-53	yes
Pav_sc0001169.1_g140.1.mk	16968.5	-0.897786	0.0861862	248.993	8.54625e-55	1.1385e-52	yes
Pav_sc0002553.1_g030.1.mk	1890.17	0.810371	0.0663815	247.947	1.44195e-54	1.90843e-52
Pav_sc0006926.1_g010.1.br	106.716	4.01507	0.337893	247.801	1.55165e-54	2.04036e-52	yes
Pav_sc0000546.1_g340.1.mk	6702.2	1.04999	0.0672942	247.732	1.60589e-54	2.09816e-52	yes
Pav_sc0000981.1_g150.1.mk	1352.95	-1.7912	0.115753	246.842	2.50614e-54	3.25352e-52	yes
Pav_sc0000886.1_g210.1.mk	1394.89	-2.46856	0.158292	246.024	3.77227e-54	4.86623e-52	yes
Pav_sc0000355.1_g140.1.mk	1375.9	-1.72457	0.11619	245.873	4.06684e-54	5.21322e-52	yes
Pav_sc0000700.1_g840.1.mk	553.903	-1.77929	0.118817	245.592	4.68193e-54	5.9642e-52	yes
Pav_sc0000886.1_g110.1.mk	10665.2	-0.984345	0.066144	244.962	6.41356e-54	8.11933e-52
Pav_sc0000348.1_g550.1.mk	326.78	-2.48655	0.173071	242.992	1.718e-53	2.1615e-51	yes
Pav_sc0000138.1_g620.1.mk	402.299	2.96612	0.188148	241.015	4.61556e-53	5.77143e-51	yes
Pav_sc0000148.1_g400.1.mk	1942.08	1.11878	0.0780376	240.25	6.76799e-53	8.4113e-51	yes
Pav_sc0000843.1_g410.1.mk	4002.74	-1.49338	0.0979211	240.173	7.03139e-53	8.68569e-51	yes
Pav_sc0001289.1_g030.1.mk	6526.54	-1.38815	0.092155	238.607	1.53884e-52	1.88943e-50	yes
Pav_sc0003135.1_g890.1.mk	1063.58	1.15771	0.0819924	238.481	1.63879e-52	2.0001e-50	yes
Pav_sc0003845.1_g140.1.mk	1389.22	-1.82577	0.142035	238.286	1.80666e-52	2.19187e-50	yes
Pav_sc0000370.1_g480.1.mk	7875.94	0.653587	0.0558577	238.179	1.90615e-52	2.28537e-50
Pav_sc0000373.1_g410.1.mk	1709.72	-1.34974	0.0906537	238.18	1.9047e-52	2.28537e-50	yes
Pav_sc0002208.1_g430.1.mk	1082.99	-2.00559	0.134986	237.719	2.39928e-52	2.85978e-50	yes
Pav_sc0000195.1_g750.1.mk	3623.32	0.766358	0.0653192	237.294	2.9672e-52	3.51614e-50
Pav_sc0000482.1_g220.1.mk	4826.01	1.05974	0.0701872	236.346	4.76476e-52	5.61361e-50	yes
Pav_sc0000823.1_g160.1.mk	2749.92	-1.15196	0.0831815	235.357	7.81418e-52	9.15337e-50	yes
Pav_sc0000567.1_g1080.1.mk	3217.48	2.37665	0.169858	233.605	1.87636e-51	2.18537e-49	yes
Pav_sc0000484.1_g410.1.mk	4414.6	1.52398	0.0979966	232.371	3.4782e-51	4.028e-49	yes
Pav_sc0000274.1_g170.1.mk	138.217	3.89941	0.312922	231.4	5.6503e-51	6.50647e-49	yes
Pav_sc0000212.1_g390.1.mk	2516.28	1.00342	0.0731939	231.245	6.10561e-51	6.99127e-49	yes
Pav_sc0000363.1_g610.1.mk	3629.53	-1.35716	0.0931555	231.23	6.15133e-51	7.00427e-49	yes
Pav_sc0000029.1_g070.1.mk	2515.73	1.22746	0.133885	230.24	1.00932e-50	1.14289e-48	yes
Pav_sc0004181.1_g010.1.br	75.7158	-5.79505	0.48241	228.248	2.73234e-50	3.07683e-48	yes
Pav_sc0001215.1_g200.1.mk	5775.38	-0.927673	0.0739424	227.339	4.30595e-50	4.82219e-48
Pav_sc0000780.1_g030.1.mk	378.445	-2.13291	0.145914	224.545	1.74073e-49	1.93877e-47	yes
Pav_sc0001003.1_g140.1.mk	1658.22	-1.223	0.108868	223.518	2.90874e-49	3.22207e-47	yes
Pav_sc0008321.1_g030.1.mk	264.11	2.78554	0.201828	223.048	3.67831e-49	4.05251e-47	yes
Pav_sc0000465.1_g1320.1.mk	2308.01	-1.32908	0.0947236	222.197	5.62989e-49	6.16926e-47	yes
Pav_sc0002206.1_g310.1.mk	2058.93	-1.4769	0.103536	220.992	1.02847e-48	1.12098e-46	yes
Pav_sc0002231.1_g190.1.br	579.321	-3.73526	0.263033	220.945	1.05294e-48	1.14154e-46	yes
Pav_sc0001700.1_g010.1.mk	834.551	-2.32435	0.163043	220.563	1.27434e-48	1.37427e-46	yes
Pav_sc0001643.1_g010.1.mk	316.214	1.94082	0.148883	219.899	1.77677e-48	1.89603e-46	yes
Pav_sc0002574.1_g190.1.mk	573.799	1.37365	0.110574	219.904	1.77201e-48	1.89603e-46	yes
Pav_sc0000229.1_g360.1.mk	2750.59	-1.0322	0.070684	219.199	2.52112e-48	2.67633e-46	yes
Pav_sc0001539.1_g250.1.mk	4093.93	-1.24182	0.085234	218.341	3.87175e-48	4.0888e-46	yes
Pav_sc0000590.1_g010.1.mk	334.956	3.73102	0.25353	218.099	4.37003e-48	4.59124e-46	yes
Pav_sc0003283.1_g020.1.mk	2010.2	-2.05263	0.141309	217.993	4.6063e-48	4.81464e-46	yes
Pav_sc0001009.1_g390.1.mk	1447.48	-0.766663	0.0780551	217.235	6.72983e-48	6.99834e-46	yes
Pav_sc0000747.1_g430.1.mk	178.116	3.05132	0.238638	216.946	7.77665e-48	8.04587e-46	yes
Pav_sc0000257.1_g1310.1.br_DAM2	479.435	-2.39289	0.169094	216.457	9.93247e-58	1.02244e-45	yes
Pav_sc0006091.1_g050.1.mk	929.949	0.621743	0.10315	216.336	1.05501e-47	1.08056e-45	yes
Pav_sc0000877.1_g840.1.mk	5618.68	0.237073	0.0617727	215.183	1.87731e-47	1.91317e-45
Pav_sc0000702.1_g310.1.mk	2088.2	1.03211	0.0746538	215.17	1.88982e-47	1.91634e-45	yes
Pav_sc0000893.1_g780.1.mk	2121.9	-1.18635	0.0821541	214.488	2.65775e-47	2.6817e-45	yes
Pav_sc0002195.1_g170.1.mk	888.258	1.17812	0.092735	213.466	4.43018e-47	4.44807e-45	yes
Pav_sc0002567.1_g100.1.mk	1902.42	-1.82057	0.126262	213.117	5.27618e-47	5.27152e-45	yes
Pav_sc0000998.1_g330.1.mk	84.3838	-5.88377	0.4913	213.061	5.42455e-47	5.39332e-45	yes
Pav_sc0000716.1_g010.1.mk	2615.88	1.09048	0.0765822	211.768	1.03577e-46	1.02481e-44	yes
Pav_sc0003515.1_g130.1.mk	1803.77	0.787495	0.0692437	211.277	1.32369e-46	1.30336e-44
Pav_sc0002206.1_g250.1.mk	2675.17	1.57857	0.104131	210.765	1.70952e-46	1.67516e-44	yes
Pav_sc0000370.1_g400.1.mk	1451.64	0.987564	0.0766622	210.587	1.86909e-46	1.82276e-44
Pav_sc0000290.1_g070.1.mk	4094.16	1.18044	0.0830818	210.455	1.99693e-46	1.93817e-44	yes
Pav_sc0000271.1_g140.1.br	142.066	-3.67196	0.264421	209.691	2.92535e-46	2.8258e-44	yes
Pav_co4016411.1_g010.1.mk	267.342	2.33118	0.165174	209.488	3.23864e-46	3.11368e-44	yes
Pav_sc0000103.1_g1230.1.mk	330.47	-1.94946	0.137504	208.47	5.38526e-46	5.15317e-44	yes
Pav_sc0000716.1_g530.1.mk	1798.2	-0.339536	0.101557	208.285	5.90886e-46	5.62777e-44	yes
Pav_sc0000789.1_g480.1.br	611.298	-2.27327	0.160655	207.8	7.53037e-46	7.13879e-44	yes
Pav_sc0002233.1_g550.1.br	1008.82	-1.65028	0.119401	207.543	8.56158e-46	8.0788e-44	yes
Pav_sc0002475.1_g240.1.mk	4392.65	-0.665127	0.0631465	206.97	1.14009e-45	1.07084e-43
Pav_sc0000257.1_g260.1.mk	9530.43	0.905329	0.0680473	205.974	1.87613e-45	1.7541e-43
Pav_sc0003135.1_g580.1.mk	2761.88	-1.60852	0.119518	204.578	3.77092e-45	3.50954e-43	yes
Pav_sc0000129.1_g660.1.mk	1459.16	-1.42557	0.104789	204.496	3.92936e-45	3.64038e-43	yes
Pav_sc0002668.1_g070.1.br	174.476	-3.42153	0.248224	203.499	6.46935e-45	5.96081e-43	yes
Pav_sc0000554.1_g2140.1.mk	118.808	-3.7782	0.304801	203.491	6.49249e-45	5.96081e-43	yes
Pav_sc0000157.1_g190.1.mk	14925.4	-0.897497	0.0767643	203.415	6.74414e-45	6.16408e-43
Pav_sc0002858.1_g210.1.br	642.522	-1.55334	0.116362	202.796	9.19267e-45	8.36451e-43	yes
Pav_sc0000800.1_g350.1.br	182.037	6.90066	0.630038	202.574	1.02733e-44	9.30621e-43	yes
Pav_sc0000481.1_g040.1.mk	582.33	-1.60838	0.118498	202.213	1.23006e-44	1.10934e-42	yes
Pav_sc0000257.1_g1380.1.mk	903.512	-1.68356	0.120253	201.873	1.45853e-44	1.3096e-42	yes
Pav_sc0000488.1_g600.1.mk	4145.18	-0.614996	0.0663536	201.731	1.56569e-44	1.39965e-42
Pav_sc0002266.1_g190.1.mk	360.454	2.38168	0.181735	201.096	2.15011e-44	1.91369e-42	yes
Pav_sc0001392.1_g110.1.mk	2600.23	0.879641	0.0684319	200.834	2.45211e-44	2.17299e-42
Pav_sc0000975.1_g050.1.mk	3293.44	0.903034	0.0693826	200.765	2.53809e-44	2.23946e-42
Pav_sc0000554.1_g070.1.mk	3413.32	-0.713075	0.0752938	200.484	2.92051e-44	2.56576e-42
Pav_sc0001051.1_g120.1.mk	1284.08	0.768854	0.078679	200.154	3.44444e-44	3.01307e-42
Pav_sc0000009.1_g780.1.mk	788.223	1.22146	0.114115	199.674	4.3783e-44	3.81361e-42	yes
Pav_sc0000071.1_g620.1.mk	2206.17	-0.602985	0.0688564	199.446	4.9068e-44	4.25576e-42
Pav_sc0001938.1_g420.1.mk	1284.73	-1.09907	0.0796983	199.436	4.93155e-44	4.25911e-42	yes
Pav_sc0004456.1_g190.1.mk	300.67	1.77381	0.14142	199.055	5.96722e-44	5.13181e-42	yes
Pav_sc0000103.1_g1220.1.mk	326.079	-1.93289	0.139443	198.987	6.17362e-44	5.287e-42	yes
Pav_sc0002445.1_g050.1.mk	208.91	2.07776	0.19667	198.143	9.41277e-44	8.02725e-42	yes
Pav_co4047603.1_g010.1.mk	947.349	-1.44417	0.105818	198.13	9.47776e-44	8.04899e-42	yes
Pav_sc0002866.1_g160.1.br	145.62	6.35298	0.588821	197.878	1.07482e-43	9.09007e-42	yes
Pav_sc0002266.1_g130.1.mk	2231.44	-1.13005	0.0915582	197.557	1.26191e-43	1.06282e-41	yes
Pav_sc0000780.1_g240.1.mk	1101.29	-1.51092	0.112244	196.567	2.07028e-43	1.73648e-41	yes
Pav_sc0001203.1_g010.1.mk	1299.5	-1.81669	0.131404	196.46	2.18412e-43	1.8208e-41	yes
Pav_sc0000503.1_g890.1.mk	684.926	-1.81407	0.141528	196.456	2.18868e-43	1.8208e-41	yes
Pav_sc0000129.1_g1710.1.mk	2524.31	-1.70302	0.124457	195.349	3.80621e-43	3.15358e-41	yes
Pav_sc0000829.1_g560.1.mk	6622.32	0.826914	0.061321	194.936	4.6785e-43	3.86062e-41
Pav_sc0000052.1_g770.1.br	245.125	-2.60418	0.191258	194.807	4.99004e-43	4.10109e-41	yes
Pav_sc0000174.1_g670.1.mk	531.934	-1.66898	0.121398	194.773	5.07594e-43	4.15493e-41	yes
Pav_co4042821.1_g010.1.br	649.269	-1.52032	0.111734	194.679	5.32228e-43	4.33915e-41	yes
Pav_sc0001364.1_g130.1.mk	2087.14	-1.01091	0.0797715	194.437	6.00487e-43	4.87615e-41	yes
Pav_sc0000563.1_g180.1.mk	251.296	2.50593	0.183072	194.39	6.14867e-43	4.97311e-41	yes
Pav_sc0000478.1_g390.1.mk	916.613	1.18709	0.0994142	194.158	6.90369e-43	5.5617e-41	yes
Pav_sc0001963.1_g320.1.mk	553.94	-1.4628	0.108801	193.741	8.50298e-43	6.82314e-41	yes
Pav_sc0004467.1_g120.1.mk	3402.55	1.61902	0.131019	193.576	9.23792e-43	7.38381e-41	yes
Pav_sc0001112.1_g070.1.mk	530.844	-2.33793	0.175305	193.23	1.09802e-42	8.70808e-41	yes
Pav_sc0001478.1_g020.1.mk	3711.56	0.367371	0.0678936	193.234	1.096e-42	8.70808e-41
Pav_sc0001003.1_g160.1.mk	347.576	-1.71177	0.131738	193.131	1.15388e-42	9.11567e-41	yes
Pav_sc0000740.1_g230.1.mk	4596.79	-0.998786	0.073196	192.131	1.90272e-42	1.49735e-40
Pav_sc0001196.1_g980.1.mk	884.607	1.13747	0.102791	192.037	1.99403e-42	1.56317e-40	yes
Pav_sc0000093.1_g190.1.mk	1879.69	-2.18376	0.174258	191.625	2.44999e-42	1.91325e-40	yes
Pav_sc0000093.1_g170.1.mk	6666.06	-1.12725	0.0997381	191.304	2.87679e-42	2.23797e-40	yes
Pav_sc0000157.1_g200.1.mk	12097.5	-0.92576	0.0798619	191.014	3.32455e-42	2.57646e-40
Pav_sc0000175.1_g270.1.mk	6164.16	0.371759	0.0643916	190.785	3.72951e-42	2.87935e-40
Pav_sc0000624.1_g2200.1.mk	258.209	-3.0632	0.224354	190.363	4.60537e-42	3.54214e-40	yes
Pav_sc0001289.1_g560.1.mk	4804.73	-1.11503	0.0902638	189.504	7.07675e-42	5.42249e-40	yes
Pav_sc0001405.1_g440.1.mk	3749.25	-1.55569	0.16047	189.338	7.68623e-42	5.86744e-40	yes
Pav_sc0001801.1_g110.1.mk	327.703	2.18955	0.161875	188.961	9.28292e-42	7.05987e-40	yes
Pav_sc0000558.1_g080.1.mk	1707.62	0.98859	0.0711206	188.641	1.08906e-41	8.25173e-40
Pav_sc0000055.1_g600.1.mk	479.665	-1.58305	0.116859	188.579	1.12347e-41	8.48093e-40	yes
Pav_sc0000299.1_g130.1.mk	5008.79	0.988559	0.0749661	188.437	1.20616e-41	9.07156e-40
Pav_sc0000212.1_g150.1.mk	440.194	1.1056	0.124779	187.718	1.7278e-41	1.29471e-39	yes
Pav_sc0003823.1_g260.1.mk	706.966	1.53994	0.1129	187.268	2.16398e-41	1.61561e-39	yes
Pav_sc0000164.1_g160.1.mk	3023.67	-0.875343	0.0700906	186.895	2.60782e-41	1.93988e-39
Pav_sc0000146.1_g490.1.mk	1006.74	-1.24932	0.110308	186.582	3.04906e-41	2.25985e-39	yes
Pav_sc0000084.1_g200.1.mk	664.421	-1.26383	0.104201	186.51	3.16126e-41	2.33452e-39	yes
Pav_sc0003952.1_g010.1.mk	129.972	-2.72671	0.214026	186.372	3.38759e-41	2.48367e-39	yes
Pav_sc0001175.1_g090.1.mk	216.054	3.24893	0.250318	186.378	3.37755e-41	2.48367e-39	yes
Pav_sc0001027.1_g090.1.mk	581.295	1.66514	0.122695	185.642	4.88026e-41	3.56522e-39	yes
Pav_sc0000410.1_g500.1.mk	18740.2	0.852332	0.067604	185.513	5.2046e-41	3.78858e-39
Pav_sc0000719.1_g230.1.mk	898.658	1.38754	0.10662	184.859	7.21899e-41	5.23621e-39	yes
Pav_sc0000554.1_g100.1.mk	857.49	-1.37545	0.102493	184.633	8.08194e-41	5.84135e-39	yes
Pav_sc0000910.1_g850.1.mk	1125.06	0.461192	0.12462	184.144	1.03214e-40	7.43363e-39	yes
Pav_sc0002524.1_g040.1.mk	243.131	-2.03225	0.153826	183.919	1.15453e-40	8.28576e-39	yes
Pav_sc0000582.1_g110.1.br	542.245	-1.81451	0.135665	183.534	1.39958e-40	1.00092e-38	yes
Pav_sc0004547.1_g060.1.br	468	-1.98951	0.151391	183.513	1.41436e-40	1.00796e-38	yes
Pav_sc0000568.1_g280.1.mk	1004.09	0.713104	0.0921788	183.496	1.42675e-40	1.01324e-38	yes
Pav_sc0002208.1_g190.1.mk	16649.7	0.847415	0.0653831	183.36	1.52753e-40	1.08104e-38
Pav_sc0006064.1_g030.1.mk	1337.47	-1.49067	0.111498	183.26	1.60544e-40	1.13226e-38	yes
Pav_co4057251.1_g010.1.mk	232.705	-2.00959	0.154806	182.894	1.92771e-40	1.35485e-38	yes
Pav_sc0000488.1_g490.1.mk	398.432	1.94448	0.146778	182.735	2.08717e-40	1.46188e-38	yes
Pav_sc0007209.1_g020.1.br	3160.92	-1.41062	0.111747	182.088	2.88499e-40	2.01376e-38	yes
Pav_sc0010968.1_g010.1.br	84.5094	3.36823	0.319731	182.023	2.97988e-40	2.0729e-38	yes
Pav_sc0001014.1_g050.1.mk	220.815	-2.18267	0.176287	181.865	3.22563e-40	2.23622e-38	yes
Pav_sc0001126.1_g030.1.mk	352.779	-2.26146	0.175252	181.678	3.54121e-40	2.44667e-38	yes
Pav_sc0002493.1_g100.1.mk	389.306	2.41189	0.195249	181.349	4.17376e-40	2.87397e-38	yes
Pav_sc0000373.1_g1010.1.mk	199.42	-2.67221	0.202572	180.916	5.18207e-40	3.55626e-38	yes
Pav_sc0000055.1_g490.1.mk	278.591	2.04876	0.160655	180.626	5.99228e-40	4.09848e-38	yes
Pav_sc0000195.1_g800.1.mk	910.927	-1.36135	0.103246	180.36	6.8455e-40	4.66639e-38	yes
Pav_sc0001009.1_g360.1.mk	709.996	-1.61928	0.126263	179.787	9.11436e-40	6.1923e-38	yes
Pav_sc0000704.1_g470.1.mk	391.214	1.69441	0.126864	179.364	1.12644e-39	7.62758e-38	yes
Pav_sc0003135.1_g1090.1.br	292.123	-1.78242	0.139911	179.236	1.20037e-39	8.10128e-38	yes
Pav_sc0000254.1_g1090.1.mk	4545.42	4.5023	0.3102	178.726	1.54953e-39	1.04233e-37	yes
Pav_sc0000127.1_g110.1.mk	2731.44	0.852748	0.0646873	178.46	1.76959e-39	1.18644e-37
Pav_sc0000383.1_g470.1.mk	1307.36	0.931913	0.0783854	177.844	2.40785e-39	1.60907e-37
Pav_sc0000744.1_g390.1.mk	3639.26	-1.09686	0.0878217	177.277	3.19777e-39	2.12997e-37	yes
Pav_sc0000600.1_g530.1.mk	1511.75	-1.24284	0.0989696	176.544	4.61225e-39	3.06211e-37	yes
Pav_sc0000787.1_g240.1.mk	1937.85	-0.856198	0.073653	176.293	5.22975e-39	3.4608e-37
Pav_sc0000254.1_g1190.1.mk	2224.86	-1.02438	0.0842402	175.91	6.33341e-39	4.17759e-37	yes
Pav_sc0000624.1_g1800.1.mk	9796.17	0.616812	0.0591814	175.889	6.40107e-39	4.2086e-37
Pav_sc0000113.1_g330.1.mk	1453.99	1.17069	0.0957381	175.77	6.79247e-39	4.45158e-37	yes
Pav_sc0000568.1_g110.1.mk	167.04	-3.83032	0.301136	175.323	8.49284e-39	5.54811e-37	yes
Pav_sc0000648.1_g150.1.mk	425.693	-1.7977	0.138294	174.645	1.19186e-38	7.76117e-37	yes
Pav_sc0004175.1_g020.1.mk	11685	-0.827504	0.0878053	173.95	1.68735e-38	1.09527e-36	yes
Pav_sc0000107.1_g480.1.br	185.883	4.79618	0.382486	173.3	2.33541e-38	1.51112e-36	yes
Pav_sc0003562.1_g200.1.mk	879.24	1.83563	0.145984	173.143	2.52649e-38	1.62959e-36	yes
Pav_sc0000157.1_g060.1.mk	309.98	-2.09528	0.16163	172.987	2.73151e-38	1.75627e-36	yes
Pav_sc0000584.1_g550.1.mk	490.291	-1.81912	0.144905	172.286	3.87735e-38	2.48516e-36	yes
Pav_sc0001175.1_g060.1.mk	3799.19	0.745811	0.0647145	172.249	3.94929e-38	2.52333e-36
Pav_sc0001217.1_g220.1.mk	1188.6	1.92706	0.140763	171.701	5.1942e-38	3.30838e-36	yes
Pav_sc0003681.1_g010.1.mk	408.533	-3.33458	0.252386	171.649	5.33082e-38	3.38482e-36	yes
Pav_sc0000051.1_g330.1.mk	351.036	-2.53702	0.232326	170.87	7.87161e-38	4.98258e-36	yes
Pav_sc0000044.1_g090.1.mk	482.389	-1.37993	0.127484	170.797	8.16599e-38	5.15292e-36	yes
Pav_sc0000503.1_g620.1.mk	144.865	-2.75019	0.22066	170.519	9.38254e-38	5.90231e-36	yes
Pav_sc0000383.1_g850.1.mk	180.812	-2.17605	0.173184	170.402	9.94678e-38	6.23801e-36	yes
Pav_sc0000257.1_g1350.1.mk_DAM5	9315.69	-2.69164	0.145524	483.975	6.20779e-48	6.39027e-36	yes
Pav_sc0001003.1_g300.1.mk	103.195	-3.3714	0.272814	170.164	1.12034e-37	7.0045e-36	yes
Pav_sc0001309.1_g750.1.mk	4551.04	0.62962	0.0601759	169.755	1.3746e-37	8.56795e-36
Pav_sc0000586.1_g780.1.mk	1559.71	1.77149	0.159436	169.626	1.4665e-37	9.11286e-36	yes
Pav_sc0000254.1_g270.1.mk	8676.35	-1.37074	0.11472	169.615	1.47424e-37	9.1331e-36	yes
Pav_sc0000847.1_g070.1.mk	144.967	-2.99101	0.246677	168.754	2.26787e-37	1.40072e-35	yes
Pav_sc0001157.1_g030.1.mk	2016.21	-1.41839	0.112556	168.481	2.59861e-37	1.60015e-35	yes
Pav_sc0002701.1_g010.1.mk	342.393	-1.94908	0.152488	168.374	2.74145e-37	1.68302e-35	yes
Pav_sc0002024.1_g120.1.mk	353.716	1.96863	0.153862	168.145	3.07428e-37	1.88168e-35	yes
Pav_sc0001084.1_g290.1.mk	240.594	-0.286963	0.364704	167.883	3.50551e-37	2.1392e-35	yes
Pav_sc0005418.1_g110.1.mk	1352.92	0.934938	0.0774705	167.667	3.90541e-37	2.37612e-35
Pav_sc0002208.1_g150.1.mk	3162.66	1.29829	0.0977843	167.515	4.21232e-37	2.55522e-35	yes
Pav_sc0001102.1_g930.1.br	9916.09	1.1369	0.0854379	167.433	4.38821e-37	2.65402e-35	yes
Pav_sc0000910.1_g200.1.mk	1941.13	-0.0769191	0.146349	167.042	5.33683e-37	3.21821e-35	yes
Pav_sc0000091.1_g450.1.mk	7389.53	-0.895042	0.0815395	165.817	9.84846e-37	5.92128e-35
Pav_sc0000862.1_g320.1.br	5998.11	2.07964	0.151762	165.734	1.02654e-36	6.15379e-35	yes
Pav_sc0000754.1_g390.1.mk	1338.55	-1.80515	0.142807	165.71	1.03858e-36	6.20774e-35	yes
Pav_sc0000138.1_g130.1.mk	1203.04	-1.01479	0.0836448	165.404	1.21044e-36	7.20556e-35	yes
Pav_sc0001025.1_g150.1.mk	236.02	1.61455	0.163502	165.401	1.21259e-36	7.20556e-35	yes
Pav_sc0004601.1_g010.1.mk	136.555	-2.80168	0.229944	165.12	1.39495e-36	8.26508e-35	yes
Pav_sc0000030.1_g760.1.mk	8961.84	0.782718	0.0633856	164.801	1.63675e-36	9.66962e-35
Pav_sc0000886.1_g440.1.mk	1985.58	-0.798457	0.0781706	164.708	1.71452e-36	1.00998e-34
Pav_sc0000030.1_g1310.1.mk	5660.62	1.65533	0.131891	164.688	1.73173e-36	1.01718e-34	yes
Pav_sc0000744.1_g080.1.mk	1606.01	0.748658	0.0727016	164.328	2.07336e-36	1.21435e-34
Pav_sc0000103.1_g1460.1.mk	435.183	1.7214	0.167141	163.94	2.51658e-36	1.46971e-34	yes
Pav_sc0000003.1_g140.1.mk	1458.54	0.966718	0.0864024	163.802	2.69659e-36	1.57034e-34
Pav_sc0000311.1_g1020.1.mk	5970.09	-1.34905	0.107326	163.448	3.21818e-36	1.86874e-34	yes
Pav_sc0000862.1_g310.1.br	172.316	6.02534	0.534809	163.027	3.97264e-36	2.30029e-34	yes
Pav_sc0000652.1_g540.1.mk	4573.14	-0.516483	0.0981696	162.341	5.60008e-36	3.23345e-34	yes
Pav_sc0001583.1_g200.1.mk	1130.57	0.954397	0.0826684	161.327	9.29779e-36	5.35332e-34
Pav_sc0000800.1_g1150.1.mk	2451.87	-0.841379	0.0681529	161.173	1.00407e-35	5.7648e-34
Pav_sc0001807.1_g150.1.mk	361.289	-2.19823	0.175894	161.097	1.04272e-35	5.96985e-34	yes
Pav_sc0000882.1_g260.1.mk	3077.41	0.710741	0.0727572	160.085	1.73012e-35	9.87767e-34
Pav_sc0006999.1_g020.1.mk	337.869	-2.00808	0.169977	159.923	1.87615e-35	1.06815e-33	yes
Pav_sc0001938.1_g490.1.mk	1035.66	-1.26454	0.107849	159.734	2.06197e-35	1.17067e-33	yes
Pav_sc0000622.1_g550.1.mk	688.57	-1.59439	0.128383	159.325	2.52929e-35	1.432e-33	yes
Pav_sc0000387.1_g060.1.mk	828.395	-1.23091	0.104615	159.236	2.64478e-35	1.49324e-33	yes
Pav_sc0000136.1_g020.1.br	438.313	-1.46702	0.117864	159.156	2.75237e-35	1.54969e-33	yes
Pav_sc0001369.1_g720.1.mk	18397.5	0.655678	0.0564616	158.965	3.02867e-35	1.70056e-33
Pav_sc0000099.1_g330.1.mk	4149.06	-2.16511	0.172673	158.83	3.2395e-35	1.81394e-33	yes
Pav_sc0000130.1_g250.1.mk	3971.42	-0.948108	0.0990702	158.798	3.29237e-35	1.8385e-33	yes
Pav_co4000579.1_g010.1.mk	220.433	-1.70947	0.148075	158.741	3.38657e-35	1.88593e-33	yes
Pav_sc0001405.1_g1330.1.mk	1698.72	1.21578	0.0945107	158.658	3.52996e-35	1.96042e-33	yes
Pav_sc0000555.1_g260.1.mk	1284.36	-1.20526	0.0980987	158.42	3.97724e-35	2.20283e-33	yes
Pav_sc0000105.1_g310.1.br	1111.08	-1.80521	0.149675	158.077	4.72027e-35	2.60728e-33	yes
Pav_sc0000084.1_g300.1.mk	433.198	1.8512	0.145805	157.97	4.98102e-35	2.74387e-33	yes
Pav_sc0000558.1_g620.1.mk	122.301	-3.44562	0.287129	157.536	6.1875e-35	3.39929e-33	yes
Pav_sc0000554.1_g550.1.mk	3892.63	0.727993	0.063817	157.499	6.304e-35	3.45398e-33
Pav_sc0000119.1_g720.1.mk	375.834	-1.80866	0.149146	157.328	6.86688e-35	3.7523e-33	yes
Pav_sc0004026.1_g050.1.mk	1295.09	1.10271	0.0976014	157.107	7.66751e-35	4.17859e-33	yes
Pav_sc0001416.1_g150.1.mk	346.131	-1.63887	0.138421	156.331	1.13021e-34	6.14291e-33	yes
Pav_sc0000608.1_g030.1.mk	586.114	-1.15923	0.122533	156.228	1.18974e-34	6.44927e-33	yes
Pav_sc0001107.1_g160.1.mk	1234.47	-1.58109	0.144526	155.949	1.36783e-34	7.39502e-33	yes
Pav_sc0000052.1_g450.1.br	560.718	2.95646	0.25412	155.871	1.42215e-34	7.66831e-33	yes
Pav_sc0000099.1_g080.1.mk	1077.44	-1.52492	0.126042	155.251	1.93965e-34	1.04311e-32	yes
Pav_sc0001878.1_g050.1.mk	313.087	-1.87564	0.184972	155.122	2.06838e-34	1.10941e-32	yes
Pav_sc0001859.1_g220.1.mk	3079.67	0.793481	0.0646731	154.445	2.90221e-34	1.55257e-32
Pav_sc0000207.1_g640.1.mk	253.244	1.92185	0.158678	153.993	3.63696e-34	1.94054e-32	yes
Pav_sc0000567.1_g170.1.mk	293.862	1.54969	0.13771	153.807	3.99268e-34	2.12478e-32	yes
Pav_sc0000164.1_g080.1.mk	1810.73	1.00622	0.0903595	153.726	4.15751e-34	2.20673e-32	yes
Pav_sc0002828.1_g020.1.mk	551.614	-1.53283	0.126362	153.588	4.45425e-34	2.35809e-32	yes
Pav_sc0000174.1_g1430.1.br	7089.28	-1.28107	0.111863	153.486	4.68768e-34	2.47524e-32	yes
Pav_sc0004354.1_g230.1.mk	312.935	-1.87892	0.155439	153.415	4.85709e-34	2.55807e-32	yes
Pav_sc0002230.1_g130.1.br	137.285	2.7727	0.2499	153.146	5.55634e-34	2.9188e-32	yes
Pav_sc0000800.1_g300.1.mk	273.692	-2.01706	0.167279	152.95	6.12718e-34	3.21039e-32	yes
Pav_sc0000363.1_g780.1.mk	996.858	1.87662	0.153044	152.795	6.62058e-34	3.46002e-32	yes
Pav_sc0000886.1_g400.1.mk	210.999	-1.95176	0.160949	152.679	7.01715e-34	3.65789e-32	yes
Pav_sc0000355.1_g250.1.mk	206.3	-2.06728	0.173501	152.59	7.33714e-34	3.81494e-32	yes
Pav_sc0000195.1_g860.1.br	126.087	-3.41861	0.287445	152.552	7.47592e-34	3.8772e-32	yes
Pav_sc0000884.1_g510.1.mk	932.794	1.00836	0.0842206	152.522	7.58959e-34	3.92617e-32	yes
Pav_sc0000583.1_g1110.1.mk	1164.64	1.07904	0.0861489	152.442	7.90109e-34	4.07696e-32	yes
Pav_sc0000207.1_g560.1.mk	14133	1.13775	0.112696	152.349	8.27728e-34	4.26029e-32	yes
Pav_sc0008024.1_g020.1.br	151.224	-2.32661	0.193488	152.124	9.26103e-34	4.75462e-32	yes
Pav_sc0000143.1_g800.1.mk	881.254	1.08242	0.0929261	152.016	9.77325e-34	5.00498e-32	yes
Pav_co3998569.1_g010.1.br	206.864	-1.95108	0.168559	151.945	1.0128e-33	5.17368e-32	yes
Pav_sc0000373.1_g850.1.mk	3262.5	1.28036	0.101279	151.839	1.06801e-33	5.44203e-32	yes
Pav_sc0002962.1_g140.1.mk	1983.89	0.891242	0.0768277	151.666	1.16433e-33	5.91807e-32
Pav_sc0000108.1_g470.1.mk	512.724	-1.26836	0.149294	151.657	1.16996e-33	5.93187e-32	yes
Pav_sc0000675.1_g1020.1.mk	1021.44	1.02518	0.0923501	151.506	1.2617e-33	6.38115e-32	yes
Pav_sc0000912.1_g080.1.mk	248.054	-1.84711	0.152949	151.236	1.4436e-33	7.28301e-32	yes
Pav_sc0002019.1_g030.1.mk	591.375	1.26591	0.106822	150.874	1.73028e-33	8.70777e-32	yes
Pav_sc0003759.1_g070.1.mk	391.686	-1.67974	0.140883	150.735	1.8548e-33	9.31147e-32	yes
Pav_sc0000665.1_g120.1.mk	10958.8	0.560283	0.0467299	150.686	1.90118e-33	9.52087e-32
Pav_sc0000582.1_g630.1.mk	87.2105	-2.90812	0.257977	150.378	2.2178e-33	1.10792e-31	yes
Pav_sc0002233.1_g070.1.mk	505.286	-1.44528	0.131864	150.363	2.23387e-33	1.11322e-31	yes
Pav_sc0000800.1_g640.1.mk	1668.58	-0.82119	0.0770848	150.299	2.30624e-33	1.14648e-31
Pav_sc0002475.1_g020.1.mk	4093.22	-0.788229	0.0740973	149.878	2.84669e-33	1.41171e-31
Pav_sc0000130.1_g450.1.mk	380.754	-1.61613	0.150063	149.692	3.12482e-33	1.54588e-31	yes
Pav_sc0000625.1_g120.1.mk	277.772	-1.82715	0.159144	149.539	3.37333e-33	1.66478e-31	yes
Pav_sc0000020.1_g070.1.mk	1812.75	1.20129	0.122552	149.335	3.73483e-33	1.83873e-31	yes
Pav_sc0012008.1_g010.1.mk	253.992	-1.76365	0.153016	149.316	3.77064e-33	1.85188e-31	yes
Pav_sc0000103.1_g820.1.mk	1138.73	1.08083	0.0874494	149.241	3.91473e-33	1.91803e-31	yes
Pav_sc0000877.1_g950.1.mk	2672.86	-0.854839	0.0757768	148.747	5.011e-33	2.44926e-31
Pav_sc0000107.1_g160.1.mk	769.439	-0.649612	0.106128	148.435	5.85736e-33	2.85609e-31	yes
Pav_sc0001392.1_g330.1.mk	1536.37	-0.993605	0.0906387	148.116	6.87167e-33	3.33472e-31
Pav_sc0000055.1_g180.1.br	76.3607	-3.47825	0.304318	148.117	6.86855e-33	3.33472e-31	yes
Pav_sc0000514.1_g020.1.mk	9593.79	0.201821	0.0770457	148.102	6.92091e-33	3.35064e-31
Pav_sc0001003.1_g370.1.mk	688.83	-1.6587	0.138312	147.923	7.56521e-33	3.65389e-31	yes
Pav_sc0001450.1_g080.1.mk	2231.06	-1.89689	0.166761	147.888	7.70092e-33	3.71064e-31	yes
Pav_sc0001900.1_g030.1.mk	4350.04	-1.70613	0.143801	147.786	8.10475e-33	3.89602e-31	yes
Pav_sc0001710.1_g540.1.mk	10622.7	-0.585891	0.0487607	147.245	1.06216e-32	5.09387e-31
Pav_sc0001171.1_g230.1.mk	797.98	0.978124	0.0947529	147.117	1.13206e-32	5.41635e-31
Pav_sc0001031.1_g300.1.br	1166.98	-1.55322	0.146751	146.023	1.95675e-32	9.34018e-31	yes
Pav_sc0000661.1_g300.1.mk	7009.58	1.28384	0.132313	145.694	2.30661e-32	1.09844e-30	yes
Pav_sc0000129.1_g980.1.mk	492.247	-1.32165	0.115122	145.641	2.36841e-32	1.12524e-30	yes
Pav_sc0001539.1_g190.1.mk	10737.1	-1.0169	0.0860401	145.52	2.51621e-32	1.19268e-30	yes
Pav_sc0002327.1_g1050.1.mk	711.852	-1.4126	0.144175	144.931	3.37832e-32	1.59761e-30	yes
Pav_sc0001699.1_g580.1.mk	10327.8	0.773815	0.0663409	144.883	3.46037e-32	1.63262e-30
Pav_sc0000638.1_g470.1.br	1760.14	-0.639413	0.100836	144.873	3.47673e-32	1.63655e-30	yes
Pav_sc0000449.1_g440.1.mk	3220.68	0.49796	0.0773227	144.718	3.75678e-32	1.7643e-30
Pav_sc0000220.1_g2670.1.mk	1635.75	0.932513	0.0802896	144.552	4.08352e-32	1.91334e-30
Pav_sc0000893.1_g1270.1.mk	2993.69	0.763675	0.063018	144.456	4.28263e-32	2.00203e-30
Pav_sc0001739.1_g080.1.mk	78.9634	-3.3793	0.29867	144.157	4.97424e-32	2.32002e-30	yes
Pav_sc0000069.1_g570.1.mk	210.778	-2.40135	0.203591	144.135	5.02801e-32	2.33975e-30	yes
Pav_co4034071.1_g010.1.mk	271.079	-3.19482	0.266522	143.736	6.13826e-32	2.84989e-30	yes
Pav_sc0001215.1_g290.1.mk	291.109	-1.72386	0.147023	143.298	7.64378e-32	3.54081e-30	yes
Pav_sc0000257.1_g770.1.mk	490.092	-1.42654	0.120723	143.168	8.15703e-32	3.76999e-30	yes
Pav_sc0001309.1_g380.1.mk	1294.93	-1.61593	0.139463	143.09	8.47982e-32	3.91031e-30	yes
Pav_sc0000363.1_g910.1.mk	664.417	-1.33271	0.113766	142.957	9.06113e-32	4.16894e-30	yes
Pav_sc0000557.1_g980.1.mk	2960.65	0.615592	0.0586382	142.857	9.5285e-32	4.3741e-30
Pav_sc0004456.1_g050.1.mk	354.927	-3.04206	0.25422	142.728	1.01619e-31	4.6544e-30	yes
Pav_sc0002231.1_g220.1.br	361.647	-3.53265	0.319185	142.377	1.21129e-31	5.52738e-30	yes
Pav_sc0000254.1_g1300.1.mk	2196.71	-1.39512	0.139673	142.375	1.21222e-31	5.52738e-30	yes
Pav_sc0000983.1_g370.1.mk	1385.24	-1.22028	0.114951	142.279	1.27198e-31	5.78694e-30	yes
Pav_sc0000348.1_g1070.1.mk	2623.26	-1.11945	0.0951222	142.182	1.33542e-31	6.06205e-30	yes
Pav_sc0000093.1_g210.1.mk	9498.36	-3.4294	0.293655	141.931	1.51416e-31	6.85812e-30	yes
Pav_sc0000491.1_g270.1.mk	700.043	-0.161659	0.148698	141.858	1.57014e-31	7.09592e-30	yes
Pav_sc0000220.1_g2360.1.mk	2050.95	0.690189	0.0896893	141.598	1.78852e-31	8.06495e-30	yes
Pav_sc0000184.1_g680.1.mk	17662.7	-0.510636	0.0861484	141.415	1.95921e-31	8.81515e-30	yes
Pav_sc0003258.1_g040.1.mk	176.153	-2.07037	0.179757	141.29	2.08584e-31	9.36425e-30	yes
Pav_sc0007323.1_g040.1.mk	72.1968	-4.56581	0.415092	141.228	2.15173e-31	9.6388e-30	yes
Pav_sc0000221.1_g270.1.br	228.348	-2.04748	0.175725	141.195	2.18743e-31	9.77725e-30	yes
Pav_sc0003138.1_g240.1.mk	1156.29	-1.64506	0.152965	140.916	2.51406e-31	1.12126e-29	yes
Pav_sc0000381.1_g220.1.mk	1792.07	-1.22859	0.107446	140.8	2.66452e-31	1.18577e-29	yes
Pav_sc0000624.1_g1890.1.mk	699.221	1.30249	0.131732	140.78	2.69137e-31	1.19511e-29	yes
Pav_sc0001411.1_g550.1.mk	124.395	-2.56816	0.238679	140.48	3.1265e-31	1.38531e-29	yes
Pav_sc0000498.1_g020.1.mk	1593.89	-2.2889	0.197236	140.251	3.50634e-31	1.55024e-29	yes
Pav_sc0000164.1_g120.1.mk	250.077	-1.58853	0.160941	140.055	3.86669e-31	1.70587e-29	yes
Pav_sc0000071.1_g530.1.mk	1042.55	-2.21523	0.188496	139.782	4.43308e-31	1.95151e-29	yes
Pav_sc0000017.1_g760.1.mk	7237.66	0.582053	0.0611621	139.387	5.40007e-31	2.37207e-29
Pav_sc0001080.1_g090.1.mk	6513.52	0.388845	0.0547003	139.197	5.94085e-31	2.60401e-29
Pav_sc0002828.1_g040.1.mk	4722.06	-0.831299	0.0747075	138.951	6.71656e-31	2.9377e-29
Pav_sc0000410.1_g630.1.mk	686.288	-1.80996	0.158678	138.945	6.73623e-31	2.94e-29	yes
Pav_sc0000129.1_g080.1.mk	1128.13	0.928413	0.0832508	138.852	7.05659e-31	3.07324e-29
Pav_sc0001925.1_g350.1.mk	7204.71	-0.862172	0.0833812	138.846	7.07885e-31	3.07636e-29
Pav_sc0009864.1_g010.1.mk	790.56	-1.72424	0.160879	138.751	7.42358e-31	3.21931e-29	yes
Pav_sc0002304.1_g050.1.mk	217.915	-1.87478	0.163076	138.673	7.71835e-31	3.34003e-29	yes
Pav_co4011033.1_g010.1.mk	8607.18	-0.721009	0.0641316	138.415	8.78282e-31	3.79262e-29
Pav_sc0000600.1_g130.1.mk	383.48	-1.97442	0.173825	138.399	8.85247e-31	3.81461e-29	yes
Pav_sc0000308.1_g220.1.mk	714.061	-2.22233	0.193927	137.941	1.11325e-30	4.78698e-29	yes
Pav_sc0000702.1_g720.1.br	104.009	-2.7102	0.245992	137.899	1.13688e-30	4.8783e-29	yes
Pav_sc0000636.1_g660.1.mk	1776.1	0.871782	0.0732574	137.687	1.26392e-30	5.40348e-29
Pav_sc0000540.1_g300.1.mk	918.197	1.04751	0.0913868	137.686	1.26458e-30	5.40348e-29	yes
Pav_sc0007253.1_g130.1.mk	8372.18	0.484121	0.0520877	137.543	1.35797e-30	5.79042e-29
Pav_sc0000554.1_g520.1.mk	396.063	-2.33926	0.210928	137.392	1.4646e-30	6.23202e-29	yes
Pav_sc0000067.1_g530.1.mk	333.25	-1.47887	0.133427	137.305	1.52953e-30	6.49477e-29	yes
Pav_sc0000800.1_g1640.1.mk	477.452	0.815359	0.118434	137.156	1.64796e-30	6.98311e-29	yes
Pav_sc0003614.1_g100.1.mk	359.343	-2.22739	0.202133	137.083	1.70929e-30	7.22794e-29	yes
Pav_sc0000998.1_g120.1.mk	6151	0.55567	0.053124	137.034	1.75156e-30	7.39136e-29
Pav_sc0001859.1_g190.1.mk	358.32	-2.02483	0.175322	136.612	2.16279e-30	9.10783e-29	yes
Pav_sc0001196.1_g940.1.mk	2485.83	0.701704	0.0641949	136.289	2.5428e-30	1.06861e-28
Pav_sc0000886.1_g660.1.mk	2569.97	0.995698	0.0840387	135.913	3.06803e-30	1.28668e-28
Pav_sc0001289.1_g550.1.mk	1894.46	0.646318	0.0830501	135.896	3.09396e-30	1.29489e-28
Pav_sc0000998.1_g600.1.mk	1498.32	0.891082	0.0778387	135.782	3.27514e-30	1.36791e-28
Pav_sc0002574.1_g130.1.mk	924.492	-1.58256	0.137584	135.625	3.54248e-30	1.47654e-28	yes
Pav_sc0000702.1_g450.1.mk	1706.2	-1.34967	0.137464	135.599	3.5902e-30	1.49337e-28	yes
Pav_sc0000877.1_g930.1.mk	1062.68	-1.77222	0.158648	135.348	4.06967e-30	1.68937e-28	yes
Pav_sc0000824.1_g110.1.mk	5554.23	-0.621398	0.069727	135.33	4.10711e-30	1.70144e-28
Pav_sc0000195.1_g190.1.mk	2593.8	1.74089	0.150636	134.562	6.02835e-30	2.49229e-28	yes
Pav_sc0000017.1_g020.1.mk	665.316	-1.47689	0.130133	134.335	6.75179e-30	2.78573e-28	yes
Pav_sc0003584.1_g050.1.br	123.365	-2.87743	0.268378	134.148	7.41537e-30	3.05333e-28	yes
Pav_sc0000129.1_g1120.1.br	179.039	-3.17236	0.277624	133.564	9.93035e-30	4.08065e-28	yes
Pav_sc0000257.1_g150.1.mk	1051.11	-1.64753	0.147207	133.254	1.15928e-29	4.75421e-28	yes
Pav_sc0000702.1_g400.1.mk	299.769	2.0105	0.176537	132.678	1.54678e-29	6.33061e-28	yes
Pav_sc0000293.1_g490.1.mk	1400.13	4.78738	0.364882	132.515	1.67781e-29	6.85313e-28	yes
Pav_sc0001413.1_g230.1.mk	6401.46	-0.922955	0.0828682	132.425	1.75525e-29	7.1551e-28
Pav_sc0001020.1_g130.1.mk	2300.43	0.937208	0.0903605	132.347	1.82467e-29	7.42323e-28
Pav_sc0000023.1_g480.1.mk	201.973	-1.77411	0.160183	132.235	1.92963e-29	7.8346e-28	yes
Pav_sc0002207.1_g200.1.mk	1138.43	0.999856	0.0962551	132.188	1.97622e-29	8.00782e-28
Pav_sc0000418.1_g070.1.mk	63.4684	-3.41289	0.328758	132.152	2.01147e-29	8.13449e-28	yes
Pav_sc0000323.1_g840.1.mk	11122	0.80213	0.0787765	132.096	2.06853e-29	8.34866e-28
Pav_sc0002327.1_g560.1.mk	8997.96	-0.635804	0.0594457	132.005	2.16471e-29	8.7196e-28
Pav_sc0001258.1_g440.1.mk	2728.8	0.722221	0.0679885	131.864	2.32358e-29	9.34108e-28
Pav_sc0000977.1_g060.1.mk	399.691	-1.35806	0.121901	131.793	2.40733e-29	9.65872e-28	yes
Pav_sc0000015.1_g240.1.mk	186.463	-2.14965	0.191573	131.754	2.45503e-29	9.83073e-28	yes
Pav_sc0000410.1_g470.1.mk	653.52	-1.12022	0.0988832	131.609	2.63878e-29	1.05458e-27	yes
Pav_sc0001250.1_g010.1.mk	2876.17	0.698359	0.0807149	131.604	2.64544e-29	1.05517e-27
Pav_sc0000998.1_g460.1.mk	936.412	-1.98091	0.175087	131.26	3.14182e-29	1.25071e-27	yes
Pav_sc0000212.1_g080.1.br	2787.52	-1.56411	0.163998	131.205	3.23034e-29	1.28345e-27	yes
Pav_sc0001576.1_g300.1.mk	190.964	-2.18461	0.20727	131.046	3.49739e-29	1.38684e-27	yes
Pav_sc0001106.1_g660.1.mk	395.204	1.68514	0.145795	130.901	3.75985e-29	1.48803e-27	yes
Pav_co4076603.1_g010.1.mk	2961.48	-1.02997	0.109032	130.882	3.79526e-29	1.49913e-27	yes
Pav_sc0000354.1_g420.1.mk	167.455	-2.04956	0.184449	130.671	4.21798e-29	1.66288e-27	yes
Pav_sc0002100.1_g110.1.mk	728.873	-0.526044	0.0911018	130.409	4.80826e-29	1.89193e-27
Pav_sc0000220.1_g1700.1.mk	2463.53	-0.579833	0.0741138	130.35	4.95411e-29	1.94556e-27
Pav_sc0000044.1_g440.1.mk	3334.4	0.389324	0.064458	130.294	5.09267e-29	1.99613e-27
Pav_sc0002181.1_g070.1.mk	5991.46	0.763743	0.0658235	130.055	5.74101e-29	2.24594e-27
Pav_sc0001196.1_g1060.1.mk	4789.62	0.585652	0.119141	129.927	6.12058e-29	2.38984e-27	yes
Pav_sc0008472.1_g020.1.br	545.13	-1.21969	0.10893	129.566	7.32981e-29	2.85653e-27	yes
Pav_sc0010785.1_g010.1.mk	2205.03	-0.88896	0.0789763	129.542	7.4188e-29	2.88569e-27
Pav_sc0000376.1_g050.1.mk	1131.85	-0.940692	0.103874	129.298	8.38121e-29	3.25382e-27	yes
Pav_sc0001341.1_g550.1.mk	1041.54	0.973111	0.0969675	128.161	1.4799e-28	5.73446e-27
Pav_sc0001944.1_g080.1.mk	3683.85	0.626643	0.0579458	128.153	1.48594e-28	5.74696e-27
Pav_sc0001240.1_g120.1.mk	534.624	-1.82843	0.168283	127.884	1.69993e-28	6.56213e-27	yes
Pav_sc0001323.1_g340.1.mk	1360.11	-1.14439	0.112758	127.494	2.06525e-28	7.95726e-27	yes
Pav_sc0000020.1_g080.1.br	113.301	-3.01486	0.273877	127.29	2.28731e-28	8.7962e-27	yes
Pav_sc0000501.1_g200.1.mk	7389.94	0.78891	0.0776313	127.205	2.38608e-28	9.15876e-27
Pav_sc0000129.1_g1070.1.mk	18813.8	0.833067	0.0955388	127.187	2.40859e-28	9.22781e-27
Pav_sc0002584.1_g150.1.mk	113.877	4.44226	0.466264	127.126	2.48308e-28	9.49533e-27	yes
Pav_sc0004181.1_g040.1.mk	911.447	-0.993779	0.128746	127.012	2.62803e-28	1.00308e-26	yes
Pav_sc0000254.1_g1020.1.mk	12719.2	0.838695	0.0726652	127.004	2.63899e-28	1.00538e-26
Pav_sc0000023.1_g220.1.mk	144.909	-2.43949	0.224477	126.847	2.85406e-28	1.08529e-26	yes
Pav_sc0001900.1_g150.1.mk	3026.5	0.809621	0.0726756	126.654	3.1437e-28	1.1932e-26
Pav_sc0000367.1_g240.1.mk	667.866	0.944662	0.0956487	126.462	3.46052e-28	1.31101e-26
Pav_sc0000370.1_g260.1.mk	1165.86	-1.51042	0.136264	126.455	3.47298e-28	1.31171e-26	yes
Pav_sc0004578.1_g090.1.mk	1980.87	0.43447	0.0728614	126.453	3.47524e-28	1.31171e-26
Pav_sc0001258.1_g160.1.mk	1543.69	2.62306	0.212479	126.445	3.4904e-28	1.315e-26	yes
Pav_sc0000095.1_g500.1.mk	797.511	1.05009	0.104982	125.827	4.75327e-28	1.78748e-26	yes
Pav_sc0000691.1_g590.1.mk	80.1687	-3.15847	0.29742	125.663	5.15909e-28	1.93651e-26	yes
Pav_sc0002553.1_g100.1.mk	166.286	-2.47923	0.225166	125.552	5.45304e-28	2.04308e-26	yes
Pav_sc0000112.1_g350.1.mk	1305.57	1.00445	0.0881481	125.493	5.61782e-28	2.10096e-26	yes
Pav_sc0000661.1_g460.1.mk	2250.78	0.820024	0.0723646	125.407	5.86317e-28	2.1887e-26
Pav_sc0005810.1_g030.1.mk	70.1971	-3.38899	0.321369	125.397	5.89353e-28	2.19601e-26	yes
Pav_sc0000373.1_g720.1.mk	719.691	1.14024	0.122598	125.162	6.62799e-28	2.46518e-26	yes
Pav_sc0000979.1_g030.1.mk	1289.17	0.814639	0.0947699	125.135	6.7185e-28	2.49429e-26
Pav_sc0000195.1_g420.1.mk	9108.03	0.5952	0.0610578	125.071	6.93833e-28	2.57122e-26
Pav_sc0000311.1_g140.1.mk	731.239	0.548317	0.0894705	125.039	7.05033e-28	2.60798e-26
Pav_sc0003845.1_g030.1.mk	729.253	1.28735	0.116842	124.738	8.19495e-28	3.02589e-26	yes
Pav_sc0001102.1_g490.1.mk	150.953	-2.89662	0.269523	124.569	8.918e-28	3.28692e-26	yes
Pav_sc0000103.1_g440.1.mk	883.226	-1.23789	0.112484	124.503	9.21574e-28	3.39053e-26	yes
Pav_sc0000890.1_g340.1.mk	449.177	-2.0209	0.188456	124.337	1.00118e-27	3.67676e-26	yes
Pav_sc0000099.1_g220.1.mk	1667.3	-1.19558	0.1099	124.249	1.0462e-27	3.83517e-26	yes
Pav_co4012855.1_g010.1.br	285.39	-1.91752	0.175848	123.784	1.32028e-27	4.83123e-26	yes
Pav_sc0000257.1_g880.1.mk	2362.78	-0.870716	0.080985	123.739	1.35013e-27	4.93162e-26
Pav_sc0003700.1_g070.1.mk	125.785	-2.54201	0.235445	123.559	1.4775e-27	5.3872e-26	yes
Pav_sc0001309.1_g1260.1.mk	6906.87	0.888688	0.100933	123.413	1.5894e-27	5.78485e-26
Pav_sc0001051.1_g070.1.mk	11222.5	2.14542	0.188212	123.068	1.88849e-27	6.86119e-26	yes
Pav_sc0001305.1_g390.1.mk	188.298	-3.58694	0.327296	123.03	1.92494e-27	6.98115e-26	yes
Pav_sc0000026.1_g770.1.mk	504.069	-0.92468	0.128729	122.951	2.00203e-27	7.24786e-26	yes
Pav_sc0000581.1_g040.1.mk	11318.2	-0.601974	0.101147	122.884	2.07072e-27	7.48322e-26	yes
Pav_sc0000102.1_g300.1.mk	3905.28	-0.926471	0.089919	122.865	2.09074e-27	7.54221e-26
Pav_sc0007696.1_g040.1.mk	81.4752	-3.09145	0.303972	122.829	2.12854e-27	7.66498e-26	yes
Pav_co4076677.1_g010.1.mk	79.2963	-3.19761	0.307209	122.564	2.43024e-27	8.73599e-26	yes
Pav_sc0000012.1_g360.1.mk	3185.05	0.61749	0.0639981	122.421	2.60999e-27	9.36563e-26
Pav_sc0000354.1_g530.1.mk	638.726	1.22825	0.110152	122.354	2.69935e-27	9.66926e-26	yes
Pav_sc0000759.1_g430.1.mk	630.781	-1.58548	0.145232	122.282	2.79708e-27	1.00018e-25	yes
Pav_sc0000212.1_g1890.1.mk	662.861	-1.12898	0.114665	121.94	3.3199e-27	1.18505e-25	yes
Pav_sc0000055.1_g190.1.mk	1147.95	1.86128	0.161784	121.274	4.631e-27	1.65016e-25	yes
Pav_sc0000334.1_g260.1.mk	752.149	1.1138	0.105846	121.251	4.68358e-27	1.66598e-25	yes
Pav_sc0000544.1_g350.1.mk	481.728	1.18065	0.110471	121.069	5.13029e-27	1.8217e-25	yes
Pav_sc0001518.1_g060.1.mk	1004.3	1.04433	0.0963945	120.796	5.88089e-27	2.0846e-25	yes
Pav_sc0000677.1_g230.1.br	118.343	-2.26525	0.211424	120.711	6.13613e-27	2.17129e-25	yes
Pav_sc0000373.1_g200.1.mk	142.814	-1.99097	0.189175	120.664	6.28363e-27	2.21964e-25	yes
Pav_sc0001205.1_g130.1.mk	2592.85	-1.87134	0.171988	120.619	6.42561e-27	2.26586e-25	yes
Pav_sc0000740.1_g210.1.mk	2641.75	1.13507	0.1059	120.498	6.82567e-27	2.40278e-25	yes
Pav_sc0001413.1_g270.1.br	572.066	-1.26146	0.117231	120.423	7.08734e-27	2.49059e-25	yes
Pav_sc0000749.1_g160.1.mk	1353.88	0.936268	0.0852611	120.4	7.16998e-27	2.51529e-25
Pav_sc0000348.1_g820.1.mk	9512.22	-0.527949	0.0786138	119.234	1.28413e-26	4.49711e-25
Pav_co4056075.1_g010.1.mk	18631.2	-0.548096	0.0897069	119.197	1.30856e-26	4.57481e-25
Pav_sc0000143.1_g070.1.mk	123.214	2.53708	0.265502	119.069	1.39482e-26	4.86803e-25	yes
Pav_sc0000072.1_g690.1.mk	6328.64	-0.717056	0.087314	118.996	1.44634e-26	5.03921e-25
Pav_sc0000257.1_g830.1.mk	3299.16	-0.855238	0.0793688	118.801	1.59514e-26	5.54815e-25
Pav_sc0000044.1_g290.1.mk	1501.13	0.564129	0.0817468	118.649	1.72092e-26	5.97542e-25
Pav_co4088985.1_g020.1.mk	1756.71	-0.827654	0.100534	118.556	1.80247e-26	6.24793e-25	yes
Pav_sc0000886.1_g550.1.mk	717.254	-0.895129	0.0996102	118.485	1.86767e-26	6.46296e-25
Pav_sc0001862.1_g310.1.mk	1517.37	-1.44822	0.162445	118.413	1.9363e-26	6.68909e-25	yes
Pav_sc0000760.1_g120.1.mk	7511.76	1.08502	0.121773	118.409	1.93981e-26	6.68989e-25	yes
Pav_sc0000719.1_g240.1.mk	14712.5	0.509261	0.0564033	118.379	1.96947e-26	6.78069e-25
Pav_sc0001059.1_g180.1.mk	1157.93	-1.07043	0.0998733	118.236	2.11492e-26	7.2692e-25	yes
Pav_sc0002080.1_g310.1.mk	428.384	-2.28313	0.21334	118.202	2.15125e-26	7.38162e-25	yes
Pav_sc0000040.1_g960.1.mk	102.981	-3.37695	0.33698	118.194	2.15971e-26	7.39818e-25	yes
Pav_sc0000624.1_g810.1.mk	419.591	-1.8492	0.175087	118.001	2.37873e-26	8.13477e-25	yes
Pav_sc0000567.1_g520.1.mk	117.885	-2.68372	0.259578	117.98	2.40473e-26	8.20992e-25	yes
Pav_sc0001411.1_g100.1.mk	188.421	-1.80996	0.172483	117.965	2.42196e-26	8.25492e-25	yes
Pav_sc0001077.1_g400.1.mk	3539.28	-0.809969	0.0783608	117.906	2.49502e-26	8.48975e-25
Pav_sc0000410.1_g180.1.mk	1155.31	-0.916344	0.0861498	117.648	2.83766e-26	9.63955e-25
Pav_sc0000174.1_g570.1.br	1151.78	-1.28752	0.123838	117.571	2.95009e-26	1.00048e-24	yes
Pav_sc0001030.1_g150.1.mk	1105.04	0.786384	0.0794517	117.252	3.45954e-26	1.1713e-24
Pav_sc0002722.1_g050.1.mk	343.887	1.44209	0.14533	117.235	3.48952e-26	1.17949e-24	yes
Pav_sc0001323.1_g670.1.mk	5717.44	-0.668021	0.0690419	117.179	3.58928e-26	1.2112e-24
Pav_sc0000719.1_g840.1.mk	3844.45	0.983909	0.0899	117.163	3.61651e-26	1.21837e-24
Pav_sc0000557.1_g220.1.mk	399.954	0.993618	0.12261	117.131	3.67617e-26	1.23643e-24	yes
Pav_sc0000625.1_g130.1.mk	1440.7	-1.33874	0.125892	117.083	3.76447e-26	1.26404e-24	yes
Pav_sc0006018.1_g290.1.mk	187.335	-1.78354	0.167945	116.974	3.9756e-26	1.33274e-24	yes
Pav_sc0000983.1_g220.1.mk	1664.35	0.773983	0.0805938	116.833	4.26546e-26	1.42756e-24
Pav_sc0002156.1_g110.1.mk	3179.25	0.607924	0.0756461	116.725	4.503e-26	1.50459e-24
Pav_sc0001217.1_g200.1.mk	133.319	-2.31466	0.223826	116.657	4.65877e-26	1.55409e-24	yes
Pav_sc0000095.1_g1140.1.mk	1802.48	0.768253	0.101058	116.514	5.00365e-26	1.66641e-24
Pav_sc0000843.1_g730.1.br	159.868	-2.86909	0.297737	116.504	5.02878e-26	1.67205e-24	yes
Pav_sc0000212.1_g270.1.mk	302.776	-1.69426	0.160183	116.397	5.30542e-26	1.76116e-24	yes
Pav_sc0000852.1_g960.1.mk	198.523	-3.09928	0.291454	116.338	5.46459e-26	1.81105e-24	yes
Pav_sc0002156.1_g180.1.mk	3259.23	-0.805721	0.0814209	116.298	5.57594e-26	1.84495e-24
Pav_sc0000174.1_g680.1.mk	795.927	-1.66415	0.156473	116.187	5.89357e-26	1.94689e-24	yes
Pav_sc0000910.1_g450.1.mk	520.74	-1.32948	0.129708	116.131	6.06081e-26	1.99889e-24	yes
Pav_sc0000299.1_g470.1.mk	760.725	1.28862	0.118928	116.092	6.17843e-26	2.03439e-24	yes
Pav_sc0000556.1_g130.1.mk	1140.02	-1.30049	0.122425	115.787	7.19726e-26	2.36604e-24	yes
Pav_sc0000138.1_g170.1.mk	9481.63	-0.80619	0.0758714	115.783	7.21219e-26	2.36713e-24
Pav_sc0000557.1_g600.1.mk	5172.46	0.701555	0.0648833	115.764	7.2789e-26	2.38519e-24
Pav_sc0000583.1_g350.1.br	409.867	1.76551	0.163667	115.561	8.05859e-26	2.63644e-24	yes
Pav_sc0003434.1_g120.1.mk	1381.72	-0.900985	0.087323	115.554	8.08578e-26	2.6411e-24
Pav_sc0000464.1_g1240.1.br	87.0641	-3.06544	0.304133	115.438	8.56819e-26	2.79419e-24	yes
Pav_sc0000689.1_g050.1.mk	540.347	1.51129	0.15447	115.411	8.68789e-26	2.8287e-24	yes
Pav_sc0000099.1_g040.1.mk	791.556	0.796382	0.0879557	115.084	1.02309e-25	3.32578e-24
Pav_sc0000174.1_g040.1.mk	2949.85	0.785335	0.0722772	115.061	1.03492e-25	3.35886e-24
Pav_sc0001643.1_g020.1.mk	770.474	-1.38332	0.15866	115.051	1.04002e-25	3.37007e-24	yes
Pav_sc0001529.1_g180.1.mk	2922.87	-0.594144	0.0660485	115.038	1.04655e-25	3.38583e-24
Pav_sc0000245.1_g120.1.mk	686.184	1.04187	0.101792	115.006	1.06345e-25	3.43506e-24	yes
Pav_sc0000908.1_g280.1.mk	2221.12	-0.778037	0.0932906	114.941	1.09846e-25	3.54254e-24
Pav_sc0000138.1_g090.1.mk	276.181	-1.7422	0.16841	114.829	1.16174e-25	3.7407e-24	yes
Pav_sc0002960.1_g030.1.mk	1081.82	0.62341	0.141712	114.822	1.16612e-25	3.74888e-24	yes
Pav_sc0000220.1_g2600.1.mk	11333	1.0665	0.101576	114.787	1.18636e-25	3.80794e-24	yes
Pav_sc0001272.1_g010.1.mk	967.294	0.742944	0.0842644	114.723	1.22523e-25	3.92652e-24
Pav_sc0000984.1_g120.1.br	99.0374	-2.62611	0.272323	114.477	1.38526e-25	4.4324e-24	yes
Pav_sc0003868.1_g020.1.mk	1335.4	1.19873	0.109104	114.429	1.41925e-25	4.53403e-24	yes
Pav_sc0000955.1_g090.1.mk	2465.92	0.695394	0.0816778	114.38	1.45445e-25	4.6392e-24
Pav_sc0000363.1_g280.1.mk	170.767	-2.27858	0.234412	114.347	1.47846e-25	4.70844e-24	yes
Pav_sc0000174.1_g1330.1.mk	915.257	1.0506	0.0981396	114.249	1.55319e-25	4.93871e-24	yes
Pav_sc0000556.1_g070.1.mk	156.597	-2.14487	0.204398	114.205	1.58767e-25	5.04049e-24	yes
Pav_sc0001422.1_g460.1.mk	3061.62	-0.663911	0.0696637	114.081	1.68914e-25	5.35429e-24
Pav_sc0005693.1_g020.1.mk	260.028	-1.08913	0.156442	114.013	1.74758e-25	5.53093e-24	yes
Pav_sc0000373.1_g580.1.mk	9428.68	-0.776816	0.0850968	113.989	1.76818e-25	5.58743e-24
Pav_sc0000563.1_g200.1.mk	8655.08	0.518648	0.0519685	113.957	1.79738e-25	5.67091e-24
Pav_sc0001345.1_g100.1.mk	31145	-0.532788	0.09224	113.918	1.8325e-25	5.7728e-24
Pav_sc0000261.1_g060.1.mk	2662.76	0.678446	0.0725832	113.78	1.96367e-25	6.17646e-24
Pav_sc0005323.1_g030.1.mk	2876.3	0.602556	0.0636427	113.755	1.98827e-25	6.2442e-24
Pav_sc0006664.1_g010.1.mk	941.607	-0.977353	0.0965852	113.688	2.05534e-25	6.4449e-24
Pav_sc0001181.1_g960.1.mk	139.768	-2.15458	0.206941	113.459	2.30468e-25	7.20459e-24	yes
Pav_sc0000598.1_g560.1.mk	1713.97	0.721557	0.0701234	113.309	2.48473e-25	7.75554e-24
Pav_sc0002327.1_g670.1.mk	1081.33	1.01114	0.101866	113.26	2.54577e-25	7.93391e-24	yes
Pav_sc0005678.1_g150.1.mk	2117.69	0.714504	0.0673607	113.14	2.70439e-25	8.41541e-24
Pav_sc0001242.1_g120.1.mk	2114.64	-0.865931	0.083005	113.128	2.71961e-25	8.44986e-24
Pav_sc0007253.1_g010.1.mk	2073.57	1.19863	0.11269	113.124	2.72549e-25	8.45525e-24	yes
Pav_co4038055.1_g010.1.br	170.154	-2.31432	0.225302	113.121	2.72987e-25	8.45595e-24	yes
Pav_sc0000554.1_g090.1.mk	2894.01	-0.865406	0.0823976	112.845	3.13373e-25	9.69221e-24
Pav_sc0001217.1_g050.1.mk	662.343	0.676506	0.101878	112.83	3.15634e-25	9.74735e-24
Pav_sc0000744.1_g090.1.mk	652.178	0.988654	0.0955564	112.711	3.35035e-25	1.03308e-23
Pav_sc0001545.1_g020.1.mk	68.3597	-2.61389	0.283491	112.706	3.35884e-25	1.03414e-23	yes
Pav_sc0001392.1_g500.1.mk	3910.8	0.695609	0.068982	112.662	3.43304e-25	1.05539e-23
Pav_sc0001877.1_g220.1.mk	1979.67	0.587692	0.0710348	112.611	3.52231e-25	1.0812e-23
Pav_sc0003222.1_g010.1.mk	1162.56	-1.03594	0.0996587	112.496	3.73119e-25	1.1436e-23	yes
Pav_sc0000261.1_g210.1.mk	1239.94	0.407767	0.077261	112.473	3.77404e-25	1.15499e-23
Pav_sc0004204.1_g020.1.mk	1174.07	1.06826	0.110788	112.289	4.13854e-25	1.26464e-23	yes
Pav_sc0000464.1_g850.1.mk	2994.55	0.635577	0.0618626	112.251	4.21649e-25	1.28654e-23
Pav_sc0011351.1_g010.1.mk	604.878	1.17439	0.112461	112.171	4.38979e-25	1.33579e-23	yes
Pav_sc0001196.1_g1070.1.br	2477.56	0.579256	0.12433	112.17	4.39102e-25	1.33579e-23	yes
Pav_sc0003434.1_g080.1.mk	613.864	1.0075	0.118776	111.968	4.85919e-25	1.47601e-23	yes
Pav_sc0000910.1_g560.1.mk	233.606	-1.53575	0.147323	111.74	5.44485e-25	1.65144e-23	yes
Pav_sc0000129.1_g1250.1.mk	5518.31	-0.00588627	0.070044	111.725	5.4848e-25	1.66109e-23
Pav_sc0000220.1_g290.1.mk	555.98	1.123	0.119683	111.717	5.50751e-25	1.66549e-23	yes
Pav_sc0002668.1_g050.1.mk	245.821	-2.27763	0.223772	111.671	5.63683e-25	1.70207e-23	yes
Pav_sc0000716.1_g510.1.mk	199.486	-1.96784	0.189259	111.654	5.68259e-25	1.71335e-23	yes
Pav_sc0000212.1_g1050.1.mk	1849.31	-0.932773	0.101742	111.559	5.96045e-25	1.79448e-23
Pav_sc0000174.1_g420.1.mk	3570.54	-0.803383	0.0841351	111.504	6.12539e-25	1.84141e-23
Pav_sc0000491.1_g970.1.mk	1860.43	0.538882	0.0674066	111.491	6.16623e-25	1.85096e-23
Pav_sc0000017.1_g150.1.mk	7631.18	0.446654	0.0547101	111.154	7.29677e-25	2.1871e-23
Pav_sc0000146.1_g560.1.mk	1139.69	-0.981398	0.0951172	110.83	8.58353e-25	2.56901e-23
Pav_sc0001529.1_g020.1.mk	3053.17	-0.839533	0.0895686	110.484	1.0205e-24	3.04982e-23
Pav_sc0000129.1_g830.1.mk	3005.61	0.586146	0.060281	110.468	1.02857e-24	3.06944e-23
Pav_sc0000348.1_g540.1.mk	467.278	-1.37557	0.137439	110.303	1.11661e-24	3.32731e-23	yes
Pav_sc0000848.1_g190.1.mk	300.235	-1.62498	0.157341	110.291	1.12353e-24	3.34303e-23	yes
Pav_sc0000323.1_g400.1.mk	1787.4	0.00225086	0.0954377	110.106	1.23271e-24	3.66255e-23
Pav_sc0000557.1_g700.1.mk	737.448	0.8959	0.0958489	110.076	1.25095e-24	3.71134e-23
Pav_sc0001309.1_g650.1.mk	2602.11	0.763704	0.0879244	109.943	1.33715e-24	3.9613e-23
Pav_sc0000334.1_g240.1.mk	890.441	0.922396	0.100158	109.797	1.43835e-24	4.25493e-23
Pav_sc0000661.1_g360.1.mk	881.193	-1.34515	0.130066	109.745	1.47645e-24	4.3613e-23	yes
Pav_sc0000983.1_g340.1.mk	991.121	-1.12781	0.11334	109.713	1.50044e-24	4.42575e-23	yes
Pav_sc0000886.1_g390.1.mk	2348.69	-0.725472	0.0708785	109.627	1.56626e-24	4.61322e-23
Pav_sc0000200.1_g490.1.mk	3059.01	-0.52056	0.0677285	109.42	1.73667e-24	5.10776e-23
Pav_sc0001126.1_g320.1.mk	14951.9	-0.539839	0.0567334	109.37	1.78043e-24	5.22891e-23
Pav_sc0001046.1_g470.1.mk	23593.2	-0.876216	0.091348	109.325	1.82087e-24	5.33999e-23
Pav_sc0001289.1_g570.1.mk	7864.72	-0.830392	0.092447	109.318	1.82744e-24	5.35156e-23
Pav_sc0000130.1_g810.1.mk	1895.4	0.7162	0.0700017	108.989	2.15413e-24	6.29922e-23
Pav_sc0000257.1_g340.1.mk	116.89	-2.36321	0.265628	108.975	2.1699e-24	6.33622e-23	yes
Pav_sc0001335.1_g320.1.mk	1602.88	0.887039	0.0950753	108.882	2.27309e-24	6.62806e-23
Pav_sc0000383.1_g460.1.mk	480.797	-1.2551	0.136397	108.769	2.40553e-24	7.00421e-23	yes
Pav_sc0000373.1_g230.1.mk	978.117	-0.832921	0.0815877	108.667	2.53097e-24	7.35896e-23
Pav_sc0000733.1_g040.1.mk	1667.92	0.642344	0.072094	108.551	2.68182e-24	7.78644e-23
Pav_sc0000063.1_g180.1.mk	3467.28	0.692456	0.0727447	108.438	2.83796e-24	8.22808e-23
Pav_sc0002318.1_g560.1.mk	1902.51	0.655966	0.0695416	108.398	2.89479e-24	8.38092e-23
Pav_sc0000568.1_g350.1.mk	98.9368	-2.98419	0.294011	108.287	3.06104e-24	8.84966e-23	yes
Pav_sc0001580.1_g300.1.mk	1130.11	-2.29326	0.225373	108.202	3.19323e-24	9.21875e-23	yes
Pav_sc0001080.1_g710.1.mk	164.381	-1.81828	0.180325	108.176	3.23538e-24	9.32723e-23	yes
Pav_sc0000113.1_g820.1.mk	2998.23	0.524492	0.0645085	108.131	3.30826e-24	9.52386e-23
Pav_sc0000195.1_g520.1.mk	20049	0.460009	0.0550524	108.086	3.38419e-24	9.72871e-23
Pav_sc0000157.1_g930.1.mk	2284.7	0.572077	0.0700549	108.029	3.48253e-24	9.9973e-23
Pav_sc0000580.1_g160.1.mk	591.184	1.03288	0.158114	107.951	3.62106e-24	1.03804e-22	yes
Pav_sc0002828.1_g080.1.mk	7651.92	-0.84857	0.0945925	107.788	3.92753e-24	1.12431e-22
Pav_sc0000087.1_g410.1.mk	6045.61	0.729607	0.0839178	107.764	3.97592e-24	1.13657e-22
Pav_sc0005593.1_g020.1.mk	221.578	-1.89201	0.190733	107.643	4.22352e-24	1.20566e-22	yes
Pav_sc0005509.1_g110.1.mk	584.374	1.04602	0.102905	107.591	4.33477e-24	1.23568e-22	yes
Pav_sc0000491.1_g1000.1.mk	140.456	-2.08229	0.204903	107.483	4.57466e-24	1.30225e-22	yes
Pav_sc0000977.1_g190.1.mk	194.429	-2.23659	0.22235	107.452	4.64729e-24	1.32108e-22	yes
Pav_sc0003800.1_g020.1.mk	280.37	-1.62012	0.158584	107.324	4.95344e-24	1.40614e-22	yes
Pav_sc0000013.1_g110.1.mk	1184.5	0.760836	0.0865208	107.313	4.97944e-24	1.41156e-22
Pav_sc0000120.1_g150.1.mk	1156.77	0.791317	0.0814203	107.276	5.07343e-24	1.43421e-22
Pav_sc0001710.1_g820.1.mk	3855.45	-0.791247	0.0827363	107.277	5.07129e-24	1.43421e-22
Pav_sc0000773.1_g160.1.mk	2831.62	0.575399	0.0615999	107.222	5.21137e-24	1.47117e-22
Pav_sc0000096.1_g320.1.mk	2865.92	0.682147	0.0690035	107.186	5.30583e-24	1.49576e-22
Pav_sc0006018.1_g240.1.mk	135.733	2.62306	0.293505	106.744	6.61957e-24	1.86354e-22	yes
Pav_sc0002318.1_g060.1.mk	186.812	1.36003	0.173593	106.645	6.95674e-24	1.95576e-22	yes
Pav_sc0000129.1_g880.1.mk	1238.29	-1.76797	0.175499	106.377	7.9542e-24	2.23309e-22	yes
Pav_sc0001341.1_g740.1.mk	3276.89	-1.11322	0.11911	106.286	8.32477e-24	2.33391e-22	yes
Pav_sc0000074.1_g030.1.br	47.4928	6.13227	0.904772	106.252	8.46412e-24	2.36972e-22	yes
Pav_sc0007613.1_g010.1.mk	2706.77	-0.919353	0.0906032	106.232	8.55258e-24	2.3912e-22
Pav_sc0002326.1_g200.1.mk	193.445	1.99921	0.202979	106.201	8.68402e-24	2.42462e-22	yes
Pav_sc0001878.1_g190.1.mk	2614.76	0.658628	0.0657763	106.012	9.54497e-24	2.66136e-22
Pav_sc0000045.1_g380.1.mk	70.1681	-4.06403	0.439834	105.912	1.00343e-23	2.79397e-22	yes
Pav_sc0000800.1_g1320.1.mk	334.788	1.46173	0.162294	105.888	1.01562e-23	2.82407e-22	yes
Pav_sc0000396.1_g1110.1.mk	4566.25	0.403611	0.0556962	105.858	1.03081e-23	2.86239e-22
Pav_sc0000370.1_g800.1.mk	1929.62	-0.875618	0.0860867	105.766	1.07962e-23	2.99385e-22
Pav_sc0002055.1_g160.1.mk	2413.44	0.606014	0.0630865	105.725	1.10172e-23	3.05099e-22
Pav_sc0000599.1_g140.1.mk	9917.97	0.484429	0.0532248	105.605	1.17012e-23	3.23601e-22
Pav_sc0000112.1_g330.1.mk	1213.1	0.952806	0.0943544	105.599	1.17346e-23	3.24085e-22
Pav_sc0000824.1_g040.1.mk	1532.65	0.780887	0.0920979	105.51	1.22669e-23	3.38329e-22
Pav_sc0000119.1_g240.1.br	56.4579	3.42478	0.403386	105.468	1.2527e-23	3.45035e-22	yes
Pav_sc0001422.1_g310.1.mk	1220.89	-0.803034	0.104395	105.453	1.26217e-23	3.47174e-22	yes
Pav_sc0000780.1_g330.1.mk	606.542	0.990712	0.11655	105.328	1.34386e-23	3.69146e-22
Pav_sc0005984.1_g040.1.mk	1244.02	0.94264	0.0905223	105.266	1.38588e-23	3.80174e-22
Pav_sc0000691.1_g130.1.mk	83.8159	-2.9936	0.314137	105.145	1.47226e-23	4.03327e-22	yes
Pav_sc0000028.1_g840.1.mk	395.119	-1.42153	0.140569	104.95	1.62329e-23	4.44107e-22	yes
Pav_sc0000893.1_g1250.1.mk	1053.34	-0.88318	0.0911329	104.891	1.6721e-23	4.56845e-22
Pav_sc0001378.1_g040.1.mk	915.14	-1.71577	0.169882	104.849	1.70704e-23	4.65768e-22	yes
Pav_sc0003104.1_g200.1.mk	226.631	-1.68412	0.167636	104.844	1.71205e-23	4.66512e-22	yes
Pav_sc0002842.1_g230.1.mk	7441.35	0.726698	0.0729709	104.781	1.76624e-23	4.80633e-22
Pav_sc0000349.1_g230.1.br	1804.85	-1.54341	0.164906	104.695	1.84385e-23	5.01085e-22	yes
Pav_sc0002233.1_g370.1.mk	1826.82	-0.14771	0.076805	104.637	1.89797e-23	5.15107e-22
Pav_sc0000532.1_g030.1.mk	853.616	0.871169	0.0938046	104.621	1.91368e-23	5.1868e-22
Pav_sc0000293.1_g160.1.mk	593.604	-1.15207	0.114093	104.444	2.0911e-23	5.66014e-22	yes
Pav_sc0000502.1_g520.1.mk	691.028	-1.25355	0.141393	104.162	2.4067e-23	6.50574e-22	yes
Pav_sc0006631.1_g070.1.mk	1792.28	0.732001	0.0788319	104.115	2.46498e-23	6.65447e-22
Pav_sc0000800.1_g1460.1.mk	1883.61	-0.846577	0.0844713	103.945	2.68242e-23	7.23188e-22
Pav_sc0000588.1_g380.1.mk	1165.11	0.922691	0.089355	103.904	2.73847e-23	7.37324e-22
Pav_sc0000418.1_g140.1.mk	1302.46	-1.0655	0.109073	103.762	2.94058e-23	7.90698e-22	yes
Pav_sc0002327.1_g790.1.mk	17049.5	-0.227782	0.0618482	103.719	3.00383e-23	8.06642e-22
Pav_sc0002858.1_g270.1.br	192.74	-1.67608	0.174293	103.664	3.0877e-23	8.28072e-22	yes
Pav_sc0000129.1_g230.1.mk	278.219	-0.540969	0.190636	103.454	3.42985e-23	9.18622e-22	yes
Pav_sc0001846.1_g030.1.mk	54.4245	2.6405	0.342352	103.356	3.6012e-23	9.6325e-22	yes
Pav_sc0000349.1_g070.1.mk	43.9067	-3.72116	0.416338	103.267	3.76487e-23	1.00571e-21	yes
Pav_sc0000241.1_g100.1.br	1002.4	0.891794	0.0962072	103.231	3.83511e-23	1.02313e-21
Pav_sc0000852.1_g1100.1.mk	1148.96	0.830345	0.0835786	103.171	3.94998e-23	1.0524e-21
Pav_sc0002645.1_g120.1.mk	323.296	-1.28848	0.135115	102.983	4.34019e-23	1.15485e-21	yes
Pav_co4075491.1_g010.1.mk	287.244	1.51216	0.153157	102.831	4.68275e-23	1.24438e-21	yes
Pav_sc0002011.1_g020.1.mk	3602.84	0.698579	0.0865237	102.531	5.44137e-23	1.44409e-21
Pav_sc0004074.1_g040.1.mk	2582.31	-0.447723	0.0647081	102.507	5.50624e-23	1.4594e-21
Pav_sc0001112.1_g040.1.mk	1888.63	0.81836	0.079695	102.488	5.55977e-23	1.47168e-21
Pav_sc0002250.1_g080.1.mk	939.646	0.563358	0.131101	102.476	5.5932e-23	1.47861e-21	yes
Pav_co4066955.1_g010.1.mk	255.82	2.11603	0.239304	102.465	5.62281e-23	1.48451e-21	yes
Pav_sc0000852.1_g770.1.mk	1682.66	-0.755722	0.0786324	102.409	5.78187e-23	1.52453e-21
Pav_sc0001031.1_g310.1.br	785.638	-1.61069	0.183129	102.381	5.86486e-23	1.54441e-21	yes
Pav_sc0000888.1_g070.1.mk	400.719	-2.04482	0.211661	102.377	5.87524e-23	1.54515e-21	yes
Pav_sc0002706.1_g010.1.mk	280.808	-2.05991	0.208156	102.352	5.95184e-23	1.56328e-21	yes
Pav_co4012769.1_g010.1.mk	71.7577	-3.58644	0.373304	102.333	6.00596e-23	1.57546e-21	yes
Pav_sc0001699.1_g590.1.mk	504.922	-1.09966	0.110849	102.316	6.05768e-23	1.58699e-21	yes
Pav_sc0000220.1_g2750.1.mk	616.005	0.99127	0.124006	102.279	6.17086e-23	1.61456e-21
Pav_sc0000886.1_g080.1.mk	938.802	0.828703	0.089902	102.168	6.52418e-23	1.70482e-21
Pav_sc0000028.1_g680.1.mk	9931.28	0.482666	0.0536377	101.943	7.30152e-23	1.9055e-21
Pav_sc0000261.1_g160.1.br	337.598	-1.64334	0.171563	101.907	7.43165e-23	1.93698e-21	yes
Pav_sc0001080.1_g280.1.mk	1301.14	0.881789	0.0883898	101.879	7.53776e-23	1.96213e-21
Pav_co4060979.1_g010.1.mk	1171.54	0.00944039	0.0954518	101.842	7.67728e-23	1.9959e-21
Pav_sc0006048.1_g080.1.mk	1330.77	-0.539963	0.0980985	101.836	7.70016e-23	1.99675e-21
Pav_sc0002475.1_g030.1.mk	245.158	2.19259	0.224221	101.837	7.69642e-23	1.99675e-21	yes
Pav_sc0000259.1_g560.1.br	120.596	-2.65243	0.272136	101.805	7.82076e-23	2.02545e-21	yes
Pav_sc0002607.1_g250.1.mk	1224.77	-0.836296	0.0880446	101.652	8.44436e-23	2.18417e-21
Pav_sc0000071.1_g480.1.mk	863.964	-0.395204	0.0877616	101.574	8.77828e-23	2.26767e-21
Pav_sc0000480.1_g840.1.mk	569.902	0.750482	0.12785	101.548	8.89536e-23	2.295e-21	yes
Pav_sc0005664.1_g120.1.mk	748.862	0.936427	0.0952622	101.481	9.19612e-23	2.3696e-21
Pav_sc0000567.1_g700.1.mk	1309.71	-1.16441	0.142587	101.402	9.56619e-23	2.46185e-21	yes
Pav_sc0001502.1_g030.1.mk	525.747	-1.33019	0.141076	101.153	1.08396e-22	2.78604e-21	yes
Pav_sc0001003.1_g260.1.mk	103.034	2.12671	0.254356	101.108	1.1086e-22	2.84579e-21	yes
Pav_sc0001405.1_g950.1.mk	1361.93	-0.794683	0.0888838	101.079	1.12469e-22	2.88346e-21
Pav_sc0001051.1_g330.1.mk	1171.2	0.540022	0.0792316	100.931	1.21078e-22	3.10025e-21
Pav_sc0004290.1_g160.1.mk	998.637	0.918367	0.0910323	100.903	1.22776e-22	3.1398e-21
Pav_sc0001110.1_g320.1.mk	161.268	-1.91704	0.194246	100.857	1.25638e-22	3.20895e-21	yes
Pav_sc0000554.1_g290.1.mk	8986.05	0.641835	0.0694946	100.805	1.2896e-22	3.2897e-21
Pav_sc0000861.1_g080.1.mk	8221.77	0.647364	0.075888	100.644	1.3975e-22	3.56048e-21
Pav_sc0001217.1_g150.1.mk	929.295	-0.791136	0.0911589	100.594	1.43294e-22	3.64621e-21
Pav_sc0000491.1_g050.1.mk	3935.1	0.716295	0.0704641	100.544	1.46976e-22	3.73524e-21
Pav_sc0000491.1_g760.1.mk	1175.88	-1.71687	0.183806	100.51	1.49484e-22	3.79424e-21	yes
Pav_sc0001962.1_g130.1.mk	2233.93	0.649856	0.0702427	100.172	1.76977e-22	4.48651e-21
Pav_sc0000700.1_g1320.1.mk	5164.08	0.677068	0.0676949	100.13	1.80713e-22	4.57551e-21
Pav_sc0000028.1_g920.1.mk	2061.96	-0.860108	0.0901408	100.065	1.8674e-22	4.72226e-21
Pav_sc0000652.1_g600.1.br	308.495	-1.23319	0.187995	100.052	1.87908e-22	4.74591e-21	yes
Pav_sc0001124.1_g450.1.mk	118.256	3.62784	0.399774	99.9391	1.98837e-22	5.01571e-21	yes
Pav_sc0000141.1_g010.1.mk	76.7032	3.47374	0.406075	99.9147	2.01277e-22	5.07099e-21	yes
Pav_co3993913.1_g010.1.br	495.333	-0.772227	0.112246	99.8873	2.04052e-22	5.13456e-21	yes
Pav_sc0005966.1_g010.1.br	69.5538	7.24844	1.10321	99.8555	2.07321e-22	5.21039e-21	yes
Pav_sc0001196.1_g1830.1.mk	67.3891	-2.83355	0.295396	99.8104	2.12055e-22	5.32279e-21	yes
Pav_sc0001710.1_g1370.1.mk	118.098	-2.07242	0.244453	99.7372	2.19961e-22	5.51445e-21	yes
Pav_sc0001701.1_g030.1.mk	286.498	1.22448	0.145109	99.7097	2.2301e-22	5.58401e-21	yes
Pav_sc0001992.1_g060.1.mk	3829.1	0.791171	0.0792776	99.6354	2.31441e-22	5.788e-21
Pav_sc0000094.1_g140.1.mk	2453.96	-1.12628	0.117578	99.5777	2.38214e-22	5.95009e-21	yes
Pav_sc0001416.1_g160.1.mk	149.979	-1.72961	0.177185	99.3821	2.62691e-22	6.55345e-21	yes
Pav_sc0002478.1_g010.1.mk	788.899	0.876781	0.0939301	99.243	2.81612e-22	7.01688e-21
Pav_sc0000129.1_g1090.1.mk	414.587	1.02838	0.141579	99.23	2.8345e-22	7.05407e-21	yes
Pav_sc0000754.1_g270.1.mk	777.499	1.28089	0.160088	99.1934	2.88686e-22	7.17562e-21	yes
Pav_sc0000017.1_g010.1.mk	358.202	-1.75495	0.185263	99.1789	2.90781e-22	7.21887e-21	yes
Pav_sc0001461.1_g720.1.mk	30963.7	-1.02733	0.115865	99.0641	3.07962e-22	7.63612e-21	yes
Pav_sc0001809.1_g070.1.br	182.06	-1.74974	0.182035	99.0451	3.10902e-22	7.69305e-21	yes
Pav_co4040841.1_g010.1.br	168.883	-1.45644	0.174249	99.0444	3.11013e-22	7.69305e-21	yes
Pav_sc0001695.1_g220.1.mk	634.927	-1.3959	0.16298	98.6704	3.7497e-22	9.26381e-21	yes
Pav_sc0000269.1_g440.1.mk	1458.82	-0.730937	0.0990962	98.5165	4.04963e-22	9.99268e-21
Pav_sc0001051.1_g080.1.mk	1266.57	2.10415	0.20434	98.4624	4.16069e-22	1.02543e-20	yes
Pav_sc0000206.1_g460.1.mk	2284.52	-0.68756	0.0704531	98.3057	4.49982e-22	1.10767e-20
Pav_sc0000072.1_g320.1.mk	2060.83	-1.08599	0.113866	98.2512	4.62411e-22	1.1369e-20	yes
Pav_sc0001944.1_g100.1.mk	1560.89	-1.92192	0.201367	98.2441	4.64042e-22	1.13953e-20	yes
Pav_sc0002057.1_g100.1.mk	3109.04	0.627785	0.0628998	98.2352	4.66129e-22	1.14328e-20
Pav_sc0000540.1_g020.1.mk	11335	0.806042	0.0820247	98.072	5.05753e-22	1.23897e-20
Pav_sc0000161.1_g040.1.br	53.2506	-3.18898	0.357055	98.0608	5.08596e-22	1.24444e-20	yes
Pav_sc0000349.1_g040.1.mk	989.76	-0.644024	0.0860307	98.0068	5.22507e-22	1.27695e-20
Pav_sc0000158.1_g180.1.mk	1925.63	0.744822	0.0811642	97.974	5.31146e-22	1.29651e-20
Pav_sc0000028.1_g830.1.mk	100.173	-2.2559	0.233553	97.8873	5.54689e-22	1.35235e-20	yes
Pav_sc0000590.1_g030.1.mk	180.228	1.60004	0.197837	97.8307	5.70611e-22	1.38951e-20	yes
Pav_sc0000195.1_g030.1.mk	2359.93	0.618603	0.0704729	97.7533	5.93127e-22	1.44261e-20
Pav_sc0000440.1_g180.1.mk	3965.43	-0.859221	0.116564	97.7373	5.97885e-22	1.45245e-20	yes
Pav_sc0000259.1_g180.1.mk	778.631	-1.46196	0.152408	97.7016	6.08661e-22	1.47687e-20	yes
Pav_sc0000480.1_g920.1.mk	632.989	-1.63434	0.167537	97.4636	6.85576e-22	1.66152e-20	yes
Pav_sc0000480.1_g740.1.mk	9978.55	0.542546	0.0625524	97.4578	6.87547e-22	1.66432e-20
Pav_sc0001031.1_g320.1.br	1533.97	-1.96579	0.225364	97.4294	6.97371e-22	1.6861e-20	yes
Pav_sc0001540.1_g220.1.mk	1205.72	0.74786	0.0817059	97.3911	7.10856e-22	1.71667e-20
Pav_sc0000040.1_g480.1.mk	1958.64	0.712291	0.0904521	97.3453	7.27328e-22	1.75437e-20
Pav_sc0001502.1_g200.1.mk	81.6715	-2.78755	0.292324	97.3004	7.43842e-22	1.79208e-20	yes
Pav_sc0000351.1_g020.1.mk	1960.51	-0.165819	0.0908075	97.2686	7.55779e-22	1.81869e-20
Pav_sc0000354.1_g010.1.mk	304.044	-1.5182	0.166741	97.1906	7.85839e-22	1.88879e-20	yes
Pav_sc0000355.1_g300.1.mk	221.632	-1.05093	0.182832	96.9715	8.7681e-22	2.10496e-20	yes
Pav_sc0001196.1_g890.1.mk	466.525	-1.67452	0.177501	96.8729	9.21099e-22	2.20869e-20	yes
Pav_sc0001305.1_g260.1.mk	3040.57	0.629116	0.0722067	96.8484	9.32484e-22	2.23336e-20
Pav_sc0000524.1_g330.1.mk	1595.37	0.733447	0.0771455	96.6725	1.01822e-21	2.43584e-20
Pav_sc0000882.1_g140.1.mk	15512.3	-0.364196	0.0648813	96.6129	1.04902e-21	2.50659e-20
Pav_sc0000890.1_g760.1.mk	550.793	1.21593	0.127911	96.6063	1.05244e-21	2.51181e-20	yes
Pav_sc0000207.1_g610.1.mk	465.483	-1.20858	0.129559	96.5976	1.05705e-21	2.51985e-20	yes
Pav_sc0000414.1_g390.1.mk	1542.96	-0.805308	0.110297	96.5895	1.06134e-21	2.52712e-20
Pav_sc0003958.1_g050.1.br	62.0623	-2.97878	0.335355	96.5455	1.08498e-21	2.5804e-20	yes
Pav_sc0000030.1_g1490.1.mk	442.206	1.16627	0.133099	96.4719	1.1256e-21	2.6739e-20	yes
Pav_sc0002607.1_g080.1.mk	1226.21	0.681408	0.100765	96.4227	1.15367e-21	2.73738e-20
Pav_sc0000638.1_g760.1.mk	2108.26	0.578182	0.0700032	96.3855	1.17531e-21	2.78549e-20
Pav_sc0000136.1_g410.1.br	109.849	-3.90929	0.425915	96.3318	1.20728e-21	2.85793e-20	yes
Pav_sc0000034.1_g520.1.mk	67.2571	-4.01501	0.443441	96.2475	1.25929e-21	2.9776e-20	yes
Pav_sc0000023.1_g640.1.mk	7598.33	0.519598	0.0718247	96.1789	1.30322e-21	3.0779e-20
Pav_sc0000045.1_g070.1.mk	2034.1	0.544023	0.0671379	96.0668	1.37833e-21	3.25153e-20
Pav_sc0000143.1_g390.1.mk	99.3344	-3.03245	0.322567	95.8992	1.49882e-21	3.53168e-20	yes
Pav_sc0009462.1_g010.1.mk	1009.92	-0.878586	0.111595	95.8895	1.5061e-21	3.54474e-20
Pav_sc0002375.1_g300.1.mk	6686.96	0.46629	0.0530104	95.8596	1.52878e-21	3.59396e-20
Pav_sc0000588.1_g330.1.mk	1416.54	0.996399	0.105294	95.8276	1.55344e-21	3.64772e-20
Pav_sc0001080.1_g540.1.mk	2378.96	0.537609	0.068921	95.5726	1.76468e-21	4.13897e-20
Pav_sc0001405.1_g580.1.mk	458.336	-1.44246	0.155928	95.5684	1.76845e-21	4.14305e-20	yes
Pav_sc0000428.1_g300.1.mk	5072.3	-0.775972	0.0804321	95.5548	1.78053e-21	4.16656e-20
Pav_sc0000851.1_g050.1.br	315.703	-1.34095	0.141352	95.5436	1.79049e-21	4.18506e-20	yes
Pav_sc0000583.1_g790.1.mk	1316.27	-0.14028	0.083872	95.4169	1.9076e-21	4.45369e-20
Pav_sc0001479.1_g190.1.mk	1963.26	0.627278	0.0899582	95.397	1.92666e-21	4.49304e-20
Pav_sc0002231.1_g210.1.br	872.707	-3.79933	0.403883	95.39	1.93343e-21	4.50367e-20	yes
Pav_sc0000246.1_g060.1.mk	2051.48	0.769889	0.080443	95.3667	1.95606e-21	4.55119e-20
Pav_sc0001335.1_g350.1.mk	1489.58	0.761784	0.0780958	95.3005	2.02192e-21	4.69615e-20
Pav_sc0000638.1_g060.1.mk	387.336	1.44645	0.150295	95.2994	2.02297e-21	4.69615e-20	yes
Pav_sc0000157.1_g950.1.mk	5430.34	0.811845	0.0832702	95.1659	2.16261e-21	5.01459e-20
Pav_sc0000719.1_g550.1.mk	1355.58	-0.611809	0.0895156	95.102	2.23285e-21	5.17158e-20
Pav_sc0000514.1_g190.1.mk	190.994	-1.83878	0.193119	94.8927	2.47917e-21	5.73557e-20	yes
Pav_sc0008369.1_g030.1.br	339.872	-1.31872	0.137209	94.7814	2.62107e-21	6.057e-20	yes
Pav_sc0000323.1_g020.1.mk	2470.99	-0.863716	0.0916402	94.6046	2.86332e-21	6.60931e-20
Pav_sc0000009.1_g080.1.mk	894.651	1.00092	0.104861	94.4293	3.12562e-21	7.20661e-20	yes
Pav_sc0001196.1_g1780.1.mk	1005.99	0.626315	0.0794952	94.4129	3.15145e-21	7.25794e-20
Pav_sc0000143.1_g020.1.mk	996.565	0.791981	0.0813311	94.2301	3.45303e-21	7.94352e-20
Pav_sc0000524.1_g340.1.br	159.353	-1.73552	0.20302	94.2163	3.47692e-21	7.98646e-20	yes
Pav_sc0000311.1_g360.1.mk	163.786	-2.20784	0.235969	94.2148	3.47953e-21	7.98646e-20	yes
Pav_sc0000412.1_g480.1.mk	2561.02	-0.646573	0.212518	94.1874	3.52753e-21	8.08753e-20	yes
Pav_sc0000414.1_g200.1.mk	2548.76	0.605832	0.066084	94.1563	3.58286e-21	8.20515e-20
Pav_sc0001539.1_g150.1.mk	58.278	-5.23962	0.629033	94.0976	3.68955e-21	8.44001e-20	yes
Pav_sc0001405.1_g050.1.mk	1469.4	1.07394	0.116239	94.0593	3.76086e-21	8.59348e-20	yes
Pav_sc0000087.1_g470.1.mk	643.87	-1.01152	0.111091	94.0367	3.8035e-21	8.68117e-20	yes
Pav_sc0001224.1_g100.1.mk	119.987	-1.85945	0.199679	93.9722	3.9282e-21	8.95577e-20	yes
Pav_sc0000244.1_g010.1.mk	135.795	-2.41175	0.255571	93.9556	3.96092e-21	9.02028e-20	yes
Pav_sc0000207.1_g1460.1.mk	253.443	-1.64347	0.171976	93.9392	3.99355e-21	9.08444e-20	yes
Pav_sc0000449.1_g260.1.mk	6330.6	0.208593	0.0646815	93.9271	4.01786e-21	9.12955e-20
Pav_sc0001029.1_g020.1.mk	300.277	-2.34286	0.251289	93.7281	4.43825e-21	1.00736e-19	yes
Pav_sc0000206.1_g060.1.mk	2043.71	0.559432	0.0715487	93.5059	4.95973e-21	1.12446e-19
Pav_co4084113.1_g010.1.mk	649.034	1.05059	0.109108	93.1127	6.03714e-21	1.36721e-19	yes
Pav_sc0001825.1_g290.1.mk	133.74	-1.60658	0.189128	93.0459	6.24208e-21	1.41205e-19	yes
Pav_sc0000862.1_g450.1.br	3238.4	0.946331	0.138593	93.0209	6.32082e-21	1.42828e-19	yes
Pav_sc0001587.1_g030.1.mk	173.852	1.27448	0.186725	92.9898	6.41983e-21	1.44905e-19	yes
Pav_sc0000129.1_g1200.1.mk	2745.37	-0.988951	0.107853	92.8041	7.04437e-21	1.58826e-19
Pav_sc0000078.1_g050.1.mk	2564.84	1.08636	0.110136	92.7547	7.22076e-21	1.62623e-19	yes
Pav_sc0000113.1_g100.1.mk	20438.7	0.975467	0.101943	92.7458	7.25284e-21	1.63165e-19
Pav_sc0000832.1_g300.1.mk	67.4232	-2.89776	0.312084	92.7034	7.4082e-21	1.66476e-19	yes
Pav_sc0000174.1_g1690.1.mk	2257.04	-0.925938	0.206311	92.6357	7.66323e-21	1.71968e-19	yes
Pav_sc0000379.1_g080.1.mk	913.633	0.877395	0.0963558	92.6341	7.66946e-21	1.71968e-19
Pav_sc0000700.1_g170.1.mk	1298.24	0.724929	0.082077	92.6089	7.7667e-21	1.73957e-19
Pav_sc0001988.1_g200.1.mk	504.517	-2.0641	0.23421	92.5398	8.03977e-21	1.79875e-19	yes
Pav_sc0007253.1_g040.1.mk	2981.37	1.72567	0.188204	92.2022	9.51781e-21	2.12711e-19	yes
Pav_sc0000071.1_g690.1.mk	234.674	-1.86926	0.197341	92.1643	9.70026e-21	2.16551e-19	yes
Pav_sc0000503.1_g350.1.mk	1918.56	0.76241	0.0823208	92.0667	1.01852e-20	2.27129e-19
Pav_sc0007200.1_g010.1.br	79.8061	-7.15374	0.840206	92.0645	1.01966e-20	2.27133e-19	yes
Pav_sc0002327.1_g350.1.mk	651.532	0.983844	0.102645	91.9768	1.06537e-20	2.37056e-19
Pav_sc0002451.1_g230.1.mk	627.681	1.00748	0.10963	91.9676	1.07027e-20	2.37888e-19	yes
Pav_sc0004901.1_g060.1.mk	3021.44	0.847642	0.103191	91.9638	1.07229e-20	2.38078e-19
Pav_sc0000464.1_g540.1.mk	288.482	-2.68489	0.305126	91.9016	1.10618e-20	2.45334e-19	yes
Pav_sc0001503.1_g220.1.mk	3167.8	0.451779	0.0619704	91.8687	1.1245e-20	2.49126e-19
Pav_sc0000354.1_g670.1.mk	1530.77	3.63481	0.383824	91.7565	1.1894e-20	2.63219e-19	yes
Pav_sc0001102.1_g250.1.mk	2220.85	0.710055	0.0770987	91.72	1.21129e-20	2.67771e-19
Pav_sc0000254.1_g1260.1.mk	1506.99	-0.946471	0.135932	91.641	1.26013e-20	2.78266e-19	yes
Pav_sc0001205.1_g410.1.mk	190.237	-1.49305	0.184772	91.5711	1.30494e-20	2.87849e-19	yes
Pav_sc0000028.1_g480.1.mk	1294.95	0.595215	0.080894	91.5581	1.31347e-20	2.89417e-19
Pav_sc0000598.1_g230.1.mk	342.357	-1.38662	0.153288	91.5232	1.33657e-20	2.94189e-19	yes
Pav_sc0000174.1_g050.1.mk	976.625	0.811148	0.0879563	91.348	1.45891e-20	3.20772e-19
Pav_sc0000622.1_g570.1.mk	1019.31	0.706631	0.0832729	91.3434	1.46227e-20	3.21164e-19
Pav_sc0000412.1_g190.1.mk	586.245	-1.39328	0.226564	91.2601	1.52451e-20	3.34473e-19	yes
Pav_sc0001196.1_g210.1.mk	3096.09	-0.805309	0.0852562	91.2288	1.5485e-20	3.39372e-19
Pav_sc0000206.1_g380.1.mk	329.031	-1.51564	0.164024	91.1922	1.57714e-20	3.45277e-19	yes
Pav_sc0000359.1_g500.1.mk	2242.2	-0.674711	0.0713971	91.1137	1.64027e-20	3.58713e-19
Pav_sc0000848.1_g570.1.mk	3108.7	0.686954	0.0799804	91.08	1.66809e-20	3.64406e-19
Pav_sc0000259.1_g610.1.mk	462.682	1.0043	0.111559	91.0212	1.71791e-20	3.74887e-19	yes
Pav_sc0000843.1_g400.1.mk	2530.48	-0.984179	0.105207	90.9751	1.758e-20	3.83225e-19
Pav_sc0000813.1_g350.1.mk	1227.42	1.28167	0.132301	90.8828	1.84101e-20	4.00893e-19	yes
Pav_sc0001224.1_g080.1.mk	1081.83	-0.714227	0.0816501	90.8571	1.86478e-20	4.05635e-19
Pav_sc0000600.1_g400.1.mk	666.01	0.838942	0.0948946	90.8187	1.9009e-20	4.13051e-19
Pav_sc0001272.1_g140.1.mk	686.17	-1.76515	0.188406	90.7938	1.9248e-20	4.17798e-19	yes
Pav_sc0000110.1_g210.1.mk	354.769	-1.80277	0.191602	90.7472	1.9701e-20	4.27176e-19	yes
Pav_sc0000984.1_g050.1.br	109.095	-2.38823	0.284106	90.7095	2.00759e-20	4.34842e-19	yes
Pav_sc0000136.1_g360.1.br	79.5369	-6.88962	0.795657	90.645	2.07342e-20	4.48625e-19	yes
Pav_sc0000040.1_g830.1.mk	2113.94	0.741262	0.0788592	90.6154	2.1043e-20	4.54824e-19
Pav_sc0000636.1_g470.1.mk	672.612	0.746174	0.0923725	90.5949	2.126e-20	4.59027e-19
Pav_sc0000431.1_g460.1.mk	4405.19	-0.37516	0.059618	90.4553	2.27967e-20	4.91686e-19
Pav_sc0000567.1_g810.1.mk	2163.82	0.587814	0.0641919	90.3617	2.38895e-20	5.14711e-19
Pav_sc0000261.1_g070.1.mk	1292.71	0.733101	0.0807259	90.2452	2.53225e-20	5.44434e-19
Pav_sc0002207.1_g610.1.mk	783.508	-0.975767	0.118228	90.2458	2.53147e-20	5.44434e-19
Pav_sc0000095.1_g520.1.mk	311.959	-1.44978	0.154643	90.2028	2.58644e-20	5.55499e-19	yes
Pav_sc0000174.1_g730.1.br	551.786	1.13195	0.120918	89.9512	2.93327e-20	6.29326e-19	yes
Pav_sc0001323.1_g970.1.mk	803.642	-0.724065	0.124105	89.9403	2.94925e-20	6.32089e-19	yes
Pav_sc0000212.1_g380.1.mk	8600.54	-0.694287	0.074018	89.9083	2.99686e-20	6.41619e-19
Pav_sc0001015.1_g420.1.mk	763.275	0.800656	0.089137	89.8671	3.05926e-20	6.54289e-19
[truncated: 19,429 more rows]

## Sheet: DESeq2_Interaction
	baseMean	log2FoldChange	lfcSE	stat	pvalue	padj
[truncated: 20,091 more rows]
