# Supplementary material for: Meta-analysis of RNA-Seq studies reveals genes with dominant functions during flower bud endo- to eco-dormancy transition in Prunus species
Source: Sci Rep. 2021 Jun 23;11:13173. doi: 10.1038/s41598-021-92600-6 (PMC8222350; doi:10.1038/s41598-021-92600-6)
Supplement: Supplementary file 6 — Supplementary Information 6. [file 41598_2021_92600_MOESM6_ESM.xlsx]

## Sheet: Samples_P.avium
Supplemental Table 2
	Prunus avium
Study original description								Meta-analysis
Run	BioSample	Genotype	phenotype	Sample Name	tissue	collection_date	dev_stage	Cultivar_description	Sample
SRR8984342	SAMN11526067	Cristobalina	early/low	CRIS_15-07-07_Org1_1	flower buds	2015-07-02	n.a	LCR	n.i
SRR8984343	SAMN11526066	Cristobalina	early/low	CRIS_15-07-07_Org1_2	flower buds	2015-07-02	n.a	LCR	n.i
SRR8984344	SAMN11526065	Cristobalina	early/low	CRIS_15-07-07_Org1_3	flower buds	2015-07-02	n.a	LCR	n.i
SRR8984350	SAMN11526058	Cristobalina	early/low	CRIS_15-08-04_Org2_1	flower buds	2015-08-04	n.a	LCR	n.i
SRR8984351	SAMN11526057	Cristobalina	early/low	CRIS_15-08-04_Org2_2	flower buds	2015-08-04	n.a	LCR	n.i
SRR8984352	SAMN11526055	Cristobalina	early/low	CRIS_15-08-04_Org2_3	flower buds	2015-08-04	n.a	LCR	n.i
SRR8984358	SAMN11526048	Cristobalina	early/low	CRIS_15-09-01_Para_1	flower buds	2015-09-01	n.a	LCR	n.i
SRR8984359	SAMN11526047	Cristobalina	early/low	CRIS_15-09-01_Para_2	flower buds	2015-09-01	n.a	LCR	n.i
SRR8984360	SAMN11526046	Cristobalina	early/low	CRIS_15-09-01_Para_3	flower buds	2015-09-01	n.a	LCR	n.i
SRR8984366	SAMN11526099	Cristobalina	early/low	CRIS_15-10-06_Endo1_1	flower buds	2015-10-06	n.a	LCR	En1
SRR8984367	SAMN11526098	Cristobalina	early/low	CRIS_15-10-06_Endo1_2	flower buds	2015-10-06	n.a	LCR	En1
SRR8984372	SAMN11526070	Cristobalina	early/low	CRIS_15-11-03_Endo2_1	flower buds	2015-11-03	n.a	LCR	En2
SRR8984373	SAMN11526125	Cristobalina	early/low	CRIS_15-11-03_Endo2_2	flower buds	2015-11-03	n.a	LCR	En2
SRR8984374	SAMN11526124	Cristobalina	early/low	CRIS_15-11-03_Endo2_3	flower buds	2015-11-03	n.a	LCR	En2
SRR8984380	SAMN11526118	Cristobalina	early/low	CRIS_15-12-01_Endo3_1	flower buds	2015-12-01	n.a	LCR	n.i
SRR8984381	SAMN11526117	Cristobalina	early/low	CRIS_15-12-01_Endo3_2	flower buds	2015-12-01	n.a	LCR	n.i
SRR8984382	SAMN11526116	Cristobalina	early/low	CRIS_15-12-01_Endo3_3	flower buds	2015-12-01	n.a	LCR	n.i
SRR8984388	SAMN11526110	Cristobalina	early/low	CRIS_15-12-15_Eco1_1	flower buds	2015-12-15	n.a	LCR	Eco
SRR8984389	SAMN11526109	Cristobalina	early/low	CRIS_15-12-15_Eco1_2	flower buds	2015-12-15	n.a	LCR	Eco
SRR8984390	SAMN11526108	Cristobalina	early/low	CRIS_15-12-15_Eco1_3	flower buds	2015-12-15	n.a	LCR	Eco
SRR8984391	SAMN11526107	Cristobalina	early/low	CRIS_15-12-29_Eco2_1	flower buds	2015-12-29	n.a	LCR	n.i
SRR8984392	SAMN11526106	Cristobalina	early/low	CRIS_15-12-29_Eco2_2	flower buds	2015-12-29	n.a	LCR	n.i
SRR8984393	SAMN11526105	Cristobalina	early/low	CRIS_15-12-29_Eco2_3	flower buds	2015-12-29	n.a	LCR	n.i
SRR8984401	SAMN11526102	Cristobalina	early/low	CRIS_16-01-26_Eco3_1	flower buds	2016-01-26	n.a	LCR	n.i
SRR8984402	SAMN11526101	Cristobalina	early/low	CRIS_16-01-26_Eco3_2	flower buds	2016-01-26	n.a	LCR	n.i
SRR8984403	SAMN11526093	Cristobalina	early/low	CRIS_16-01-26_Eco3_3	flower buds	2016-01-26	n.a	LCR	n.i
SRR8984409	SAMN11526087	Cristobalina	early/low	CRIS_16-02-23_Eco4_1	flower buds	2016-02-23	n.a	LCR	n.i
SRR8984410	SAMN11526086	Cristobalina	early/low	CRIS_16-02-23_Eco4_2	flower buds	2016-02-23	n.a	LCR	n.i
SRR8984411	SAMN11526085	Cristobalina	early/low	CRIS_16-02-23_Eco4_3	flower buds	2016-02-23	n.a	LCR	n.i
SRR8984345	SAMN11526064	GARNET	late/high	GAR_15-07-07_Org1_1	flower buds	2015-07-07	n.a	HCR	n.i
SRR8984346	SAMN11526063	GARNET	late/high	GAR_15-07-07_Org1_2	flower buds	2015-07-07	n.a	HCR	n.i
SRR8984347	SAMN11526062	GARNET	late/high	GAR_15-07-07_Org1_3	flower buds	2015-07-07	n.a	HCR	n.i
SRR8984353	SAMN11526054	GARNET	late/high	GAR_15-08-04_Org2_1	flower buds	2015-08-04	n.a	HCR	n.i
SRR8984354	SAMN11526053	GARNET	late/high	GAR_15-08-04_Org2_2	flower buds	2015-08-04	n.a	HCR	n.i
SRR8984355	SAMN11526051	GARNET	late/high	GAR_15-08-04_Org2_3	flower buds	2015-08-04	n.a	HCR	n.i
SRR8984361	SAMN11526045	GARNET	late/high	GAR_15-09-01_Para_1	flower buds	2015-09-01	n.a	HCR	n.i
SRR8984362	SAMN11526044	GARNET	late/high	GAR_15-09-01_Para_2	flower buds	2015-09-01	n.a	HCR	n.i
SRR8984363	SAMN11526043	GARNET	late/high	GAR_15-09-01_Para_3	flower buds	2015-09-01	n.a	HCR	n.i
SRR8984368	SAMN11526069	GARNET	late/high	GAR_15-10-06_Endo1_1	flower buds	2015-10-06	n.a	HCR	En1
SRR8984369	SAMN11526068	GARNET	late/high	GAR_15-10-06_Endo1_2	flower buds	2015-10-06	n.a	HCR	En1
SRR8984375	SAMN11526123	GARNET	late/high	GAR_15-11-03_Endo2_1	flower buds	2015-11-03	n.a	HCR	En2
SRR8984376	SAMN11526122	GARNET	late/high	GAR_15-11-03_Endo2_2	flower buds	2015-11-03	n.a	HCR	En2
SRR8984377	SAMN11526121	GARNET	late/high	GAR_15-11-03_Endo2_3	flower buds	2015-11-03	n.a	HCR	En2
SRR8984383	SAMN11526115	GARNET	late/high	GAR_15-12-01_Endo3_1	flower buds	2015-12-01	n.a	HCR	n.i
SRR8984384	SAMN11526114	GARNET	late/high	GAR_15-12-01_Endo3_2	flower buds	2015-12-01	n.a	HCR	n.i
SRR8984385	SAMN11526113	GARNET	late/high	GAR_15-12-01_Endo3_3	flower buds	2015-12-01	n.a	HCR	n.i
SRR8984394	SAMN11526104	GARNET	late/high	GAR_15-12-29_Endo4_1	flower buds	2015-12-29	n.a	HCR	n.i
SRR8984395	SAMN11526100	GARNET	late/high	GAR_15-12-29_Endo4_2	flower buds	2015-12-29	n.a	HCR	n.i
SRR8984398	SAMN11526095	GARNET	late/high	GAR_16-01-13_Endo5_1	flower buds	2016-01-13	n.a	HCR	n.i
SRR8984399	SAMN11526094	GARNET	late/high	GAR_16-01-13_Endo5_2	flower buds	2016-01-13	n.a	HCR	n.i
SRR8984400	SAMN11526103	GARNET	late/high	GAR_16-01-13_Endo5_3	flower buds	2016-01-13	n.a	HCR	n.i
SRR8984404	SAMN11526092	GARNET	late/high	GAR_16-01-26_Endo6_1	flower buds	2016-01-26	n.a	HCR	n.i
SRR8984405	SAMN11526091	GARNET	late/high	GAR_16-01-26_Endo6_2	flower buds	2016-01-26	n.a	HCR	n.i
SRR8984406	SAMN11526090	GARNET	late/high	GAR_16-01-26_Endo6_3	flower buds	2016-01-26	n.a	HCR	n.i
SRR8984412	SAMN11526084	GARNET	late/high	GAR_16-02-23_Eco1_1	flower buds	2016-02-23	n.a	HCR	Eco
SRR8984413	SAMN11526083	GARNET	late/high	GAR_16-02-23_Eco1_2	flower buds	2016-02-23	n.a	HCR	Eco
SRR8984414	SAMN11526082	GARNET	late/high	GAR_16-02-23_Eco1_3	flower buds	2016-02-23	n.a	HCR	Eco
SRR8984419	SAMN11526077	GARNET	late/high	GAR_16-03-22_Eco2_1	flower buds	2016-03-22	n.a	HCR	n.i
SRR8984420	SAMN11526076	GARNET	late/high	GAR_16-03-22_Eco2_2	flower buds	2016-03-22	n.a	HCR	n.i
SRR8984421	SAMN11526075	GARNET	late/high	GAR_16-03-22_Eco2_3	flower buds	2016-03-22	n.a	HCR	n.i
SRR8984348	SAMN11526060	Regina	late/high	REG_15-07-07_Org1_1	flower buds	2015-07-07	n.a	HCR	n.i
SRR8984349	SAMN11526059	Regina	late/high	REG_15-07-07_Org1_2	flower buds	2015-07-07	n.a	HCR	n.i
SRR8984356	SAMN11526050	Regina	late/high	REG_15-08-04_Org2_1	flower buds	2015-08-04	n.a	HCR	n.i
SRR8984357	SAMN11526049	Regina	late/high	REG_15-08-04_Org2_2	flower buds	2015-08-04	n.a	HCR	n.i
SRR8984364	SAMN11526042	Regina	late/high	REG_15-09-01_Para_1	flower buds	2015-09-01	n.a	HCR	n.i
SRR8984365	SAMN11526041	Regina	late/high	REG_15-09-01_Para_2	flower buds	2015-09-01	n.a	HCR	n.i
SRR8984370	SAMN11526072	Regina	late/high	REG_15-10-06_Endo1_1	flower buds	2015-10-06	n.a	HCR	En1
SRR8984371	SAMN11526071	Regina	late/high	REG_15-10-06_Endo1_2	flower buds	2015-10-06	n.a	HCR	En1
SRR8984378	SAMN11526120	Regina	late/high	REG_15-11-03_Endo2_1	flower buds	2015-11-03	n.a	HCR	En2
SRR8984379	SAMN11526119	Regina	late/high	REG_15-11-03_Endo2_2	flower buds	2015-11-03	n.a	HCR	En2
SRR8984386	SAMN11526112	Regina	late/high	REG_15-12-01_Endo3_1	flower buds	2015-12-01	n.a	HCR	n.i
SRR8984387	SAMN11526111	Regina	late/high	REG_15-12-01_Endo3_2	flower buds	2015-12-01	n.a	HCR	n.i
SRR8984396	SAMN11526097	Regina	late/high	REG_15-12-29_Endo4_1	flower buds	2015-12-29	n.a	HCR	n.i
SRR8984397	SAMN11526096	Regina	late/high	REG_15-12-29_Endo4_2	flower buds	2015-12-29	n.a	HCR	n.i
SRR8984407	SAMN11526089	Regina	late/high	REG_16-01-26_Endo5_1	flower buds	2016-01-26	n.a	HCR	n.i
SRR8984408	SAMN11526088	Regina	late/high	REG_16-01-26_Endo5_2	flower buds	2016-01-26	n.a	HCR	n.i
SRR8984415	SAMN11526081	Regina	late/high	REG_16-02-23_Endo6_1	flower buds	2016-02-23	n.a	HCR	n.i
SRR8984416	SAMN11526080	Regina	late/high	REG_16-02-23_Endo6_2	flower buds	2016-02-23	n.a	HCR	n.i
SRR8984417	SAMN11526079	Regina	late/high	REG_16-03-08_Eco1_1	flower buds	2016-03-08	n.a	HCR	Eco
SRR8984418	SAMN11526078	Regina	late/high	REG_16-03-08_Eco1_2	flower buds	2016-03-08	n.a	HCR	Eco
SRR8984422	SAMN11526074	Regina	late/high	REG_16-03-22_Eco2_1	flower buds	2016-03-22	n.a	HCR	n.i
SRR8984423	SAMN11526073	Regina	late/high	REG_16-03-22_Eco2_2	flower buds	2016-03-22	n.a	HCR	n.i
