# Supplementary material for: Meta-analysis of RNA-Seq studies reveals genes with dominant functions during flower bud endo- to eco-dormancy transition in Prunus species
Source: Sci Rep. 2021 Jun 23;11:13173. doi: 10.1038/s41598-021-92600-6 (PMC8222350; doi:10.1038/s41598-021-92600-6)
Supplement: Supplementary file 7 — Supplementary Information 7. [file 41598_2021_92600_MOESM7_ESM.xlsx]

## Sheet: Samples_P.armeniaca
Supplemental Table 3
	Prunus armeniaca
Study original description								Meta-analysis
Run	BioSample	Cultivar	phenotype	Sample Name	tissue	collection_date	dev_stage	Cultivar_description	Sample
SRR10150176	SAMN12791247	Bakour	early bloom	2-0	floral bud	2015-10-29	dormant(0 chill hours)	LCR	En1
SRR10150165	SAMN12791248	Bakour	early bloom	2-100	floral bud	2015-11-25	dormant(100 chill hours)	LCR	En2
SRR10150110	SAMN12791253	Bakour	early bloom	3-100	floral bud	2015-11-25	dormant(100 chill hours)	LCR	En2
SRR10150154	SAMN12791249	Bakour	early bloom	2-400	floral bud	2016-01-18	dormant(400 chill hours)	LCR	Eco
SRR10150226	SAMN12791254	Bakour	early bloom	3-400	floral bud	2016-01-18	dormant(400 chill hours)	LCR	Eco
SRR10150227	SAMN12791245	Bakour	early bloom	1-C	floral bud	2016-02-01	Sepal visible	LCR	n.i.
SRR10150132	SAMN12791251	Bakour	early bloom	2-C	floral bud	2016-02-01	Sepal visible	LCR	n.i.
SRR10150204	SAMN12791256	Bakour	early bloom	3-C	floral bud	2016-02-01	Sepal visible	LCR	n.i.
SRR10150187	SAMN12791246	Bakour	early bloom	1-D	floral bud	2016-02-08	Petal visible	LCR	n.i.
SRR10150121	SAMN12791252	Bakour	early bloom	2-D	floral bud	2016-02-08	Petal visible	LCR	n.i.
SRR10150194	SAMN12791257	Bakour	early bloom	3-D	floral bud	2016-02-08	Petal visible	LCR	n.i.
SRR10150228	SAMN12791244	Bakour	early bloom	1-800	flower	2016-03-01	flower	LCR	n.i.
SRR10150143	SAMN12791250	Bakour	early bloom	2-800	flower	2016-03-01	flower	LCR	n.i.
SRR10150215	SAMN12791255	Bakour	early bloom	3-800	flower	2016-03-01	flower	LCR	n.i.
SRR10150180	SAMN12791270	Bergeron	late bloom	8-0	floral bud	2015-10-29	dormant(0 chill hours)	HCR	En1
SRR10150173	SAMN12791276	Bergeron	late bloom	9-0	floral bud	2015-10-29	dormant(0 chill hours)	HCR	En1
SRR10150167	SAMN12791282	Bergeron	late bloom	10-0	floral bud	2015-10-29	dormant(0 chill hours)	HCR	En1
SRR10150179	SAMN12791271	Bergeron	late bloom	8-100	floral bud	2015-11-25	dormant(100 chill hours)	HCR	En2
SRR10150172	SAMN12791277	Bergeron	late bloom	9-100	floral bud	2015-11-25	dormant(100 chill hours)	HCR	En2
SRR10150166	SAMN12791283	Bergeron	late bloom	10-100	floral bud	2015-11-25	dormant(100 chill hours)	HCR	En2
SRR10150178	SAMN12791272	Bergeron	late bloom	8-400	floral bud	2016-01-18	dormant(400 chill hours)	HCR	En2
SRR10150171	SAMN12791278	Bergeron	late bloom	9-400	floral bud	2016-01-18	dormant(400 chill hours)	HCR	En2
SRR10150164	SAMN12791284	Bergeron	late bloom	10-400	floral bud	2016-01-18	dormant(400 chill hours)	HCR	En2
SRR10150177	SAMN12791273	Bergeron	late bloom	8-800	floral bud	2016-03-01	dormant(800 chill hours)	HCR	Eco
SRR10150170	SAMN12791279	Bergeron	late bloom	9-800	floral bud	2016-03-01	dormant(800 chill hours)	HCR	Eco
SRR10150163	SAMN12791285	Bergeron	late bloom	10-800	floral bud	2016-03-01	dormant(800 chill hours)	HCR	Eco
SRR10150175	SAMN12791274	Bergeron	late bloom	8-C	floral bud	2016-03-07	Sepal visible	HCR	n.i.
SRR10150169	SAMN12791280	Bergeron	late bloom	9-C	floral bud	2016-03-07	Sepal visible	HCR	n.i.
SRR10150162	SAMN12791286	Bergeron	late bloom	10-C	floral bud	2016-03-07	Sepal visible	HCR	n.i.
SRR10150174	SAMN12791275	Bergeron	late bloom	8-D	floral bud	2016-03-21	Petal visible	HCR	n.i.
SRR10150168	SAMN12791281	Bergeron	late bloom	9-D	floral bud	2016-03-21	Petal visible	HCR	n.i.
SRR10150161	SAMN12791287	Bergeron	late bloom	10-D	floral bud	2016-03-21	Petal visible	HCR	n.i.
